# Supplementary material for: A Data‐Driven Epigenetic Characterization of Morning Fatigue Severity in Oncology Patients Receiving Chemotherapy: Associations With Epigenetic Age Acceleration, Blood Cell Types, and Expression‐Associated Methylation
Source: Cancer Med. 2025 Jul 25;14(15):e71067. doi: 10.1002/cam4.71067 (PMC12290682; doi:10.1002/cam4.71067)
Supplement: Supplementary file 2 — Data S2. [file CAM4-14-e71067-s001.csv]

gt_id	mt_id	mt_est	mt_err	mt_t	mt_p
ILMN_2383229	cg13191808	1.3042431	0.24092653	5.4134474	5.9604645e-08
ILMN_2383229	cg17276863	-0.87402654	0.17654708	-4.950671	7.1525574e-07
ILMN_2383229	cg22478121	1.2773991	0.2258715	5.6554236	0.0
ILMN_2383229	cg08473330	0.7276063	0.14499585	5.018118	5.364418e-07
ILMN_2383229	cg02583418	0.41245365	0.080135465	5.1469555	2.3841858e-07
ILMN_2383229	cg04789550	1.6001295	0.2965917	5.395058	5.9604645e-08
ILMN_2383229	cg23039279	1.1443882	0.23120244	4.9497237	7.1525574e-07
ILMN_1806310	cg24348240	0.7328489	0.1438987	5.092811	3.5762787e-07
ILMN_1806310	cg05045517	0.92643046	0.14619319	6.337029	0.0
ILMN_1806310	cg03226554	0.5337156	0.094472446	5.649431	0.0
ILMN_1806310	cg07148744	0.6864929	0.13780451	4.981643	6.556511e-07
ILMN_1806310	cg07913096	1.0798484	0.1908003	5.659574	0.0
ILMN_1806310	cg27511494	-1.102964	0.14197291	-7.768834	0.0
ILMN_1806310	cg24441577	-1.1591518	0.14251812	-8.133365	0.0
ILMN_1806310	cg06700494	-0.5414496	0.10206943	-5.3047185	1.1920929e-07
ILMN_1806310	cg18968969	-0.9547535	0.14301501	-6.675897	0.0
ILMN_1806310	cg26209899	-0.50217426	0.08494032	-5.912083	0.0
ILMN_1806310	cg09390932	-0.55128604	0.10861584	-5.0755587	3.5762787e-07
ILMN_1806310	cg09164574	-1.2794774	0.16138846	-7.927936	0.0
ILMN_1806310	cg02234653	-0.69308424	0.12249994	-5.657833	0.0
ILMN_1806310	cg11095839	-1.0738745	0.11501586	-9.336752	0.0
ILMN_1806310	cg17410394	-0.43345606	0.08353748	-5.188761	2.3841858e-07
ILMN_1779670	cg25769755	4.251075	0.3062413	13.881454	0.0
ILMN_1779670	cg19158176	5.0250893	0.9648934	5.2079215	1.7881393e-07
ILMN_1779670	cg09180820	-2.445233	0.18598759	-13.147291	0.0
ILMN_1779670	cg13727629	5.4483104	1.0139388	5.3734117	5.9604645e-08
ILMN_1779670	cg21964252	-2.1884372	0.12839368	-17.044743	0.0
ILMN_1779670	cg00664418	5.5380783	0.7563616	7.321998	0.0
ILMN_1779670	cg11673391	3.3254724	0.5991118	5.5506706	0.0
ILMN_1779670	cg00155504	3.7554169	0.7415672	5.0641627	4.172325e-07
ILMN_1779670	cg16040838	3.3338375	0.6716932	4.9633336	7.1525574e-07
ILMN_1779670	cg24953506	5.234069	0.7248529	7.22087	0.0
ILMN_1779670	cg00124011	2.4345362	0.48549685	5.0145254	5.364418e-07
ILMN_1779670	cg22031887	7.3735065	1.4364282	5.133223	2.9802322e-07
ILMN_1779670	cg06837242	2.7458086	0.55404615	4.95592	7.1525574e-07
ILMN_1779670	cg16114773	4.2426405	0.8239933	5.148877	2.3841858e-07
ILMN_1779670	cg12429444	1.7609177	0.32968035	5.3412876	1.1920929e-07
ILMN_1779670	cg19270764	3.8583374	0.73136663	5.2755175	1.1920929e-07
ILMN_1779670	cg17245337	1.615591	0.3291744	4.9080095	8.940697e-07
ILMN_1779670	cg04971263	5.8871317	1.0243608	5.747127	0.0
ILMN_1779670	cg05871607	4.47873	0.6408946	6.988248	0.0
ILMN_1779670	cg13129888	5.0805273	0.85123813	5.968397	0.0
ILMN_1779670	cg07913096	1.5314581	0.3110366	4.9237237	8.34465e-07
ILMN_1779670	cg22033189	2.8984323	0.3902669	7.426795	0.0
ILMN_1779670	cg01974817	-1.531738	0.292449	-5.2376246	1.7881393e-07
ILMN_1779670	cg02410754	3.4757047	0.44838983	7.7515244	0.0
ILMN_1779670	cg13232021	2.8572464	0.5367054	5.3236775	1.1920929e-07
ILMN_1779670	cg10266188	5.8103223	0.9629414	6.0339313	0.0
ILMN_1779670	cg15204286	-3.0543404	0.6160539	-4.957911	7.1525574e-07
ILMN_1779670	cg26014017	5.731824	1.1382179	5.0357876	4.7683716e-07
ILMN_1779670	cg14654194	5.3274136	0.9348941	5.698414	0.0
ILMN_1779670	cg27170383	3.9918904	0.45232216	8.825326	0.0
ILMN_1779670	cg13450310	5.9565125	0.9878814	6.0295825	0.0
ILMN_1779670	cg26776069	6.629323	1.2607319	5.2583127	1.1920929e-07
ILMN_1779670	cg18438837	6.6226473	0.975892	6.78625	0.0
ILMN_1779670	cg12619880	3.14915	0.34376365	9.1608	0.0
ILMN_1779670	cg03946896	6.1924953	1.2138615	5.1014843	3.5762787e-07
ILMN_1779670	cg00900054	6.7233286	1.1969414	5.617091	0.0
ILMN_1779670	cg00041872	6.0159373	0.7455135	8.069522	0.0
ILMN_1779670	cg27636310	3.7588866	0.3584599	10.486213	0.0
ILMN_1779670	cg14709691	1.5855958	0.18830039	8.420567	0.0
ILMN_1779670	cg19247124	2.5396233	0.4837386	5.249991	1.7881393e-07
ILMN_1779670	cg18885999	5.562096	1.0918565	5.0941644	3.5762787e-07
ILMN_1779670	cg20414838	5.561902	0.8982894	6.1916595	0.0
ILMN_1779670	cg11463522	-2.5918562	0.18207479	-14.235119	0.0
ILMN_1779670	cg04278597	2.1827722	0.30267674	7.211562	0.0
ILMN_1779670	cg10018272	3.0885482	0.5686857	5.4310284	5.9604645e-08
ILMN_1779670	cg13549897	4.5328016	0.7731188	5.863008	0.0
ILMN_1779670	cg00402366	2.4089513	0.28512338	8.448803	0.0
ILMN_1779670	cg21446242	3.2744827	0.4026189	8.132958	0.0
ILMN_1779670	cg25846022	5.912104	0.6430619	9.193679	0.0
ILMN_1779670	cg08707063	4.599457	0.85262924	5.394439	5.9604645e-08
ILMN_1779670	cg21589280	5.328581	0.78183234	6.815503	0.0
ILMN_1779670	cg14785648	-2.0906143	0.13033383	-16.040459	0.0
ILMN_1779670	cg04436714	5.1717052	0.8940243	5.784748	0.0
ILMN_1779670	cg11189434	7.670479	1.4710515	5.214283	1.7881393e-07
ILMN_1779670	cg02228635	6.273837	0.73823166	8.4984665	0.0
ILMN_1779670	cg16813892	5.8626013	0.8726392	6.718242	0.0
ILMN_1779670	cg17591343	6.6565986	1.0164975	6.5485635	0.0
ILMN_1779670	cg16383389	1.0503752	0.20045894	5.239852	1.7881393e-07
ILMN_1779670	cg11662891	2.7307343	0.373745	7.3064103	0.0
ILMN_1779670	cg16232504	2.0079854	0.4098667	4.899118	9.536743e-07
ILMN_1779670	cg12100751	1.3747406	0.25532922	5.384188	5.9604645e-08
ILMN_1779670	cg07206840	8.608192	1.069934	8.045536	0.0
ILMN_1779670	cg17310611	3.743268	0.7191303	5.2052712	1.7881393e-07
ILMN_1779670	cg02126788	3.1412935	0.5851683	5.368188	5.9604645e-08
ILMN_1779670	cg24044479	3.176734	0.6464651	4.9140067	8.940697e-07
ILMN_1779670	cg01114951	5.4074984	0.79171336	6.8301215	0.0
ILMN_1779670	cg13051071	5.317201	0.9273494	5.7337623	0.0
ILMN_1779670	cg00860640	7.2548685	1.2634155	5.7422667	0.0
ILMN_1779670	cg14278893	1.4119799	0.28199232	5.0071573	5.364418e-07
ILMN_1779670	cg24403497	4.6416597	0.92909676	4.995884	5.9604645e-07
ILMN_1779670	cg06770554	3.0031946	0.48453626	6.19808	0.0
ILMN_1779670	cg23021650	-2.0317106	0.3713645	-5.470934	5.9604645e-08
ILMN_1779670	cg21419383	-2.5019412	0.48202673	-5.1904616	2.3841858e-07
ILMN_1779670	cg04998420	1.1276138	0.14017323	8.044431	0.0
ILMN_1779670	cg06872500	1.9371004	0.12578484	15.40011	0.0
ILMN_1779670	cg13112903	2.0506103	0.10694336	19.174732	0.0
ILMN_1779670	cg01434197	2.2051802	0.118446894	18.617458	0.0
ILMN_1779670	cg20672465	2.0468643	0.11936058	17.148579	0.0
ILMN_1779670	cg09413557	3.2515435	0.16677019	19.49715	0.0
ILMN_1779670	cg08644993	1.6565584	0.21806698	7.5965576	0.0
ILMN_1779670	cg16564710	2.292696	0.14551724	15.755493	0.0
ILMN_1779670	cg00419564	4.4736133	0.3007808	14.873334	0.0
ILMN_1779670	cg10959711	1.5880046	0.26129234	6.077502	0.0
ILMN_1779670	cg24546083	6.4667993	0.76657087	8.436009	0.0
ILMN_1779670	cg20795117	3.5371428	0.46547827	7.5989428	0.0
ILMN_1779670	cg07557355	7.6088567	1.0949775	6.94887	0.0
ILMN_1779670	cg04104526	2.5575058	0.3774535	6.7756844	0.0
ILMN_1779670	cg26162836	2.9323206	0.3937651	7.446878	0.0
ILMN_1779670	cg00756887	-2.1299014	0.13427407	-15.862344	0.0
ILMN_1779670	cg11221265	6.516658	1.2910538	5.0475497	4.7683716e-07
ILMN_1779670	cg16604136	8.50276	1.2486086	6.809788	0.0
ILMN_1779670	cg17084448	3.5474033	0.66546917	5.3306804	1.1920929e-07
ILMN_1779670	cg26519326	-2.3497167	0.47279313	-4.969862	6.556511e-07
ILMN_1779670	cg06041466	-1.4039488	0.23957138	-5.8602524	0.0
ILMN_1779670	cg03762505	1.4167826	0.2240737	6.322842	0.0
ILMN_1779670	cg20940459	1.4646116	0.27146947	5.3951244	5.9604645e-08
ILMN_1779670	cg25352856	6.8426886	1.0430421	6.560319	0.0
ILMN_1779670	cg11496811	3.796177	0.771075	4.9232264	8.34465e-07
ILMN_1779670	cg19767650	3.4005225	0.5788132	5.8749914	0.0
ILMN_1779670	cg08358671	8.215227	1.0387975	7.908401	0.0
ILMN_1779670	cg16608652	-1.880284	0.33031836	-5.6923385	0.0
ILMN_1779670	cg19099833	4.3156133	0.5149577	8.38052	0.0
ILMN_1779670	cg04364194	1.499139	0.25295985	5.926391	0.0
ILMN_1779670	cg10101463	3.4783096	0.5161951	6.7383623	0.0
ILMN_1779670	cg09852199	3.8662724	0.49459425	7.817059	0.0
ILMN_1779670	cg14153722	8.064507	0.97818184	8.244384	0.0
ILMN_1779670	cg06942064	3.9285426	0.744037	5.280037	1.1920929e-07
ILMN_1779670	cg01061025	5.7107105	0.7591504	7.5225024	0.0
ILMN_1779670	cg21160472	1.1131386	0.2162451	5.1475782	2.3841858e-07
ILMN_1779670	cg07191791	-1.0903277	0.16023186	-6.8046875	0.0
ILMN_1779670	cg03149313	5.3179445	0.9037721	5.8841653	0.0
ILMN_1779670	cg09315814	7.511242	1.4088594	5.3314347	1.1920929e-07
ILMN_1779670	cg20342082	-2.4244542	0.40460077	-5.9922137	0.0
ILMN_1779670	cg15838288	3.126897	0.5168561	6.049841	0.0
ILMN_1779670	cg04219700	3.038601	0.5907397	5.143722	2.9802322e-07
ILMN_1779670	cg00679738	8.078434	1.431218	5.644447	0.0
ILMN_1779670	cg23213688	3.504031	0.6749798	5.1913123	2.3841858e-07
ILMN_1779670	cg26020585	6.5893936	1.1370518	5.795157	0.0
ILMN_1779670	cg00349573	-1.4374619	0.27195442	-5.285672	1.1920929e-07
ILMN_1779670	cg04164924	-1.8721693	0.29823613	-6.277473	0.0
ILMN_1779670	cg17821079	4.539928	0.7802129	5.8188324	0.0
ILMN_1779670	cg01787565	3.5056896	0.5913319	5.9284635	0.0
ILMN_1779670	cg08938976	5.3599634	1.084496	4.942354	7.748604e-07
ILMN_1779670	cg08525207	5.132475	0.7228278	7.10055	0.0
ILMN_1779670	cg17159242	4.5956345	0.9321385	4.930206	8.34465e-07
ILMN_1779670	cg22903457	-0.92598677	0.16675231	-5.553067	0.0
ILMN_1779670	cg13023681	3.2403734	0.6348282	5.104331	3.5762787e-07
ILMN_1779670	cg06491548	-2.1808271	0.3788149	-5.756973	0.0
ILMN_1779670	cg00745248	6.1232133	1.0650887	5.749017	0.0
ILMN_1779670	cg19594691	4.2334185	0.7983068	5.3029966	1.1920929e-07
ILMN_1779670	cg26118553	-1.9540651	0.33459392	-5.8401093	0.0
ILMN_1779670	cg26570218	2.97714	0.34556386	8.615311	0.0
ILMN_1779670	cg05165989	6.2710495	1.1401379	5.500255	5.9604645e-08
ILMN_1779670	cg03857186	6.905349	1.2386106	5.575076	0.0
ILMN_1779670	cg20353465	8.30142	1.569933	5.287754	1.1920929e-07
ILMN_1779670	cg01051318	2.4832308	0.31017616	8.005873	0.0
ILMN_1779670	cg06364629	2.5956616	0.47458407	5.46934	5.9604645e-08
ILMN_1779670	cg00022308	3.7853436	0.7493309	5.051632	4.172325e-07
ILMN_1779670	cg02774855	1.7186191	0.3042555	5.6486053	0.0
ILMN_1779670	cg25072436	5.9801474	1.127486	5.303966	1.1920929e-07
ILMN_1779670	cg21914984	3.251136	0.5679707	5.7241263	0.0
ILMN_1779670	cg18610261	4.5885963	0.77645546	5.909671	0.0
ILMN_1779670	cg14036868	0.6768272	0.113886304	5.943008	0.0
ILMN_1779670	cg01840575	1.6529589	0.3158216	5.2338376	1.7881393e-07
ILMN_1779670	cg17511259	-2.7432418	0.5236887	-5.2383065	1.7881393e-07
ILMN_1779670	cg19971804	5.0893993	0.7737522	6.577557	0.0
ILMN_1779670	cg06900514	-2.1117668	0.13980202	-15.10541	0.0
ILMN_1779670	cg21532061	-2.0468116	0.37119332	-5.514139	5.9604645e-08
ILMN_1779670	cg03390569	5.3201556	0.8009353	6.6424284	0.0
ILMN_1779670	cg15543754	3.4004254	0.48205063	7.054084	0.0
ILMN_1779670	cg13409575	0.98782384	0.07881416	12.533584	0.0
ILMN_1779670	cg08098457	8.118981	1.0384572	7.818311	0.0
ILMN_1779670	cg09356401	9.765993	1.4995953	6.512419	0.0
ILMN_1779670	cg18078305	3.1834579	0.35094658	9.071061	0.0
ILMN_1779670	cg11877270	3.3495564	0.5015693	6.678153	0.0
ILMN_1779670	cg13659933	-0.7308467	0.11904811	-6.1390867	0.0
ILMN_1779670	cg07458698	1.7234783	0.3168609	5.4392266	5.9604645e-08
ILMN_1779670	cg09717987	7.638165	1.3629298	5.6042247	0.0
ILMN_1779670	cg25475289	3.9619617	0.76621777	5.170804	2.3841858e-07
ILMN_1779670	cg13998281	2.9224386	0.5579473	5.23784	1.7881393e-07
ILMN_1779670	cg16907558	1.2631327	0.07765534	16.265884	0.0
ILMN_1779670	cg05227078	5.3939753	0.9182363	5.874278	0.0
ILMN_1779670	cg17560967	5.7263618	0.96403277	5.940007	0.0
ILMN_1779670	cg13663190	3.4990919	0.41255745	8.481465	0.0
ILMN_1779670	cg08316775	2.5919805	0.50112504	5.1723228	2.3841858e-07
ILMN_1779670	cg26786569	3.271074	0.5996286	5.455167	5.9604645e-08
ILMN_1779670	cg05591758	5.307939	0.718517	7.3873534	0.0
ILMN_1779670	cg02508567	3.609888	0.6980664	5.1712675	2.3841858e-07
ILMN_1779670	cg21482837	5.2133217	0.9553476	5.4569893	5.9604645e-08
ILMN_1779670	cg15123824	3.7281628	0.6576246	5.669135	0.0
ILMN_1779670	cg01320614	7.387491	1.3072554	5.651146	0.0
ILMN_1779670	cg27417846	6.400175	0.90632266	7.061696	0.0
ILMN_1779670	cg10282920	3.4471889	0.3314326	10.400874	0.0
ILMN_1779670	cg08183916	1.758151	0.24860094	7.0721817	0.0
ILMN_1779670	cg12023693	5.548251	0.86237884	6.4336586	0.0
ILMN_1779670	cg12464048	7.6207094	0.93987906	8.108181	0.0
ILMN_1779670	cg26236440	4.4590545	0.59944	7.4387007	0.0
ILMN_1779670	cg06117184	2.1282403	0.3400665	6.2583065	0.0
ILMN_1779670	cg07306414	-0.72370696	0.14441407	-5.011333	5.364418e-07
ILMN_1779670	cg10984017	4.036104	0.6118243	6.5968356	0.0
ILMN_1779670	cg06573245	3.3627076	0.30357087	11.077175	0.0
ILMN_1779670	cg16198087	2.2883375	0.4162479	5.497535	5.9604645e-08
ILMN_1779670	cg21359254	6.9987903	0.925312	7.563709	0.0
ILMN_1779670	cg18451256	2.8836749	0.5771804	4.9961414	5.9604645e-07
ILMN_1779670	cg06107159	-0.8709202	0.13536268	-6.433975	0.0
ILMN_1779670	cg02006803	3.2306595	0.62218875	5.1924105	1.7881393e-07
ILMN_1779670	cg20670292	2.0508385	0.32203662	6.368339	0.0
ILMN_1779670	cg11270998	-3.1338148	0.47826332	-6.5524883	0.0
ILMN_1779670	cg07485181	6.0593576	1.0794352	5.613452	0.0
ILMN_1779670	cg12124516	5.714466	1.0919092	5.233463	1.7881393e-07
ILMN_1779670	cg03101422	7.837307	1.4567887	5.379852	5.9604645e-08
ILMN_1779670	cg09464263	4.59416	0.722212	6.3612347	0.0
ILMN_1779670	cg16151636	6.138152	0.98557794	6.2279725	0.0
ILMN_1779670	cg21008684	6.6675725	1.1920918	5.59317	0.0
ILMN_1779670	cg10536369	2.9733415	0.48976386	6.0709696	0.0
ILMN_1779670	cg23818142	6.4742517	0.9450438	6.8507423	0.0
ILMN_1779670	cg03351618	5.3837967	0.984612	5.4679375	5.9604645e-08
ILMN_1779670	cg01095157	-2.0427103	0.3817089	-5.351487	5.9604645e-08
ILMN_1779670	cg25189241	-0.8342316	0.16871607	-4.9445887	7.748604e-07
ILMN_1779670	cg16366749	3.0357416	0.54954726	5.5240774	5.9604645e-08
ILMN_1779670	cg09578028	1.6833928	0.34128442	4.9325213	8.34465e-07
ILMN_1779670	cg08809260	2.187427	0.39227003	5.5763297	0.0
ILMN_1779670	cg24334809	5.6016245	0.9495261	5.8993897	0.0
ILMN_1779670	cg12448977	-2.4295835	0.38929093	-6.2410483	0.0
ILMN_1779670	cg18882576	3.6711454	0.6860797	5.3509026	5.9604645e-08
ILMN_1779670	cg26191447	0.75984895	0.11870853	6.4009633	0.0
ILMN_1779670	cg02640306	6.588741	1.1667134	5.647266	0.0
ILMN_1779670	cg11430659	2.1241128	0.2523405	8.417645	0.0
ILMN_1779670	cg17644903	-2.8941176	0.43457144	-6.659705	0.0
ILMN_1779670	cg13277160	5.8772087	0.97049236	6.055904	0.0
ILMN_1779670	ch.2.223778692R	6.1522703	1.04209	5.90378	0.0
ILMN_1779670	cg05007992	-1.2411737	0.23421611	-5.2992673	1.1920929e-07
ILMN_1779670	cg18282441	-2.0302134	0.4132578	-4.912704	8.940697e-07
ILMN_1779670	cg12563269	-1.9449296	0.32024068	-6.073337	0.0
ILMN_1779670	cg14127046	-1.7895278	0.3632974	-4.9257927	8.34465e-07
ILMN_1779670	cg14811872	1.9269274	0.34186766	5.6364717	0.0
ILMN_1779670	cg13790879	6.7893972	1.1337522	5.9884315	0.0
ILMN_1779670	cg16340159	2.857973	0.5085611	5.6197243	0.0
ILMN_1779670	cg02686681	7.726977	0.91738105	8.422865	0.0
ILMN_1779670	ch.2.4958278F	5.661312	1.0230428	5.5337977	5.9604645e-08
ILMN_1779670	cg02520519	3.277172	0.63849765	5.13263	2.9802322e-07
ILMN_1779670	cg27308576	-2.1351926	0.18719189	-11.406438	0.0
ILMN_1779670	cg17738494	9.714659	1.8880783	5.1452627	2.3841858e-07
ILMN_1779670	cg13347679	4.8516235	0.9122379	5.3183756	1.1920929e-07
ILMN_1779670	cg11841349	4.432844	0.8360406	5.3021874	1.1920929e-07
ILMN_1779670	cg14919823	3.0744035	0.39796773	7.7252584	0.0
ILMN_1779670	cg16247323	3.1262364	0.618388	5.055461	4.172325e-07
ILMN_1779670	cg23955684	3.0698276	0.36876115	8.324704	0.0
ILMN_1779670	cg10742605	2.7003376	0.39442277	6.8463025	0.0
ILMN_1779670	cg23658326	4.1059856	0.8322349	4.933686	8.34465e-07
ILMN_1779670	cg00343022	2.676159	0.46121693	5.8023868	0.0
ILMN_1779670	cg25525163	3.7030342	0.47836626	7.741002	0.0
ILMN_1779670	cg16811230	3.0884748	0.44119188	7.000298	0.0
ILMN_1779670	cg05489143	2.9915957	0.45272458	6.6079817	0.0
ILMN_1779670	cg17685679	3.0592113	0.5524627	5.537408	5.9604645e-08
ILMN_1779670	cg10970409	3.4736617	0.67320955	5.159852	2.3841858e-07
ILMN_1779670	cg25587211	2.8913894	0.5856437	4.9371133	7.748604e-07
ILMN_1779670	cg04690289	4.1604605	0.62063026	6.7036057	0.0
ILMN_1779670	cg06160898	3.4752092	0.61770654	5.6259875	0.0
ILMN_1779670	cg10969205	8.870147	1.5070332	5.8858337	0.0
ILMN_1779670	cg20196543	7.205119	1.4688585	4.9052505	9.536743e-07
ILMN_1779670	cg19859486	2.2095208	0.25899035	8.531286	0.0
ILMN_1779670	cg02564102	2.3837807	0.48368442	4.92838	8.34465e-07
ILMN_1779670	cg10341991	1.9672395	0.3509438	5.6055684	0.0
ILMN_1779670	cg16240060	3.016231	0.5865938	5.1419415	2.9802322e-07
ILMN_1779670	cg09367648	4.747795	0.89586073	5.299702	1.1920929e-07
ILMN_1779670	cg17663101	3.8269167	0.7092138	5.3959985	5.9604645e-08
ILMN_1779670	cg11609568	9.307099	1.2688708	7.334946	0.0
ILMN_1779670	cg09097668	5.4342184	1.0622319	5.1158495	2.9802322e-07
ILMN_1779670	cg21322636	8.703466	1.6791533	5.183247	2.3841858e-07
ILMN_1779670	cg26278370	6.1278405	1.0678078	5.7387114	0.0
ILMN_1779670	cg12905688	4.1080017	0.45392534	9.049951	0.0
ILMN_1779670	cg21372200	5.5571375	0.64435893	8.624289	0.0
ILMN_1779670	cg06005571	5.0968256	0.6594134	7.729333	0.0
ILMN_1779670	cg02759005	3.0510414	0.550103	5.546309	0.0
ILMN_1779670	cg20791839	3.391759	0.570832	5.941781	0.0
ILMN_1779670	cg06643567	-3.1729512	0.57650954	-5.5037274	5.9604645e-08
ILMN_1779670	cg06555478	4.2829814	0.76274574	5.6152153	0.0
ILMN_1779670	cg09964204	4.9916897	0.68758035	7.259791	0.0
ILMN_1779670	cg04223366	2.2676246	0.38302112	5.9203644	0.0
ILMN_1779670	cg03392679	4.690689	0.9334985	5.024849	4.7683716e-07
ILMN_1779670	cg03202213	-2.288117	0.3907819	-5.8552275	0.0
ILMN_1779670	cg25581063	6.086767	1.0211374	5.960772	0.0
ILMN_1779670	cg24647403	4.623454	0.8054818	5.739986	0.0
ILMN_1779670	cg04246445	5.611267	1.0841825	5.1755743	2.3841858e-07
ILMN_1779670	cg24147849	6.1368465	0.97400165	6.300653	0.0
ILMN_1779670	cg04347624	2.5564594	0.35364336	7.2289195	0.0
ILMN_1779670	cg07251099	4.644864	0.66594553	6.9748406	0.0
ILMN_1779670	cg16341592	1.7134221	0.25729045	6.659486	0.0
ILMN_1779670	cg25340675	5.7525616	0.9475456	6.071013	0.0
ILMN_1779670	cg10977398	6.3629627	0.9272116	6.862471	0.0
ILMN_1779670	cg00582820	5.224222	0.87602	5.9635878	0.0
ILMN_1779670	cg03795608	4.4912024	0.6270023	7.162976	0.0
ILMN_1779670	cg04726800	4.4621058	0.7077059	6.305028	0.0
ILMN_1779670	cg11225297	1.85395	0.37657297	4.923216	8.34465e-07
ILMN_1779670	cg01092811	4.6968575	0.8118157	5.7856207	0.0
ILMN_1779670	cg18633432	5.585722	1.0238985	5.4553475	5.9604645e-08
ILMN_1779670	cg22304507	3.3349905	0.39191502	8.509474	0.0
ILMN_1779670	cg11930722	2.3844185	0.43583366	5.470937	5.9604645e-08
ILMN_1779670	cg04245439	7.006606	1.3251115	5.2875595	1.1920929e-07
ILMN_1779670	cg13278496	1.733011	0.328932	5.2686	1.1920929e-07
ILMN_1779670	cg07346343	5.028708	0.87078816	5.7748923	0.0
ILMN_1779670	cg12335906	8.045513	1.5842061	5.0785775	3.5762787e-07
ILMN_1779670	cg11614451	6.4794016	1.2696431	5.1033254	3.5762787e-07
ILMN_1779670	cg14315863	5.8269267	0.9791	5.951309	0.0
ILMN_1779670	cg07700234	7.0483866	1.2143431	5.8042793	0.0
ILMN_1779670	cg16203711	2.5189633	0.34608015	7.278555	0.0
ILMN_1779670	cg06752163	6.618662	0.7059942	9.374952	0.0
ILMN_1779670	cg14460708	6.6942673	0.9279379	7.214133	0.0
ILMN_1779670	cg18380974	9.591171	1.7638074	5.4377656	5.9604645e-08
ILMN_1779670	cg03449387	5.0892563	1.0057175	5.0603237	4.172325e-07
ILMN_1779670	cg13436085	2.3710864	0.2826071	8.390045	0.0
ILMN_1779670	cg11504646	-2.072291	0.12142829	-17.065966	0.0
ILMN_1779670	cg01235203	3.5351744	0.57334006	6.1659293	0.0
ILMN_1779670	cg04887335	2.6129355	0.5175527	5.048637	4.172325e-07
ILMN_1779670	cg07809452	3.6487727	0.5662255	6.4440274	0.0
ILMN_1779670	cg05866411	2.0133474	0.3953904	5.092049	3.5762787e-07
ILMN_1779670	cg25978090	6.9315624	1.1637357	5.9563026	0.0
ILMN_1779670	cg20808462	6.4687757	0.9184843	7.0428815	0.0
ILMN_1779670	cg15967188	5.985441	1.1407524	5.246924	1.7881393e-07
ILMN_1779670	cg00686694	-2.4837904	0.1373891	-18.078512	0.0
ILMN_1779670	cg15031150	-2.2805166	0.1324668	-17.215761	0.0
ILMN_1779670	cg03222975	-2.4801655	0.39488873	-6.280669	0.0
ILMN_1779670	cg17536750	6.2943935	1.0511676	5.988002	0.0
ILMN_1779670	cg24475210	3.409759	0.3206696	10.633247	0.0
ILMN_1779670	cg17227014	6.7506304	1.0809952	6.244829	0.0
ILMN_1779670	cg10663973	6.743309	1.3687831	4.9264994	8.34465e-07
ILMN_1779670	cg20872579	4.5248637	0.4781993	9.4622965	0.0
ILMN_1779670	cg10203523	6.2697096	0.9129502	6.867526	0.0
ILMN_1779670	cg05184767	-2.0064616	0.3259689	-6.1553774	0.0
ILMN_1779670	cg02895699	-1.6414748	0.32424542	-5.0624456	4.172325e-07
ILMN_1779670	cg24250820	-1.4102917	0.27280173	-5.169658	2.3841858e-07
ILMN_1787689	cg06520846	0.50728273	0.09970984	5.0875897	3.5762787e-07
ILMN_3241953	cg13066495	-1.0751688	0.16377538	-6.564899	0.0
ILMN_3241953	cg20786495	-0.99651015	0.1762148	-5.655088	0.0
ILMN_3241953	cg22759265	-0.9306405	0.1643075	-5.664017	0.0
ILMN_3241953	cg22990475	-1.0052834	0.18714155	-5.3717804	5.9604645e-08
ILMN_3241953	cg17170868	-1.0098202	0.1715412	-5.88675	0.0
ILMN_3241953	cg07972309	-1.6875638	0.3028215	-5.5728006	0.0
ILMN_3241953	cg05986684	-0.9936831	0.15666145	-6.3428693	0.0
ILMN_3241953	cg13663769	8.222485	1.4932365	5.506485	5.9604645e-08
ILMN_3241953	cg01999476	-0.812998	0.16222063	-5.0116806	5.364418e-07
ILMN_3241953	cg02748582	-1.0313702	0.1850512	-5.5734315	0.0
ILMN_1735045	cg00931957	-0.75245047	0.11980076	-6.280849	0.0
ILMN_1735045	cg26894854	-0.66104466	0.11703101	-5.6484575	0.0
ILMN_1735045	cg05484376	-0.69844353	0.104116045	-6.7083178	0.0
ILMN_1735045	cg17157205	-0.31578892	0.06075493	-5.19775	1.7881393e-07
ILMN_1735045	cg01974138	-0.48584163	0.07269217	-6.6835485	0.0
ILMN_1735045	cg03707948	0.7338797	0.13071264	5.6144505	0.0
ILMN_1680754	cg16450654	-0.65261745	0.1330704	-4.9043026	9.536743e-07
ILMN_2375184	cg24496666	-1.3548565	0.27041513	-5.0102835	5.364418e-07
ILMN_2375184	cg16102052	-0.45482302	0.09099116	-4.9985404	5.9604645e-07
ILMN_1659452	cg02328713	-0.51133823	0.10357105	-4.937077	7.748604e-07
ILMN_1659452	cg10981111	-0.44246435	0.089393064	-4.94965	7.1525574e-07
ILMN_1659452	cg21450730	1.2540131	0.24976487	5.0207744	5.364418e-07
ILMN_1659452	cg04080133	-0.40538836	0.07907154	-5.126856	2.9802322e-07
ILMN_1659452	cg09220235	-0.4160776	0.07975053	-5.2172394	1.7881393e-07
ILMN_1659452	cg13053817	1.7854805	0.3512281	5.0835357	3.5762787e-07
ILMN_1659452	cg17167021	-0.6145334	0.11658403	-5.271163	1.1920929e-07
ILMN_1659452	cg01832605	-2.7510018	0.5307287	-5.1834426	2.3841858e-07
ILMN_1814092	cg15685922	-0.60893667	0.12412586	-4.9058003	9.536743e-07
ILMN_1814092	cg02952635	-0.6718384	0.1369669	-4.905115	9.536743e-07
ILMN_1814092	cg17951588	-0.83171546	0.16706139	-4.9785023	6.556511e-07
ILMN_1814092	cg07370315	-0.9763263	0.1707522	-5.7177963	0.0
ILMN_1760414	cg02908709	2.5411081	0.5154235	4.9301367	8.34465e-07
ILMN_2061446	cg26649643	-7.5693936	1.4682863	-5.155257	2.3841858e-07
ILMN_1676336	cg00922420	4.883602	0.8564246	5.702314	0.0
ILMN_1752884	cg04083753	0.7050251	0.12575418	5.606375	0.0
ILMN_1752884	cg04566694	-0.37501407	0.06575996	-5.7027726	0.0
ILMN_1752884	cg18026955	0.5701879	0.113530144	5.0223484	5.364418e-07
ILMN_1752884	cg15893384	-0.68908465	0.10321893	-6.6759524	0.0
ILMN_1752884	cg13054975	-0.59415257	0.083451405	-7.1197433	0.0
ILMN_1752884	cg25574750	-0.64070606	0.07863925	-8.1474085	0.0
ILMN_1752884	cg03286262	-0.67577744	0.10552646	-6.4038672	0.0
ILMN_1752884	cg25335009	-0.5148909	0.07541935	-6.8270397	0.0
ILMN_1752884	cg17285536	0.21941847	0.041495442	5.2877727	1.1920929e-07
ILMN_1752884	cg11168423	-0.37113953	0.07402782	-5.013514	5.364418e-07
ILMN_1752884	cg09831491	-0.5925605	0.07471743	-7.9306865	0.0
ILMN_1752884	cg19991383	-0.3820176	0.077487536	-4.9300523	8.34465e-07
ILMN_1752884	cg17659797	-0.65137696	0.0968802	-6.7235303	0.0
ILMN_1752884	cg04107939	-0.43905437	0.073487386	-5.974554	0.0
ILMN_1752884	cg02728595	0.507315	0.07195515	7.050433	0.0
ILMN_1752884	cg22795583	-0.5971168	0.07467061	-7.996678	0.0
ILMN_1752884	cg08459783	-0.6625738	0.078832805	-8.4047985	0.0
ILMN_1752884	cg13800612	-0.3596697	0.06578675	-5.4672055	5.9604645e-08
ILMN_2270015	cg25769755	0.8880111	0.12939215	6.862944	0.0
ILMN_2270015	cg09180820	-0.4869632	0.07800721	-6.2425413	0.0
ILMN_2270015	cg21964252	-0.43275422	0.06205263	-6.9739866	0.0
ILMN_2270015	cg17245337	0.5107273	0.09972508	5.121352	2.9802322e-07
ILMN_2270015	cg22033189	0.6778455	0.13073488	5.1848865	2.3841858e-07
ILMN_2270015	cg02410754	0.764616	0.1535521	4.9795218	6.556511e-07
ILMN_2270015	cg27170383	0.81956255	0.16230306	5.0495815	4.172325e-07
ILMN_2270015	cg18438837	1.6878729	0.31606913	5.340202	1.1920929e-07
ILMN_2270015	cg12619880	0.6753211	0.123294786	5.4772882	5.9604645e-08
ILMN_2270015	cg00041872	1.2724767	0.25975162	4.898821	9.536743e-07
ILMN_2270015	cg27636310	0.8331156	0.13244659	6.2902	0.0
ILMN_2270015	cg11463522	-0.5364063	0.07820935	-6.8585954	0.0
ILMN_2270015	cg00402366	0.5254886	0.099715106	5.2699	1.1920929e-07
ILMN_2270015	cg14785648	-0.36708522	0.06339838	-5.7901354	0.0
ILMN_2270015	cg11662891	0.65270233	0.12420007	5.2552495	1.1920929e-07
ILMN_2270015	cg07206840	1.9749928	0.36551863	5.4032617	5.9604645e-08
ILMN_2270015	cg06770554	0.83943653	0.15200251	5.522517	5.9604645e-08
ILMN_2270015	cg06872500	0.39749777	0.05646194	7.040101	0.0
ILMN_2270015	cg13112903	0.40727413	0.055547774	7.331961	0.0
ILMN_2270015	cg01434197	0.44660163	0.059791017	7.4693766	0.0
ILMN_2270015	cg20672465	0.41215608	0.05743816	7.1756487	0.0
ILMN_2270015	cg09413557	0.6441603	0.08768453	7.346339	0.0
ILMN_2270015	cg16564710	0.49918318	0.06422176	7.7728043	0.0
ILMN_2270015	cg00419564	0.8531654	0.13636482	6.256492	0.0
ILMN_2270015	cg24546083	1.3462243	0.27095005	4.968533	6.556511e-07
ILMN_2270015	cg26162836	0.67764664	0.13234231	5.120408	2.9802322e-07
ILMN_2270015	cg00756887	-0.41792738	0.06244005	-6.6932583	0.0
ILMN_2270015	cg19099833	0.90213394	0.1815476	4.969132	6.556511e-07
ILMN_2270015	cg07191791	-0.29751942	0.05092391	-5.8424306	0.0
ILMN_2270015	cg21648121	-0.67670274	0.12611088	-5.3659344	5.9604645e-08
ILMN_2270015	cg26570218	0.60950565	0.12326818	4.94455	7.748604e-07
ILMN_2270015	cg14036868	0.17826778	0.0361492	4.9314446	8.34465e-07
ILMN_2270015	cg06900514	-0.40043163	0.06404565	-6.2522845	0.0
ILMN_2270015	cg13409575	0.1854142	0.03292962	5.6306205	0.0
ILMN_2270015	cg18078305	0.6838553	0.12547739	5.450028	5.9604645e-08
ILMN_2270015	cg16907558	0.24426207	0.036847293	6.629037	0.0
ILMN_2270015	cg13663190	0.7187555	0.14644697	4.907957	8.940697e-07
ILMN_2270015	cg27417846	1.5201187	0.30007735	5.0657563	4.172325e-07
ILMN_2270015	cg12023693	1.385417	0.27900156	4.9656243	6.556511e-07
ILMN_2270015	cg12464048	1.6914711	0.324269	5.216259	1.7881393e-07
ILMN_2270015	cg06573245	0.7194581	0.115695156	6.2185674	0.0
ILMN_2270015	cg27308576	-0.44884455	0.07255898	-6.1859274	0.0
ILMN_2270015	cg14919823	0.78795195	0.13072279	6.0276556	0.0
ILMN_2270015	cg23955684	0.6419411	0.12978417	4.9462204	7.748604e-07
ILMN_2270015	cg10742605	0.6550978	0.12938529	5.063155	4.172325e-07
ILMN_2270015	cg25525163	0.92333794	0.15854307	5.8238935	0.0
ILMN_2270015	cg16811230	0.74854183	0.1452032	5.1551332	2.3841858e-07
ILMN_2270015	cg05489143	0.76794624	0.14592347	5.2626643	1.1920929e-07
ILMN_2270015	cg04690289	1.086976	0.19942065	5.45067	5.9604645e-08
ILMN_2270015	cg19859486	0.48096275	0.09084365	5.2944016	1.1920929e-07
ILMN_2270015	cg12905688	0.8521638	0.16363019	5.2078643	1.7881393e-07
ILMN_2270015	cg04223366	0.5972965	0.12153833	4.9144697	8.940697e-07
ILMN_2270015	cg22304507	0.76782274	0.1353413	5.673233	0.0
ILMN_2270015	cg14460708	1.6891804	0.30347848	5.566063	0.0
ILMN_2270015	cg11504646	-0.35368884	0.061913732	-5.7126074	0.0
ILMN_2270015	cg00686694	-0.440961	0.071844846	-6.1376843	0.0
ILMN_2270015	cg15031150	-0.43727857	0.06525837	-6.700728	0.0
ILMN_2270015	cg24475210	0.7628306	0.11861144	6.431341	0.0
ILMN_2270015	cg20872579	0.9387059	0.17463957	5.3751044	5.9604645e-08
ILMN_2270015	cg10203523	1.520201	0.2996537	5.0731926	4.172325e-07
ILMN_1809959	cg26880297	-0.35796976	0.049153123	-7.282747	0.0
ILMN_1809959	cg23811540	0.46455657	0.08912487	5.2124233	1.7881393e-07
ILMN_1809959	cg22157239	0.24761355	0.048872493	5.0665216	4.172325e-07
ILMN_1809959	cg14852107	-0.7557144	0.14842735	-5.091477	3.5762787e-07
ILMN_1809959	cg17754945	0.51137507	0.09054991	5.647439	0.0
ILMN_1809959	cg08062812	0.7321001	0.1406845	5.2038436	1.7881393e-07
ILMN_1809959	cg07995570	0.950474	0.17377499	5.4695673	5.9604645e-08
ILMN_1809959	cg22598841	0.5280257	0.103903696	5.081876	3.5762787e-07
ILMN_1809959	cg09260773	0.5275636	0.10693549	4.933475	8.34465e-07
ILMN_1809959	cg12659883	0.36577725	0.073022634	5.009094	5.364418e-07
ILMN_1809959	cg16405055	1.1068888	0.22083607	5.0122643	5.364418e-07
ILMN_1809959	cg07178064	-0.6600332	0.10900667	-6.05498	0.0
ILMN_1809959	cg14206516	-0.3971734	0.074928984	-5.3006644	1.1920929e-07
ILMN_1809959	cg00177797	0.52429056	0.08529392	6.146869	0.0
ILMN_1809959	cg14989164	0.5115609	0.098217174	5.208467	1.7881393e-07
ILMN_1809959	cg20579480	-0.36864376	0.07173752	-5.138786	2.9802322e-07
ILMN_1809959	cg07908868	-0.33100808	0.06682424	-4.953413	7.1525574e-07
ILMN_1809959	cg17276863	-0.71568465	0.14492416	-4.938339	7.748604e-07
ILMN_1809959	cg00993484	-0.53708696	0.098084815	-5.4757404	5.9604645e-08
ILMN_1809959	cg19458697	-0.34117734	0.052800514	-6.4616294	0.0
ILMN_1809959	cg01732449	0.41053033	0.056761768	7.232515	0.0
ILMN_1809959	cg07078841	0.531024	0.10539358	5.038485	4.7683716e-07
ILMN_1809959	cg23637385	0.56638813	0.115090966	4.9212213	8.34465e-07
ILMN_1809959	cg05792368	0.4835341	0.09426626	5.1294503	2.9802322e-07
ILMN_1809959	cg02344895	0.8346528	0.16508083	5.056025	4.172325e-07
ILMN_1809959	cg03562266	0.4073845	0.076041676	5.3573847	5.9604645e-08
ILMN_1809959	cg23156509	0.4293909	0.08300469	5.173092	2.3841858e-07
ILMN_1809959	cg18093372	0.35925913	0.05283621	6.799487	0.0
ILMN_1809959	cg26425256	0.2716484	0.049270004	5.5134645	5.9604645e-08
ILMN_1809959	cg26590744	0.56711686	0.093231454	6.082892	0.0
ILMN_1809959	cg20700762	-0.43582714	0.065141276	-6.690491	0.0
ILMN_1809959	cg12263377	-0.30254316	0.050995767	-5.932711	0.0
ILMN_1809959	cg16943529	0.60888386	0.08900182	6.841252	0.0
ILMN_1809959	cg13720108	0.43063095	0.077303104	5.570681	0.0
ILMN_1809959	cg25854303	0.86815596	0.1752169	4.95475	7.1525574e-07
ILMN_1809959	cg10130662	-0.45738012	0.07120484	-6.4234414	0.0
ILMN_1809959	cg07443717	-0.5703554	0.101755045	-5.6051807	0.0
ILMN_1809959	cg21818333	1.0093845	0.1961598	5.1457257	2.3841858e-07
ILMN_1809959	cg21379800	0.5188782	0.08276952	6.268953	0.0
ILMN_1809959	cg17888249	0.43947506	0.07872796	5.582198	0.0
ILMN_1809959	cg17326690	0.57708764	0.10575257	5.4569607	5.9604645e-08
ILMN_1809959	cg25270252	0.91393375	0.15796518	5.785666	0.0
ILMN_1809959	cg16935709	0.4255131	0.05958648	7.1411014	0.0
ILMN_1809959	cg13485052	0.5477792	0.07898882	6.9348955	0.0
ILMN_1809959	cg22539279	0.4187888	0.060953014	6.8706822	0.0
ILMN_1809959	cg08237663	0.916482	0.1791188	5.1166153	2.9802322e-07
ILMN_1809959	cg01227537	0.18561244	0.036360286	5.1048126	3.5762787e-07
ILMN_1809959	cg11876013	0.20678627	0.04151982	4.980423	6.556511e-07
ILMN_1809959	cg09389280	-0.84221935	0.15216415	-5.53494	5.9604645e-08
ILMN_1809959	cg08488945	0.52117217	0.10290264	5.064711	4.172325e-07
ILMN_1809959	cg24127593	-0.7935095	0.13897876	-5.7095737	0.0
ILMN_1809959	cg05694764	-0.3769915	0.07025939	-5.36571	5.9604645e-08
ILMN_1726986	cg04162034	-0.7651428	0.12563598	-6.0901566	0.0
ILMN_1726986	cg04839314	-1.0691454	0.21534444	-4.9648156	7.1525574e-07
ILMN_1726986	cg25150878	0.5633007	0.112695836	4.9984164	5.9604645e-07
ILMN_1726986	cg10472064	-0.5367155	0.08990428	-5.969855	0.0
ILMN_1726986	cg23143502	-1.4003108	0.24109825	-5.80805	0.0
ILMN_1726986	cg06401197	-0.70562434	0.12851526	-5.490588	5.9604645e-08
ILMN_3237396	cg00462849	2.5139694	0.47646526	5.2762914	1.1920929e-07
ILMN_1880387	cg05301811	0.44230986	0.07242561	6.107092	0.0
ILMN_1880387	cg01877155	-0.43752158	0.07364146	-5.9412403	0.0
ILMN_1880387	cg25320780	-0.42398053	0.07734846	-5.4814343	5.9604645e-08
ILMN_1880387	cg02002258	-0.4495557	0.08834191	-5.0888157	3.5762787e-07
ILMN_1880387	cg22698998	-0.45591044	0.08785722	-5.1892204	2.3841858e-07
ILMN_1880387	cg05674046	-0.26477838	0.049836952	-5.3128924	1.1920929e-07
ILMN_1880387	cg06096427	-0.7533865	0.13783854	-5.4657173	5.9604645e-08
ILMN_1880387	cg09256880	-0.46670163	0.07519911	-6.206212	0.0
ILMN_1689211	cg06542282	-0.39747918	0.08058463	-4.932444	8.34465e-07
ILMN_1698189	cg23226249	-1.364667	0.26592976	-5.1316824	2.9802322e-07
ILMN_1698189	cg22016747	-1.6925726	0.28761083	-5.8849406	0.0
ILMN_1698189	cg04145937	-1.4380844	0.28917298	-4.973094	6.556511e-07
ILMN_1698189	cg19711800	-1.2810035	0.22786665	-5.621724	0.0
ILMN_1698189	cg06764239	1.1277087	0.22249325	5.0685077	4.172325e-07
ILMN_1698189	cg21820373	1.6108782	0.3232687	4.9830937	6.556511e-07
ILMN_1698189	cg21220147	2.9563637	0.5775431	5.1188626	2.9802322e-07
ILMN_1698189	cg00727310	-1.8921155	0.3559022	-5.3163915	1.1920929e-07
ILMN_1698189	cg08170141	-1.5869659	0.30532068	-5.197702	1.7881393e-07
ILMN_1698189	cg04303908	1.2934084	0.26123464	4.9511366	7.1525574e-07
ILMN_1698189	cg17068417	-1.4810314	0.2452485	-6.0389013	0.0
ILMN_1698189	cg04513861	-0.8074048	0.15978006	-5.0532265	4.172325e-07
ILMN_1698189	cg18171645	0.81297076	0.16188355	5.021948	5.364418e-07
ILMN_1698189	cg04480280	-1.9230642	0.37673783	-5.104516	3.5762787e-07
ILMN_1698189	cg01001314	-1.501549	0.28951016	-5.186516	2.3841858e-07
ILMN_1698189	cg11237738	-2.586236	0.4828722	-5.355943	5.9604645e-08
ILMN_1698189	cg27193726	-1.0828247	0.20639761	-5.2463045	1.7881393e-07
ILMN_2096191	cg13848379	1.3199422	0.26609585	4.9604015	7.1525574e-07
ILMN_1678323	cg11199869	0.5232611	0.10576545	4.9473724	7.748604e-07
ILMN_1678323	cg23046231	-1.5977993	0.32541904	-4.909975	8.940697e-07
ILMN_1678323	cg08629884	-0.9515774	0.19377458	-4.910744	8.940697e-07
ILMN_1678323	cg09988738	1.1347914	0.20774588	5.4624014	5.9604645e-08
ILMN_2157219	cg27628961	-0.84008694	0.16152276	-5.2010436	1.7881393e-07
ILMN_1703743	cg13915892	-10.236233	1.7877351	-5.7258105	0.0
ILMN_1699334	cg16032570	-12.631425	2.4796033	-5.0941315	3.5762787e-07
ILMN_1699334	cg24706124	4.304247	0.85706943	5.022052	5.364418e-07
ILMN_1699334	cg26649643	-7.117142	1.3975333	-5.092646	3.5762787e-07
ILMN_1699334	cg08945011	5.4420524	1.0984973	4.954088	7.1525574e-07
ILMN_1670117	cg13112903	0.37325865	0.075762674	4.9266825	8.34465e-07
ILMN_1753388	cg22975277	-0.7662339	0.15369183	-4.9855213	5.9604645e-07
ILMN_2070570	cg00889627	-0.30837965	0.062305856	-4.949449	7.1525574e-07
ILMN_2070570	cg26903053	-0.4482851	0.09082415	-4.935748	7.748604e-07
ILMN_2070570	cg27573975	-0.56309164	0.07079964	-7.953312	0.0
ILMN_2070570	cg13947317	-0.6995567	0.07970983	-8.776292	0.0
ILMN_2070570	cg02460223	-1.0770841	0.14185885	-7.5926466	0.0
ILMN_2070570	cg18289580	-0.65301406	0.08061893	-8.100009	0.0
ILMN_2070570	cg20333836	1.1620216	0.21537577	5.3953223	5.9604645e-08
ILMN_2070570	cg14031683	1.3568039	0.27681383	4.901503	9.536743e-07
ILMN_2070570	cg26022183	0.57148206	0.08690696	6.5757914	0.0
ILMN_2070570	cg10544251	1.3190827	0.17351596	7.602083	0.0
ILMN_2070570	cg06749480	-0.6558224	0.08572062	-7.650696	0.0
ILMN_2070570	cg22159430	-0.57459164	0.07706673	-7.455768	0.0
ILMN_2070570	cg18868017	-0.6292907	0.08797812	-7.152809	0.0
ILMN_2070570	cg19860717	-0.35981438	0.06572445	-5.47459	5.9604645e-08
ILMN_2070570	cg12458966	-0.3975402	0.06801092	-5.845241	0.0
ILMN_2070570	cg05935800	-0.61471975	0.089434974	-6.873371	0.0
ILMN_2070570	cg24361896	0.986572	0.18410613	5.3587136	5.9604645e-08
ILMN_2070570	cg22462235	-0.71868086	0.084280275	-8.527272	0.0
ILMN_2070570	cg22942751	-0.5833204	0.07060765	-8.261434	0.0
ILMN_2070570	cg17269596	-0.30060148	0.050635945	-5.9365234	0.0
ILMN_2070570	cg17324226	-0.33144128	0.060264938	-5.499737	5.9604645e-08
ILMN_2070570	cg21083023	-0.6969766	0.13620904	-5.116963	2.9802322e-07
ILMN_2070570	cg02354207	-0.53658426	0.073077254	-7.3426986	0.0
ILMN_2070570	cg02593043	-0.6974755	0.09689046	-7.1985984	0.0
ILMN_2070570	cg09826193	-0.6881397	0.093495056	-7.360172	0.0
ILMN_2070570	cg10753978	-0.4579286	0.049502403	-9.250634	0.0
ILMN_2070570	cg20584546	-0.7104892	0.0735933	-9.654264	0.0
ILMN_2070570	cg01613401	-0.48876667	0.08378261	-5.8337483	0.0
ILMN_2070570	cg09577417	-0.46500158	0.086717784	-5.3622403	5.9604645e-08
ILMN_2070570	cg08239282	-0.661063	0.07643568	-8.648619	0.0
ILMN_2070570	cg05062560	-0.76161593	0.08986789	-8.474839	0.0
ILMN_2070570	cg10499042	-0.74899447	0.07649419	-9.791521	0.0
ILMN_2070570	cg23287949	-0.4411462	0.078543425	-5.6165895	0.0
ILMN_2070570	cg06284438	-0.5612409	0.07390215	-7.5943785	0.0
ILMN_2070570	cg23302730	-0.56112385	0.10220556	-5.49015	5.9604645e-08
ILMN_2070570	cg18019659	2.0344925	0.39764845	5.116309	2.9802322e-07
ILMN_2070570	cg15911409	-0.52085906	0.09650976	-5.3969574	5.9604645e-08
ILMN_2070570	cg14758976	-0.5756271	0.08033359	-7.1654596	0.0
ILMN_2070570	cg00853811	-0.5893644	0.06615503	-8.908837	0.0
ILMN_2070570	cg01121603	-0.35264516	0.07190449	-4.9043555	9.536743e-07
ILMN_2070570	cg16654079	-0.28416222	0.049830902	-5.7025304	0.0
ILMN_2070570	cg24980213	-0.8066369	0.11377169	-7.0899615	0.0
ILMN_2070570	cg02490920	-0.54349446	0.09055847	-6.0015864	0.0
ILMN_2070570	cg06217406	0.6593286	0.07354051	8.965516	0.0
ILMN_2070570	cg07073836	-0.62450325	0.08154714	-7.658187	0.0
ILMN_2070570	cg01571001	-0.5846882	0.112049595	-5.2181196	1.7881393e-07
ILMN_2070570	cg06368369	0.9401396	0.107283555	8.763128	0.0
ILMN_2070570	cg12457611	0.61840296	0.11383306	5.432543	5.9604645e-08
ILMN_2070570	cg17052976	0.9458451	0.19063571	4.9615316	7.1525574e-07
ILMN_2070570	cg09725157	-0.59113586	0.08563813	-6.902718	0.0
ILMN_2070570	cg06857323	0.7687435	0.15609325	4.924899	8.34465e-07
ILMN_2232084	cg20588113	-0.4251938	0.0863487	-4.924148	8.34465e-07
ILMN_1704579	cg16903016	-2.152159	0.43715543	-4.923098	8.34465e-07
ILMN_1704579	cg22856324	3.0369978	0.60942703	4.9833655	5.9604645e-07
ILMN_1704579	cg05269534	4.0832267	0.82444775	4.952681	7.1525574e-07
ILMN_1687636	cg15644938	1.7979918	0.34442237	5.2203107	1.7881393e-07
ILMN_1687636	cg00004257	0.2566402	0.05111548	5.020792	5.364418e-07
ILMN_1687636	cg19711800	-0.3478729	0.058641315	-5.9322157	0.0
ILMN_1687636	cg12758960	-0.44033825	0.08408279	-5.2369604	1.7881393e-07
ILMN_1687636	cg00292636	-0.4010744	0.06799978	-5.8981724	0.0
ILMN_1687636	cg06764239	0.31677783	0.05688295	5.5689416	0.0
ILMN_1687636	cg05959459	0.2784344	0.051213205	5.4367695	5.9604645e-08
ILMN_1687636	cg26531371	-0.44818223	0.0907144	-4.940585	7.748604e-07
ILMN_1687636	cg21820373	0.4252336	0.083980694	5.0634685	4.172325e-07
ILMN_1687636	cg26880525	-0.36571085	0.06724749	-5.438283	5.9604645e-08
ILMN_1687636	cg17851113	-0.204421	0.037426975	-5.4618626	5.9604645e-08
ILMN_1687636	cg15139304	-0.39043474	0.07555473	-5.1675754	2.3841858e-07
ILMN_1687636	cg16784006	-0.48721194	0.0852716	-5.713649	0.0
ILMN_1687636	cg19564450	-0.41901612	0.07881394	-5.316523	1.1920929e-07
ILMN_1687636	cg13910174	-0.23743618	0.047747545	-4.972741	6.556511e-07
ILMN_1687636	cg07811002	-0.64040315	0.12513623	-5.117648	2.9802322e-07
ILMN_1687636	cg00410370	0.3869962	0.07738175	5.00113	5.9604645e-07
ILMN_1687636	cg18351329	0.40052867	0.08117578	4.9340906	8.34465e-07
ILMN_1687636	cg13109216	0.6671338	0.12177458	5.4784327	5.9604645e-08
ILMN_1687636	cg03263613	-0.3988743	0.06884195	-5.794059	0.0
ILMN_1687636	cg08170141	-0.46058083	0.07718374	-5.96733	0.0
ILMN_1687636	cg17500202	-0.64693785	0.1286742	-5.02772	4.7683716e-07
ILMN_1687636	cg00445523	-0.4053632	0.07793928	-5.201013	1.7881393e-07
ILMN_1687636	cg17068417	-0.37015128	0.064696684	-5.721333	0.0
ILMN_1687636	cg26115216	-0.3759383	0.06644552	-5.6578426	0.0
ILMN_1687636	cg02809796	-0.38229215	0.063325375	-6.0369506	0.0
ILMN_1747627	cg19319393	1.0851691	0.20842634	5.206487	1.7881393e-07
ILMN_1747627	cg08737136	2.1732702	0.4085418	5.3195786	1.1920929e-07
ILMN_1758523	cg03598313	-0.76468563	0.13365902	-5.7211676	0.0
ILMN_1758523	cg10933457	-0.5667045	0.11154423	-5.0805364	3.5762787e-07
ILMN_1794965	cg12529944	-0.79864025	0.14466915	-5.52046	5.9604645e-08
ILMN_1794965	cg03731661	-0.74391997	0.08428514	-8.826229	0.0
ILMN_1794965	cg11462533	0.55780554	0.10857209	5.1376514	2.9802322e-07
ILMN_1794965	cg04867733	1.0254376	0.16163331	6.344222	0.0
ILMN_1794965	cg13440864	-0.27866817	0.05028981	-5.541245	5.9604645e-08
ILMN_1794965	cg19712078	-0.30458128	0.051928412	-5.8654075	0.0
ILMN_1794965	cg00038446	-0.34685585	0.06365832	-5.448712	5.9604645e-08
ILMN_1794965	cg17263061	1.0424203	0.19872421	5.2455626	1.7881393e-07
ILMN_1794965	cg23167594	-0.35230875	0.07157756	-4.922056	8.34465e-07
ILMN_1794965	cg26176018	-0.6200926	0.06669071	-9.298035	0.0
ILMN_1794965	cg13451280	1.3702977	0.25728965	5.3258953	1.1920929e-07
ILMN_1794965	cg21474669	-1.0021567	0.11567092	-8.66386	0.0
ILMN_1794965	cg12912981	-0.7542043	0.08659394	-8.709665	0.0
ILMN_1794965	cg01286950	-1.2825735	0.17165788	-7.4716845	0.0
ILMN_1794965	cg11398309	-0.75725615	0.06585035	-11.499653	0.0
ILMN_1794965	cg06816558	-0.67515683	0.07212402	-9.361053	0.0
ILMN_1794965	cg05155043	0.5327084	0.101629324	5.24168	1.7881393e-07
ILMN_1794965	cg05240479	1.1054096	0.17972602	6.1505265	0.0
ILMN_1794965	cg14485214	-0.7109299	0.07711696	-9.218853	0.0
ILMN_1794965	cg23328923	-0.56366825	0.07836517	-7.1928415	0.0
ILMN_1794965	cg05671241	0.94902205	0.19355142	4.903204	9.536743e-07
ILMN_1794965	cg18192419	-0.81771475	0.0774632	-10.55617	0.0
ILMN_1794965	cg19010846	0.69025064	0.092986785	7.423105	0.0
ILMN_1794965	cg01797371	0.20322824	0.037404712	5.4332256	5.9604645e-08
ILMN_1794965	cg00555438	0.5014055	0.084292725	5.948384	0.0
ILMN_1795507	cg03768831	-1.0019425	0.17931554	-5.5875945	0.0
ILMN_1795507	cg23173910	-0.30109215	0.06127913	-4.9134536	8.940697e-07
ILMN_1795507	cg01199928	-0.63141966	0.11301343	-5.5871205	0.0
ILMN_1729894	cg13254203	-0.5706525	0.115585126	-4.9370756	7.748604e-07
ILMN_1729894	cg14993813	-1.3213711	0.26294976	-5.0251846	4.7683716e-07
ILMN_2259319	cg13856872	-0.7985103	0.14804561	-5.3936777	5.9604645e-08
ILMN_2259319	cg04162034	-0.63041943	0.099668056	-6.3251905	0.0
ILMN_2259319	cg02187889	1.3098447	0.2618166	5.0029097	5.364418e-07
ILMN_2259319	cg02339674	2.1944747	0.43420509	5.054005	4.172325e-07
ILMN_2259319	cg17272868	-1.0487518	0.19841404	-5.2856736	1.1920929e-07
ILMN_2259319	cg10157266	-0.7156291	0.12276782	-5.829126	0.0
ILMN_2259319	cg15888290	0.8737025	0.1612194	5.4193387	5.9604645e-08
ILMN_2259319	cg22657351	-0.8580413	0.16238765	-5.283907	1.1920929e-07
ILMN_2259319	cg05851542	-0.9484844	0.18734421	-5.0627904	4.172325e-07
ILMN_2259319	cg13706066	2.902299	0.5196338	5.585277	0.0
ILMN_2259319	cg16978797	0.5008905	0.08932429	5.607551	0.0
ILMN_2259319	cg05837401	0.8052766	0.1480675	5.438577	5.9604645e-08
ILMN_2259319	cg06401197	-0.6276548	0.099647604	-6.298744	0.0
ILMN_2259319	cg07042007	-1.5816748	0.3140903	-5.0357327	4.7683716e-07
ILMN_2259319	cg01455828	-1.2642624	0.201148	-6.285235	0.0
ILMN_2259319	cg00447376	-1.044637	0.18454091	-5.6607337	0.0
ILMN_2129886	cg24874173	-0.24793684	0.041623726	-5.956623	0.0
ILMN_1720501	cg06542282	-0.9850737	0.16518177	-5.963574	0.0
ILMN_1720501	cg13495918	-0.7252655	0.14748041	-4.9177074	8.940697e-07
ILMN_1720501	cg15871991	0.9888439	0.1820339	5.4321966	5.9604645e-08
ILMN_1720501	cg04224851	-0.927636	0.15812716	-5.8663926	0.0
ILMN_1720501	cg24157523	-0.86455345	0.1640892	-5.2688017	1.1920929e-07
ILMN_1720501	cg15933914	-0.77396744	0.14496982	-5.3388176	1.1920929e-07
ILMN_1668446	cg25769755	0.97078097	0.19527866	4.97126	6.556511e-07
ILMN_1668446	cg21964252	-0.5104255	0.09210466	-5.541799	5.9604645e-08
ILMN_1668446	cg27636310	0.98524785	0.19440165	5.0681043	4.172325e-07
ILMN_1668446	cg11463522	-0.6987994	0.11240021	-6.2170644	0.0
ILMN_1668446	cg14785648	-0.52437407	0.08811688	-5.9508924	0.0
ILMN_1668446	cg07206840	2.6076741	0.5185341	5.0289345	4.7683716e-07
ILMN_1668446	cg06872500	0.46243417	0.084202275	5.491944	5.9604645e-08
ILMN_1668446	cg13112903	0.5008506	0.081834435	6.1202917	0.0
ILMN_1668446	cg01434197	0.5636248	0.08743495	6.446219	0.0
ILMN_1668446	cg20672465	0.48988658	0.08533239	5.7409215	0.0
ILMN_1668446	cg09413557	0.7440922	0.13173257	5.648506	0.0
ILMN_1668446	cg16564710	0.5207077	0.10002588	5.20573	1.7881393e-07
ILMN_1668446	cg00419564	1.1484442	0.19321519	5.9438605	0.0
ILMN_1668446	cg00756887	-0.5662298	0.08841551	-6.404191	0.0
ILMN_1668446	cg22903457	-0.40889144	0.070551075	-5.7956796	0.0
ILMN_1668446	cg06900514	-0.58120096	0.08839631	-6.574946	0.0
ILMN_1668446	cg13409575	0.29554617	0.044078518	6.7049932	0.0
ILMN_1668446	cg16907558	0.3109976	0.05325242	5.840065	0.0
ILMN_1668446	cg06573245	0.861531	0.16914085	5.0935717	3.5762787e-07
ILMN_1668446	cg14047656	3.4329395	0.6476617	5.3005137	1.1920929e-07
ILMN_1668446	cg27308576	-0.60053635	0.102960765	-5.8326716	0.0
ILMN_1668446	cg13278496	0.73458993	0.1407751	5.218181	1.7881393e-07
ILMN_1668446	cg11504646	-0.51895523	0.08533028	-6.081724	0.0
ILMN_1668446	cg00686694	-0.56841695	0.1029979	-5.518724	5.9604645e-08
ILMN_1668446	cg15031150	-0.5527513	0.09458739	-5.843816	0.0
ILMN_1668446	cg10203523	2.12779	0.41913822	5.076583	3.5762787e-07
ILMN_2232066	cg16170838	-0.34346542	0.06979851	-4.920813	8.34465e-07
ILMN_2232066	cg23601376	1.6873108	0.3020504	5.5861893	0.0
ILMN_2232066	cg03186986	1.8202555	0.332817	5.4692388	5.9604645e-08
ILMN_2232066	cg13460378	-0.4392333	0.08504177	-5.1649127	2.3841858e-07
ILMN_2232066	cg09249028	-0.60545415	0.12027937	-5.0337324	4.7683716e-07
ILMN_2232066	cg23039279	1.3497276	0.26520854	5.089307	3.5762787e-07
ILMN_2232066	cg14768785	0.41881382	0.0787678	5.317069	1.1920929e-07
ILMN_1767349	cg12605679	0.7664118	0.15229878	5.032291	4.7683716e-07
ILMN_1767349	cg00931957	-0.886518	0.12394443	-7.152544	0.0
ILMN_1767349	cg26894854	-0.8476034	0.11782	-7.194053	0.0
ILMN_1767349	cg18968969	-0.6530025	0.12890738	-5.065672	4.172325e-07
ILMN_1767349	cg05484376	-0.7364154	0.112612456	-6.5393777	0.0
ILMN_1767349	cg01974138	-0.57270694	0.07480091	-7.656417	0.0
ILMN_1767349	cg24952584	-0.8293638	0.16109249	-5.1483703	2.3841858e-07
ILMN_2193980	cg26395331	1.7740865	0.34578717	5.1305733	2.9802322e-07
ILMN_1788928	cg06944249	-0.98730683	0.19379151	-5.0946856	3.5762787e-07
ILMN_1788928	cg22215192	-0.5962024	0.10803067	-5.518825	5.9604645e-08
ILMN_1788928	cg12130225	-0.78390163	0.12799868	-6.1242948	0.0
ILMN_1788928	cg14219696	1.7037115	0.32793784	5.195227	1.7881393e-07
ILMN_1788928	cg17951588	-0.68051165	0.1377497	-4.940204	7.748604e-07
ILMN_1788928	cg07370315	-0.91487247	0.1344115	-6.8065042	0.0
ILMN_2343048	cg15607387	-3.2490501	0.63533103	-5.1139483	2.9802322e-07
ILMN_1709092	cg19088627	8.557093	1.6673253	5.1322274	2.9802322e-07
ILMN_1676278	cg25769755	1.1050992	0.20971537	5.2695193	1.1920929e-07
ILMN_1676278	cg06542282	-0.5506987	0.10900194	-5.0521917	4.172325e-07
ILMN_1676278	cg13495918	-0.4706956	0.09357922	-5.0299163	4.7683716e-07
ILMN_1676278	cg08926056	0.37525904	0.07560856	4.963182	7.1525574e-07
ILMN_1676278	cg07191791	-0.4354036	0.0781936	-5.568277	0.0
ILMN_1676278	cg15933914	-0.4648611	0.093648225	-4.9639072	7.1525574e-07
ILMN_1676278	cg07251099	1.676807	0.33428085	5.0161624	5.364418e-07
ILMN_1677814	cg12127463	-14.498366	2.599795	-5.576734	0.0
ILMN_2194009	cg07701223	-1.5887384	0.267866	-5.931094	0.0
ILMN_2194009	cg16491274	0.82176334	0.13554373	6.0627174	0.0
ILMN_2194009	cg21601498	1.3653278	0.22658496	6.025677	0.0
ILMN_2194009	cg14182693	-1.2300626	0.20549963	-5.985717	0.0
ILMN_2194009	cg25969802	-1.4099522	0.2643425	-5.3338084	1.1920929e-07
ILMN_2194009	cg25594636	1.4496965	0.29123697	4.9777217	6.556511e-07
ILMN_2194009	cg23199886	1.2122805	0.19728665	6.1447673	0.0
ILMN_2194009	cg22120488	1.0728815	0.18795393	5.7082148	0.0
ILMN_2194009	cg23092635	1.1999652	0.19512124	6.149844	0.0
ILMN_2194009	cg12142521	1.8254743	0.3637585	5.0183687	5.364418e-07
ILMN_2194009	cg10356866	-1.585515	0.2528808	-6.2698116	0.0
ILMN_2194009	cg23201188	-1.3677722	0.22853291	-5.985012	0.0
ILMN_2194009	cg10371275	-1.2952421	0.24165197	-5.359948	5.9604645e-08
ILMN_1651964	cg06244002	7.381465	1.3677293	5.396876	5.9604645e-08
ILMN_1651964	cg18456312	-6.2198315	1.2538248	-4.960686	7.1525574e-07
ILMN_1725675	cg23092635	0.40302593	0.081702985	4.9328175	8.34465e-07
ILMN_1725675	cg13189235	2.2540975	0.4408357	5.113237	2.9802322e-07
ILMN_1778352	cg06816087	-0.66063654	0.13271117	-4.9780025	6.556511e-07
ILMN_1778352	cg21297282	0.17590171	0.03298153	5.33334	1.1920929e-07
ILMN_1778352	cg03707948	0.7824905	0.15681121	4.9900165	5.9604645e-07
ILMN_2293902	cg14150148	-0.8484719	0.112188704	-7.5628996	0.0
ILMN_2293902	cg13472584	0.64401555	0.10074716	6.392394	0.0
ILMN_2293902	cg00294940	-0.7437136	0.11756143	-6.3261704	0.0
ILMN_2293902	cg26044038	0.51899767	0.090321235	5.7461314	0.0
ILMN_2293902	cg00565124	-1.1343303	0.21585655	-5.255019	1.1920929e-07
ILMN_2293902	cg03312984	-0.7213285	0.12444741	-5.7962513	0.0
ILMN_2293902	cg16016034	-0.76283073	0.11131097	-6.85315	0.0
ILMN_2293902	cg19407717	-0.19321245	0.032842457	-5.8830085	0.0
ILMN_2293902	cg00835771	2.545054	0.45956174	5.5380025	5.9604645e-08
ILMN_2293902	cg12250062	-1.0039098	0.10756078	-9.333419	0.0
ILMN_2293902	cg10149870	-0.92275727	0.12175304	-7.578926	0.0
ILMN_2293902	cg26543799	1.2563741	0.18809871	6.679334	0.0
ILMN_2293902	cg06747919	-0.83813304	0.11086925	-7.559653	0.0
ILMN_2293902	cg08031151	1.0679417	0.21444722	4.9799747	6.556511e-07
ILMN_2293902	cg02776768	-1.5277618	0.286849	-5.326014	1.1920929e-07
ILMN_1801521	cg25769755	1.5550745	0.22133416	7.025913	0.0
ILMN_1801521	cg09180820	-0.8292063	0.13490163	-6.1467476	0.0
ILMN_1801521	cg21964252	-0.7166232	0.108651884	-6.595589	0.0
ILMN_1801521	cg00664418	2.3626943	0.42913592	5.5057015	5.9604645e-08
ILMN_1801521	cg22033189	1.2312207	0.22215578	5.5421505	5.9604645e-08
ILMN_1801521	cg12619880	1.1759433	0.2117609	5.5531654	0.0
ILMN_1801521	cg11463522	-0.8271413	0.14020152	-5.8996596	0.0
ILMN_1801521	cg00402366	1.1264861	0.15966296	7.0554	0.0
ILMN_1801521	cg21446242	1.5611458	0.22263472	7.01214	0.0
ILMN_1801521	cg14785648	-0.7177749	0.104382776	-6.8763733	0.0
ILMN_1801521	cg16813892	2.523447	0.48858014	5.164858	2.3841858e-07
ILMN_1801521	cg11662891	1.1888924	0.21081178	5.6395917	0.0
ILMN_1801521	cg07206840	3.4501455	0.6272726	5.500233	5.9604645e-08
ILMN_1801521	cg06770554	1.4471693	0.26178133	5.5281606	5.9604645e-08
ILMN_1801521	cg06872500	0.6595279	0.09880283	6.6751924	0.0
ILMN_1801521	cg13112903	0.6864844	0.09665888	7.102135	0.0
ILMN_1801521	cg01434197	0.79199505	0.10145059	7.806707	0.0
ILMN_1801521	cg20672465	0.6937524	0.09996472	6.9399724	0.0
ILMN_1801521	cg09413557	1.1339211	0.1494282	7.5884013	0.0
ILMN_1801521	cg16564710	0.83909416	0.11204978	7.4885836	0.0
ILMN_1801521	cg00419564	1.5760132	0.22866072	6.8923655	0.0
ILMN_1801521	cg20795117	1.5546241	0.26319805	5.90667	0.0
ILMN_1801521	cg00756887	-0.75140476	0.105604246	-7.115289	0.0
ILMN_1801521	cg03762505	0.61809945	0.124246486	4.9747844	6.556511e-07
ILMN_1801521	cg08358671	3.118515	0.61517596	5.069306	4.172325e-07
ILMN_1801521	cg09852199	1.5782061	0.28698313	5.499299	5.9604645e-08
ILMN_1801521	cg05930186	1.1151984	0.224985	4.9567676	7.1525574e-07
ILMN_1801521	cg19971804	2.15563	0.43372828	4.970001	6.556511e-07
ILMN_1801521	cg06900514	-0.6894791	0.11035457	-6.247853	0.0
ILMN_1801521	cg13409575	0.3410945	0.055586677	6.1362634	0.0
ILMN_1801521	cg18078305	1.2367294	0.21319184	5.801017	0.0
ILMN_1801521	cg16907558	0.45318586	0.061446372	7.375307	0.0
ILMN_1801521	cg13663190	1.3544545	0.24687776	5.4863367	5.9604645e-08
ILMN_1801521	cg05591758	2.104221	0.41578576	5.06083	4.172325e-07
ILMN_1801521	cg01320614	3.4934573	0.70613056	4.9473248	7.748604e-07
ILMN_1801521	cg10282920	1.2839613	0.21217805	6.0513387	0.0
ILMN_1801521	cg06573245	1.1554849	0.20373057	5.6716323	0.0
ILMN_1801521	cg21359254	2.8118076	0.5359791	5.2461143	1.7881393e-07
ILMN_1801521	cg07485181	3.3135672	0.56121075	5.904319	0.0
ILMN_1801521	cg11430659	0.88589334	0.14748915	6.006499	0.0
ILMN_1801521	cg02686681	2.7983484	0.55710673	5.023002	5.364418e-07
ILMN_1801521	cg14919823	1.2184806	0.23217353	5.248146	1.7881393e-07
ILMN_1801521	cg23955684	1.2650037	0.21589509	5.8593445	0.0
ILMN_1801521	cg25525163	1.6538849	0.269729	6.1316543	0.0
ILMN_1801521	cg19859486	0.7953615	0.15801099	5.0335836	4.7683716e-07
ILMN_1801521	cg02564102	1.4901526	0.24275959	6.138388	0.0
ILMN_1801521	cg12905688	1.649993	0.27272764	6.049966	0.0
ILMN_1801521	cg21372200	2.0542326	0.3917433	5.243823	1.7881393e-07
ILMN_1801521	cg04347624	1.0149207	0.2038223	4.979439	6.556511e-07
ILMN_1801521	cg03795608	1.7746413	0.36119446	4.913257	8.940697e-07
ILMN_1801521	cg11614451	3.2983282	0.67266804	4.903352	9.536743e-07
ILMN_1801521	cg16203711	1.0402143	0.19785525	5.257451	1.1920929e-07
ILMN_1801521	cg06752163	2.59019	0.43148765	6.0029297	0.0
ILMN_1801521	cg13436085	0.8645277	0.17119974	5.049819	4.172325e-07
ILMN_1801521	cg11504646	-0.65905166	0.10395872	-6.3395514	0.0
ILMN_1801521	cg00686694	-0.82360005	0.12001461	-6.8624983	0.0
ILMN_1801521	cg15031150	-0.7473449	0.11276242	-6.627606	0.0
ILMN_1801521	cg03222975	-1.278389	0.20922196	-6.1102047	0.0
ILMN_1801521	cg24475210	1.2269483	0.20910317	5.8676696	0.0
ILMN_1801521	cg20872579	1.7085857	0.2962675	5.7670374	0.0
ILMN_1801521	cg10203523	2.736586	0.51069635	5.3585386	5.9604645e-08
ILMN_3244070	cg10933457	-0.7981883	0.15021552	-5.313621	1.1920929e-07
ILMN_3244070	cg07046426	1.7772207	0.3305043	5.3773	5.9604645e-08
ILMN_3244070	cg22282174	-0.9493141	0.1892151	-5.017116	5.364418e-07
ILMN_1746196	cg07701223	-1.1150119	0.22421792	-4.9728937	6.556511e-07
ILMN_1746196	cg14182693	-0.91431653	0.16975567	-5.3860736	5.9604645e-08
ILMN_1746196	cg23199886	0.8571267	0.16527759	5.1859827	2.3841858e-07
ILMN_1746196	cg23092635	0.8603995	0.16291319	5.2813373	1.1920929e-07
ILMN_1746196	cg10356866	-1.0566157	0.21509539	-4.9123125	8.940697e-07
ILMN_1746196	cg10371275	-1.0379243	0.19530204	-5.314457	1.1920929e-07
ILMN_2366473	cg15985875	-0.8580947	0.16043214	-5.3486457	5.9604645e-08
ILMN_2366473	cg12525096	-0.8160112	0.1409729	-5.788426	0.0
ILMN_1652959	cg19091116	-0.346877	0.07036439	-4.9297237	8.34465e-07
ILMN_1652959	cg02173128	-0.5180048	0.09724219	-5.326955	1.1920929e-07
ILMN_1652959	cg01950247	1.5204592	0.3044728	4.993744	5.9604645e-07
ILMN_1652959	cg02854331	1.1905217	0.23774357	5.0075874	5.364418e-07
ILMN_1652959	cg00891611	-0.49449456	0.09248982	-5.346475	1.1920929e-07
ILMN_1652959	cg15684116	1.2451777	0.21406107	5.816928	0.0
ILMN_1652959	cg15706424	-1.0789194	0.20894311	-5.163699	2.3841858e-07
ILMN_1652959	cg25848875	-0.50621855	0.092777014	-5.4562926	5.9604645e-08
ILMN_1652959	cg19278235	-0.97428465	0.18421847	-5.288746	1.1920929e-07
ILMN_1652959	cg20254225	0.61130834	0.12076866	5.061813	4.172325e-07
ILMN_1652959	cg10753978	-0.3216322	0.065150864	-4.93673	7.748604e-07
ILMN_1652959	cg24046616	-0.50709605	0.100124925	-5.0646334	4.172325e-07
ILMN_1652959	cg03909509	0.44951618	0.08016503	5.607385	0.0
ILMN_1652959	cg24522254	-0.48409724	0.091483235	-5.29165	1.1920929e-07
ILMN_1652959	cg07444473	0.49703637	0.09708684	5.119503	2.9802322e-07
ILMN_1652959	cg06186861	0.89605117	0.17474562	5.127746	2.9802322e-07
ILMN_1652959	cg07852840	-0.9221213	0.16629007	-5.5452576	0.0
ILMN_1652959	cg23339720	-0.5763676	0.11645111	-4.9494386	7.1525574e-07
ILMN_1652959	cg00935307	0.3476485	0.069785796	4.9816513	6.556511e-07
ILMN_1652959	cg23502023	0.4275744	0.07882462	5.4243765	5.9604645e-08
ILMN_1652959	cg08604533	0.32973623	0.067012005	4.9205546	8.34465e-07
ILMN_1652959	cg01929615	-0.919256	0.16062768	-5.722899	0.0
ILMN_2343917	cg04095732	1.8706536	0.30300188	6.173736	0.0
ILMN_2343917	cg12220426	-0.8776126	0.17261018	-5.0843616	3.5762787e-07
ILMN_2343917	cg05662884	-0.2616755	0.052849345	-4.9513483	7.1525574e-07
ILMN_2343917	cg22528044	0.26618525	0.05236849	5.082928	3.5762787e-07
ILMN_2343917	cg01042246	0.8092952	0.14283527	5.6659336	0.0
ILMN_2343917	cg04284658	-0.41854125	0.08490503	-4.9295225	8.34465e-07
ILMN_2343917	cg13797228	0.8293748	0.15091762	5.4955463	5.9604645e-08
ILMN_1651501	cg03522910	0.9971293	0.20321134	4.906859	9.536743e-07
ILMN_2330267	cg10433918	5.490177	1.0749795	5.107239	2.9802322e-07
ILMN_2330267	cg25598710	-0.34478027	0.06870037	-5.0186086	5.364418e-07
ILMN_2284941	cg09136597	1.3923221	0.28410813	4.9006767	9.536743e-07
ILMN_2284941	cg19857361	-1.156984	0.20327613	-5.6916866	0.0
ILMN_2284941	cg05871694	1.2520437	0.24669418	5.075287	3.5762787e-07
ILMN_1781999	cg27168858	-0.8702588	0.17384793	-5.005862	5.364418e-07
ILMN_1743638	cg27535302	-0.35583448	0.07249444	-4.908438	8.940697e-07
ILMN_1743638	cg23250288	1.5107152	0.30434555	4.9638157	7.1525574e-07
ILMN_1658176	cg18030787	-0.7010251	0.11359476	-6.1712804	0.0
ILMN_1695968	cg12805491	-0.9147307	0.15685785	-5.8315907	0.0
ILMN_1695968	cg19422340	2.5583858	0.47379982	5.3997188	5.9604645e-08
ILMN_1695968	cg05663173	-0.8110319	0.13281381	-6.1065326	0.0
ILMN_1695968	cg06853492	-0.915499	0.14157428	-6.4665627	0.0
ILMN_1695968	cg02877269	-1.1854544	0.18122996	-6.541161	0.0
ILMN_1695968	cg01571001	-1.0957952	0.22183482	-4.9396896	7.748604e-07
ILMN_1695968	cg26803802	-0.9334472	0.16950247	-5.506983	5.9604645e-08
ILMN_1779470	cg22120488	0.6126816	0.12502903	4.9003153	9.536743e-07
ILMN_1779470	cg10356866	-0.88874936	0.17003429	-5.226883	1.7881393e-07
ILMN_1779470	cg10371275	-0.8140182	0.15693526	-5.1869683	2.3841858e-07
ILMN_1680309	cg12612065	-0.38268048	0.07245645	-5.281524	1.1920929e-07
ILMN_1680309	cg00768487	0.36548746	0.06972586	5.2417774	1.7881393e-07
ILMN_1680309	cg25198007	0.65031624	0.116148554	5.5990043	0.0
ILMN_1680309	cg24348240	0.62210286	0.11237535	5.535937	5.9604645e-08
ILMN_1680309	cg27511494	-0.9170805	0.10977861	-8.353909	0.0
ILMN_1680309	cg24441577	-0.9443579	0.1114172	-8.475872	0.0
ILMN_1680309	cg06700494	-0.4177978	0.08162487	-5.1185107	2.9802322e-07
ILMN_1680309	cg18968969	-0.7912805	0.11155529	-7.0931687	0.0
ILMN_1680309	cg26209899	-0.4022705	0.067275405	-5.9794583	0.0
ILMN_1680309	cg09390932	-0.5127659	0.082484305	-6.2165265	0.0
ILMN_1680309	cg16465502	1.7118888	0.30814338	5.5554943	0.0
ILMN_1680309	cg09164574	-0.9352896	0.1335549	-7.0030346	0.0
ILMN_1680309	cg02234653	-0.62087214	0.093412004	-6.646599	0.0
ILMN_1680309	cg11095839	-0.75943816	0.09842423	-7.715967	0.0
ILMN_1743371	cg14377849	-0.55286855	0.109346546	-5.0561132	4.172325e-07
ILMN_1743371	cg24663131	-0.5224533	0.09769387	-5.347862	5.9604645e-08
ILMN_1743371	cg22862529	-1.0258789	0.1845663	-5.558322	0.0
ILMN_1743371	cg00095431	-0.48262173	0.09199035	-5.2464385	1.7881393e-07
ILMN_1743371	cg04255048	-3.9866676	0.71935916	-5.541971	5.9604645e-08
ILMN_1770031	cg23495837	-0.42301786	0.07272932	-5.816332	0.0
ILMN_2338268	cg09390932	-0.3202225	0.060325246	-5.3082666	1.1920929e-07
ILMN_2338268	cg11095839	-0.38780433	0.077729985	-4.9891214	5.9604645e-07
ILMN_1753912	cg07701223	-0.73541427	0.1179039	-6.237404	0.0
ILMN_1753912	cg06097659	0.95416117	0.18471034	5.165716	2.3841858e-07
ILMN_1753912	cg25762395	0.89817154	0.1651411	5.4388127	5.9604645e-08
ILMN_1753912	cg16491274	0.3380016	0.06187416	5.4627266	5.9604645e-08
ILMN_1753912	cg14182693	-0.6733438	0.083802536	-8.034885	0.0
ILMN_1753912	cg16039867	-0.43041468	0.07979382	-5.3940854	5.9604645e-08
ILMN_1753912	cg03598313	-0.43705487	0.08359791	-5.22806	1.7881393e-07
ILMN_1753912	cg19284767	-1.5700985	0.3074293	-5.1071854	2.9802322e-07
ILMN_1753912	cg16348638	0.51257014	0.08784612	5.8348637	0.0
ILMN_1753912	cg13404504	0.4148349	0.074005485	5.6054616	0.0
ILMN_1753912	cg23199886	0.69826835	0.07737882	9.024025	0.0
ILMN_1753912	cg22120488	0.67054796	0.07103925	9.439119	0.0
ILMN_1753912	cg23092635	0.6842247	0.07706554	8.878478	0.0
ILMN_1753912	cg11926460	-0.43221176	0.086087644	-5.0206017	5.364418e-07
ILMN_1753912	cg11395453	-0.23067784	0.045888968	-5.0268693	4.7683716e-07
ILMN_1753912	cg10356866	-0.87063336	0.10198548	-8.536837	0.0
ILMN_1753912	cg23201188	-0.62042093	0.10125601	-6.12725	0.0
ILMN_1753912	cg02337349	0.6262568	0.1239524	5.0523977	4.172325e-07
ILMN_1753912	cg10371275	-0.787448	0.09509825	-8.280362	0.0
ILMN_2318685	cg17083099	-0.827667	0.12738815	-6.4972057	0.0
ILMN_2318685	cg17951588	-0.8294284	0.15061493	-5.5069466	5.9604645e-08
ILMN_2318685	cg07370315	-0.8745117	0.15820722	-5.5276346	5.9604645e-08
ILMN_2318685	cg01492989	3.8329313	0.7526507	5.0925765	3.5762787e-07
ILMN_2245305	cg04979933	-3.7020893	0.7254856	-5.102912	3.5762787e-07
ILMN_1707925	cg11596090	-3.3041573	0.6714108	-4.9212155	8.34465e-07
ILMN_1707925	cg07632391	-2.3037221	0.4573749	-5.0368357	4.7683716e-07
ILMN_1707925	cg04126266	4.704493	0.6783785	6.9349084	0.0
ILMN_1707925	cg05048624	7.1197877	1.1668488	6.1017227	0.0
ILMN_1707925	cg26603050	2.9701793	0.5677582	5.2314157	1.7881393e-07
ILMN_1707925	cg25745861	-3.8781784	0.6244028	-6.21102	0.0
ILMN_1707925	cg10017619	-5.3658257	1.0926814	-4.9106956	8.940697e-07
ILMN_1707925	cg08737136	5.8864098	0.84377676	6.9762645	0.0
ILMN_1707925	cg00514268	3.458628	0.5643969	6.1280065	0.0
ILMN_1707925	cg14222679	-4.9574823	0.902711	-5.491771	5.9604645e-08
ILMN_1707925	cg21535606	6.0023065	1.0901079	5.506158	5.9604645e-08
ILMN_1707925	cg21009965	2.7639842	0.5154578	5.362193	5.9604645e-08
ILMN_1707925	cg04401603	-4.7374034	0.877188	-5.4006705	5.9604645e-08
ILMN_1707925	cg14180938	-4.1135597	0.82253	-5.0011063	5.9604645e-07
ILMN_1707925	cg08923271	2.3061647	0.43159705	5.3433285	1.1920929e-07
ILMN_1707925	cg06475894	-3.1499045	0.6242157	-5.0461793	4.7683716e-07
ILMN_1707925	cg07518576	2.147081	0.42351753	5.0696387	4.172325e-07
ILMN_1707925	cg02355885	3.2250137	0.5992696	5.3815737	5.9604645e-08
ILMN_1707925	cg02606403	4.6038513	0.8890431	5.1784344	2.3841858e-07
ILMN_1707925	cg19961648	-3.385182	0.41788068	-8.100834	0.0
ILMN_1707925	cg02177168	3.440914	0.6247921	5.507294	5.9604645e-08
ILMN_1707925	cg17346647	-4.1080904	0.6580704	-6.2426305	0.0
ILMN_1707925	cg00469602	2.8200889	0.45338404	6.2200885	0.0
ILMN_1707925	cg17141115	2.1119974	0.36832818	5.7340097	0.0
ILMN_1707925	cg22444610	8.62095	1.37965	6.24865	0.0
ILMN_1707925	cg11388238	7.4634423	1.5131867	4.932268	8.34465e-07
ILMN_1707925	cg20241256	5.7322073	0.9801525	5.848281	0.0
ILMN_1707925	cg12833861	-2.0994864	0.36811665	-5.703318	0.0
ILMN_1707925	cg00107606	4.3047733	0.6968987	6.177043	0.0
ILMN_1707925	cg24757850	-6.039274	0.95654225	-6.313651	0.0
ILMN_1707925	cg17424101	2.8048131	0.5525173	5.076426	3.5762787e-07
ILMN_1707925	cg23070574	-1.9772062	0.3753683	-5.267377	1.1920929e-07
ILMN_1707925	cg22604940	13.104887	1.6496444	7.944068	0.0
ILMN_1707925	cg21448552	5.1159782	0.815232	6.275488	0.0
ILMN_1707925	cg06667178	-3.552939	0.45038494	-7.8886714	0.0
ILMN_1707925	cg22610388	-3.2969058	0.5742631	-5.741107	0.0
ILMN_1707925	cg11437253	3.5319176	0.6672305	5.2933993	1.1920929e-07
ILMN_1707925	cg08889797	3.745415	0.6994834	5.3545446	5.9604645e-08
ILMN_1707925	cg22378678	-2.3911834	0.42419702	-5.6369643	0.0
ILMN_1707925	cg16818145	-5.085322	0.7390858	-6.880557	0.0
ILMN_1707925	cg25441771	2.7469566	0.4333875	6.3383384	0.0
ILMN_1707925	cg07634101	3.070512	0.5737944	5.3512406	5.9604645e-08
ILMN_1707925	cg04991337	1.9678407	0.3612511	5.4472933	5.9604645e-08
ILMN_1707925	cg07464924	1.5013671	0.30450737	4.9304786	8.34465e-07
ILMN_1707925	cg08395365	3.4302285	0.5722543	5.994238	0.0
ILMN_1707925	cg23166970	3.4113095	0.57758105	5.9062004	0.0
ILMN_1707925	cg22211233	3.1610777	0.6237921	5.0675178	4.172325e-07
ILMN_1707925	cg03344955	3.1116164	0.538321	5.780225	0.0
ILMN_1707925	cg24464265	2.823052	0.5209519	5.419026	5.9604645e-08
ILMN_1707925	cg13609167	-1.6152244	0.28820637	-5.604402	0.0
ILMN_1707925	cg02680341	5.022301	0.7598652	6.609463	0.0
ILMN_1707925	cg27454136	5.262541	0.82093716	6.4104066	0.0
ILMN_1707925	cg01736389	-4.757596	0.8305483	-5.7282596	0.0
ILMN_1698311	cg23069677	1.6705904	0.3293818	5.0718966	4.172325e-07
ILMN_1698311	cg26014017	3.4433985	0.67382437	5.1102314	2.9802322e-07
ILMN_1698311	cg19099833	1.9067359	0.34581763	5.513704	5.9604645e-08
ILMN_1698311	cg05165989	3.4181137	0.6910312	4.9463954	7.748604e-07
ILMN_1698311	cg20128772	-2.0604753	0.41572532	-4.9563384	7.1525574e-07
ILMN_1698311	cg26236440	2.068927	0.38856038	5.324596	1.1920929e-07
ILMN_1698311	cg09333143	1.1208231	0.20968622	5.34524	1.1920929e-07
ILMN_1698311	cg11378484	-1.7564425	0.34458074	-5.0973325	3.5762787e-07
ILMN_1698311	cg22304507	1.4695344	0.26427945	5.560532	0.0
ILMN_1698311	cg10203523	2.9606602	0.5823549	5.083945	3.5762787e-07
ILMN_1785285	cg03441279	-0.751615	0.11086579	-6.7795033	0.0
ILMN_1785285	cg23902076	-0.7668601	0.13243115	-5.7906327	0.0
ILMN_1785285	cg03158570	1.804245	0.3265329	5.5254617	5.9604645e-08
ILMN_1785285	cg20053821	-0.7305716	0.118789636	-6.1501293	0.0
ILMN_1785285	cg14339991	-0.69947803	0.122267835	-5.720867	0.0
ILMN_1785285	cg12514868	-0.6627003	0.10693016	-6.197506	0.0
ILMN_2073969	cg02173128	-0.6321825	0.12440944	-5.081467	3.5762787e-07
ILMN_2073969	cg15116327	-1.7894382	0.35185272	-5.085759	3.5762787e-07
ILMN_2073969	cg00931957	-0.69695437	0.1284392	-5.426337	5.9604645e-08
ILMN_2073969	cg00891611	-0.6391633	0.11666856	-5.4784536	5.9604645e-08
ILMN_2073969	cg26894854	-0.7334839	0.118694775	-6.1795807	0.0
ILMN_2073969	cg05484376	-0.7142794	0.10843238	-6.5873256	0.0
ILMN_2073969	cg01974138	-0.5243094	0.07402994	-7.082397	0.0
ILMN_2073969	cg23627076	-0.8346534	0.16959617	-4.9214168	8.34465e-07
ILMN_2073969	cg01038750	0.7148823	0.14444764	4.9490757	7.748604e-07
ILMN_2073969	cg00935307	0.4378569	0.08859724	4.942106	7.748604e-07
ILMN_2073969	cg23502023	0.503225	0.101727344	4.946802	7.748604e-07
ILMN_2227533	cg14599015	8.676386	1.7202868	5.043569	4.7683716e-07
ILMN_2227533	cg11302533	3.9899826	0.80610347	4.949715	7.1525574e-07
ILMN_1769390	ch.2.3036752R	1.6943449	0.32916322	5.147431	2.3841858e-07
ILMN_1655702	cg18456312	-15.617811	3.1058948	-5.028442	4.7683716e-07
ILMN_1655702	cg26348902	7.1912694	1.4464682	4.9716053	6.556511e-07
ILMN_1719498	cg15496335	0.49649262	0.09844918	5.043136	4.7683716e-07
ILMN_1719498	cg20141398	-0.9787824	0.1820397	-5.376753	5.9604645e-08
ILMN_1719498	cg17709703	2.0851912	0.41459233	5.029498	4.7683716e-07
ILMN_1719498	cg04145937	-0.85201347	0.17169718	-4.962303	7.1525574e-07
ILMN_1719498	cg10981111	-0.69853306	0.1240688	-5.6302075	0.0
ILMN_1719498	cg19711800	-0.69907045	0.13817166	-5.0594344	4.172325e-07
ILMN_1719498	cg12758960	-1.0177095	0.19086152	-5.3321877	1.1920929e-07
ILMN_1719498	cg00292636	-0.90176797	0.15554005	-5.797658	0.0
ILMN_1719498	cg04080133	-0.5722127	0.11283665	-5.07116	4.172325e-07
ILMN_1719498	cg06764239	0.77327335	0.12689528	6.0937915	0.0
ILMN_1719498	cg21820373	0.96874404	0.19131409	5.0636315	4.172325e-07
ILMN_1719498	cg16374910	-1.122138	0.1956147	-5.736471	0.0
ILMN_1719498	cg09220235	-0.6031685	0.11307331	-5.3343134	1.1920929e-07
ILMN_1719498	cg26880525	-0.80118954	0.15464023	-5.18099	2.3841858e-07
ILMN_1719498	cg04359252	-1.1071501	0.17307913	-6.3967853	0.0
ILMN_1719498	cg12699190	-1.6979109	0.32085884	-5.291769	1.1920929e-07
ILMN_1719498	cg00410370	0.908252	0.17507188	5.1878805	2.3841858e-07
ILMN_1719498	cg13109216	1.601022	0.2732993	5.8581266	0.0
ILMN_1719498	cg08170141	-1.0288152	0.17694388	-5.814358	0.0
ILMN_1719498	cg04303908	0.8803401	0.14961691	5.883961	0.0
ILMN_1719498	cg00445523	-0.91815186	0.17783405	-5.16297	2.3841858e-07
ILMN_1719498	cg22177868	-0.59770346	0.10577466	-5.6507244	0.0
ILMN_1719498	cg17068417	-0.78807336	0.15013912	-5.2489543	1.7881393e-07
ILMN_1719498	cg26115216	-0.8103378	0.15362549	-5.274761	1.1920929e-07
ILMN_1719498	cg20724214	0.42734686	0.08131845	5.255226	1.1920929e-07
ILMN_1719498	cg02809796	-0.8446233	0.14562118	-5.800141	0.0
ILMN_1712707	cg05397609	-12.746983	2.3870168	-5.3401313	1.1920929e-07
ILMN_1712707	cg26649643	4.569611	0.8746345	5.224595	1.7881393e-07
ILMN_1712707	cg25605045	-9.522555	1.7432241	-5.462611	5.9604645e-08
ILMN_1699750	cg19323338	3.5213661	0.6829523	5.156094	2.3841858e-07
ILMN_1699750	cg15910994	1.6586744	0.31346178	5.2914724	1.1920929e-07
ILMN_1699750	cg05933219	-0.7521851	0.15107366	-4.9789295	6.556511e-07
ILMN_1699750	cg15956490	-1.1361554	0.21583238	-5.2640634	1.1920929e-07
ILMN_1739081	cg24441577	-0.55922925	0.10705152	-5.223926	1.7881393e-07
ILMN_1739081	cg27308218	-0.65370154	0.1170552	-5.584558	0.0
ILMN_1739081	cg11095839	-0.4934767	0.09057286	-5.448395	5.9604645e-08
ILMN_1739081	cg14879397	-0.43857735	0.084338516	-5.2002025	1.7881393e-07
ILMN_2329958	cg01794932	-18.894289	3.6250877	-5.2120914	1.7881393e-07
ILMN_2329958	cg22033189	-5.262397	1.0209202	-5.1545625	2.3841858e-07
ILMN_2329958	cg07248951	-14.385199	2.517641	-5.713761	0.0
ILMN_2329958	cg21446242	-5.8955946	1.0735569	-5.4916463	5.9604645e-08
ILMN_2329958	cg01434197	-2.5889628	0.5158177	-5.019143	5.364418e-07
ILMN_2329958	cg02914429	-19.581747	3.6251214	-5.4016805	5.9604645e-08
ILMN_2329958	cg00690400	-8.650837	1.7340914	-4.9886856	5.9604645e-07
ILMN_2329958	cg19099833	-7.3173995	1.4034781	-5.213761	1.7881393e-07
ILMN_2329958	cg10282920	-5.3454466	0.98496026	-5.427068	5.9604645e-08
ILMN_2329958	cg08183916	-3.182979	0.6455524	-4.930629	8.34465e-07
ILMN_2329958	cg19402613	-10.873375	2.0926	-5.1961074	1.7881393e-07
ILMN_2329958	cg17082598	-17.502968	3.496403	-5.005993	5.364418e-07
ILMN_2329958	cg02686681	-12.741528	2.5200465	-5.0560684	4.172325e-07
ILMN_2329958	cg09840736	-14.392506	2.7819135	-5.1735992	2.3841858e-07
ILMN_2329958	cg10341991	-4.958576	0.8216972	-6.0345545	0.0
ILMN_2329958	cg08550065	-13.510323	2.722063	-4.963266	7.1525574e-07
ILMN_2329958	cg09964204	-9.118612	1.7892187	-5.0964212	3.5762787e-07
ILMN_2329958	cg00582820	-10.784849	2.1673877	-4.975967	6.556511e-07
ILMN_2329958	cg17227014	-15.517004	2.6055555	-5.9553533	0.0
ILMN_1775944	cg10947350	-0.57463646	0.11600747	-4.9534435	7.1525574e-07
ILMN_1775944	cg19860717	-0.27337962	0.043578073	-6.2733297	0.0
ILMN_1775944	cg20053821	-0.29348552	0.059845865	-4.9040236	9.536743e-07
ILMN_1720988	cg06197870	-0.89917326	0.16021416	-5.612321	0.0
ILMN_1707274	cg22670128	-0.68242943	0.1087267	-6.276558	0.0
ILMN_1707274	cg24488469	0.423878	0.07765177	5.458704	5.9604645e-08
ILMN_1707274	cg19257274	-1.0130987	0.19036224	-5.321952	1.1920929e-07
ILMN_1707274	cg05396156	-0.73968863	0.10413221	-7.10336	0.0
ILMN_1707274	cg13371870	-0.82351315	0.15345371	-5.366525	5.9604645e-08
ILMN_1713732	cg02173128	-1.6066973	0.28202057	-5.6970925	0.0
ILMN_1713732	cg02898122	1.9852803	0.4011678	4.948753	7.748604e-07
ILMN_1713732	cg00891611	-1.3706133	0.27609044	-4.9643636	7.1525574e-07
ILMN_1713732	cg00356916	-1.3832488	0.26250833	-5.269352	1.1920929e-07
ILMN_1713732	cg21809155	-1.0171785	0.19488671	-5.219332	1.7881393e-07
ILMN_1713732	cg25730298	-2.4870577	0.4685098	-5.3084435	1.1920929e-07
ILMN_1713732	cg06865612	2.4925275	0.47700533	5.225366	1.7881393e-07
ILMN_1713732	cg25848875	-1.4583396	0.2745959	-5.3108573	1.1920929e-07
ILMN_1713732	cg08175029	0.9114281	0.1465702	6.2183723	0.0
ILMN_1713732	cg06186861	2.8021817	0.50632006	5.534408	5.9604645e-08
ILMN_1713732	cg17500754	1.7464418	0.3467807	5.0361567	4.7683716e-07
ILMN_1713732	cg23502023	1.1922476	0.23502429	5.07287	4.172325e-07
ILMN_1713732	cg00486340	1.7392683	0.33693913	5.161966	2.3841858e-07
ILMN_2240003	cg06149271	-0.7135643	0.14239188	-5.011271	5.364418e-07
ILMN_2240003	cg01311063	-1.5115085	0.2810982	-5.377155	5.9604645e-08
ILMN_2240003	cg06035049	-0.71285534	0.10869165	-6.558511	0.0
ILMN_1696682	cg12130225	-0.5679731	0.10329665	-5.4984655	5.9604645e-08
ILMN_1696682	cg02952635	-0.435081	0.08877814	-4.9007673	9.536743e-07
ILMN_1696682	cg17951588	-0.54742146	0.10788715	-5.074019	4.172325e-07
ILMN_1696682	cg07370315	-0.650988	0.109718725	-5.933244	0.0
ILMN_1696682	cg18692955	-0.9406717	0.18448912	-5.098792	3.5762787e-07
ILMN_1696682	cg08985539	-2.0019789	0.3817169	-5.244669	1.7881393e-07
ILMN_1758825	cg08563570	-0.4761548	0.093059264	-5.1166835	2.9802322e-07
ILMN_1758825	cg19154467	-0.63565636	0.12355584	-5.144689	2.3841858e-07
ILMN_1758825	cg08377398	0.24019635	0.047945973	5.0097294	5.364418e-07
ILMN_1731433	cg08130630	-1.340221	0.24184455	-5.541663	5.9604645e-08
ILMN_1731433	cg06125456	-1.1492596	0.18733454	-6.134798	0.0
ILMN_1731433	cg05270948	-0.97359467	0.1886058	-5.162061	2.3841858e-07
ILMN_1731433	cg10356866	-1.0842125	0.21515256	-5.0392733	4.7683716e-07
ILMN_1731433	cg20263510	-1.1262527	0.21943484	-5.132515	2.9802322e-07
ILMN_1657045	cg00931957	-0.5104878	0.09801027	-5.2085133	1.7881393e-07
ILMN_1657045	cg26894854	-0.5483928	0.09021599	-6.078665	0.0
ILMN_1657045	cg01354088	0.34570548	0.06570028	5.261857	1.1920929e-07
ILMN_1657045	cg05484376	-0.50306034	0.08415928	-5.9774795	0.0
ILMN_1657045	cg01974138	-0.34750092	0.05887808	-5.9020424	0.0
ILMN_2367165	cg10433918	-20.942009	4.2376575	-4.941883	7.748604e-07
ILMN_1753370	cg26278370	2.330307	0.45814252	5.086424	3.5762787e-07
ILMN_1738921	cg07598580	5.2345457	0.98463494	5.31623	1.1920929e-07
ILMN_1772123	cg13054975	-0.9421971	0.17064802	-5.5212893	5.9604645e-08
ILMN_1772123	cg24070213	0.57468796	0.10449924	5.499446	5.9604645e-08
ILMN_1772123	cg17659797	-1.0761855	0.19471413	-5.5270023	5.9604645e-08
ILMN_1724699	cg00698169	-0.6517812	0.10871256	-5.9954543	0.0
ILMN_1724699	cg03885431	-0.7388759	0.13656496	-5.4104357	5.9604645e-08
ILMN_1724699	cg16348112	1.2818943	0.21568924	5.9432464	0.0
ILMN_1724699	cg04083753	1.5726986	0.19482821	8.072232	0.0
ILMN_1724699	cg04566694	-0.70776796	0.109857626	-6.442593	0.0
ILMN_1724699	cg18026955	1.1025057	0.18964511	5.81352	0.0
ILMN_1724699	cg15893384	-1.6105042	0.14492083	-11.112993	0.0
ILMN_1724699	cg00402366	1.2282486	0.19815394	6.1984563	0.0
ILMN_1724699	cg21446242	1.9460776	0.26140645	7.4446425	0.0
ILMN_1724699	cg14838757	-0.8515725	0.12590678	-6.763516	0.0
ILMN_1724699	cg13054975	-1.4399639	0.10711351	-13.443346	0.0
ILMN_1724699	cg09406210	-0.7761246	0.10516288	-7.380214	0.0
ILMN_1724699	cg25574750	-1.4486078	0.10229126	-14.161598	0.0
ILMN_1724699	cg24070213	0.5077019	0.0944313	5.376415	5.9604645e-08
ILMN_1724699	cg03286262	-1.677117	0.14137384	-11.862993	0.0
ILMN_1724699	cg24522254	-0.7804358	0.14051805	-5.5539894	0.0
ILMN_1724699	cg07291417	-1.0687975	0.1865194	-5.7302213	0.0
ILMN_1724699	cg25335009	-1.3514957	0.08701883	-15.531072	0.0
ILMN_1724699	cg17285536	0.508889	0.06377212	7.979804	0.0
ILMN_1724699	cg11168423	-0.69336915	0.12490203	-5.551304	0.0
ILMN_1724699	cg09831491	-1.3505921	0.09776213	-13.815085	0.0
ILMN_1724699	cg04014685	-0.77602124	0.15002763	-5.172522	2.3841858e-07
ILMN_1724699	cg17659797	-1.5901341	0.12834711	-12.389325	0.0
ILMN_1724699	cg24176926	-0.98428214	0.17865807	-5.509307	5.9604645e-08
ILMN_1724699	cg13621410	3.7209682	0.7405977	5.024277	4.7683716e-07
ILMN_1724699	cg04107939	-1.1339365	0.09814369	-11.553841	0.0
ILMN_1724699	cg13918631	-1.1503015	0.17488606	-6.5774336	0.0
ILMN_1724699	cg02728595	1.0075247	0.114447884	8.8033495	0.0
ILMN_1724699	cg22795583	-1.3704334	0.09590526	-14.289451	0.0
ILMN_1724699	cg08459783	-1.442806	0.10704242	-13.478825	0.0
ILMN_1724699	cg01412011	-0.5780289	0.10772708	-5.365679	5.9604645e-08
ILMN_1724699	cg16879197	-0.46296787	0.081564605	-5.676088	0.0
ILMN_1724699	cg20699200	2.3113189	0.32265708	7.163391	0.0
ILMN_1724699	cg13356354	1.5030174	0.24048458	6.2499533	0.0
ILMN_1724699	cg07401045	2.318367	0.46725264	4.961699	7.1525574e-07
ILMN_1660890	cg09831491	-0.38702798	0.07778423	-4.9756613	6.556511e-07
ILMN_1795104	cg24116385	-1.0982099	0.21686354	-5.0640593	4.172325e-07
ILMN_1795104	cg12739119	-2.3630037	0.45685154	-5.1723666	2.3841858e-07
ILMN_1740920	cg04781796	-0.28375697	0.056500606	-5.0221934	5.364418e-07
ILMN_1740920	cg03443986	0.88435626	0.17788124	4.9716105	6.556511e-07
ILMN_2263466	cg18026955	1.1294312	0.18260068	6.185252	0.0
ILMN_2263466	cg13054975	-0.8474604	0.14907376	-5.6848392	0.0
ILMN_2263466	cg25574750	-0.83815837	0.1470441	-5.7000475	0.0
ILMN_2263466	cg03286262	-1.1267229	0.1781732	-6.323751	0.0
ILMN_2263466	cg17951588	-0.7236216	0.1343059	-5.3878617	5.9604645e-08
ILMN_2263466	cg25335009	-0.7060995	0.13553843	-5.209589	1.7881393e-07
ILMN_2263466	cg17285536	0.35888678	0.07032026	5.103604	3.5762787e-07
ILMN_2263466	cg07370315	-0.740651	0.1421411	-5.2106743	1.7881393e-07
ILMN_2263466	cg09831491	-0.77295995	0.13914183	-5.555195	0.0
ILMN_2263466	cg04107939	-0.6765188	0.12682451	-5.3342905	1.1920929e-07
ILMN_2263466	cg22795583	-0.7467115	0.14080842	-5.3030314	1.1920929e-07
ILMN_2263466	cg08459783	-0.77519345	0.15275766	-5.0746617	4.172325e-07
ILMN_1806408	cg04910183	5.790764	1.1667255	4.9632616	7.1525574e-07
ILMN_1806408	cg04364194	3.9712546	0.72615254	5.468899	5.9604645e-08
ILMN_1806408	cg22037798	6.8357897	1.3765167	4.966006	6.556511e-07
ILMN_1806408	cg23213688	9.42883	1.923283	4.9024663	9.536743e-07
ILMN_1806408	cg21442773	14.964363	2.9302843	5.106796	3.5762787e-07
ILMN_1806408	cg21914984	8.956735	1.6118827	5.556691	0.0
ILMN_1806408	cg01840575	4.784536	0.88452053	5.409186	5.9604645e-08
ILMN_1806408	cg11877270	7.542177	1.5126085	4.9862056	5.9604645e-07
ILMN_1806408	cg14157244	17.196829	3.408315	5.045552	4.7683716e-07
ILMN_1806408	cg22704520	2.3968868	0.47980934	4.9954987	5.9604645e-07
ILMN_1806408	cg16512867	10.575272	2.1435766	4.9334702	8.34465e-07
ILMN_1806408	cg17227014	15.92942	3.2027614	4.973652	6.556511e-07
ILMN_2352009	cg03435979	2.5793474	0.5028055	5.129911	2.9802322e-07
ILMN_1808395	cg02957173	9.183073	1.8365526	5.000169	5.9604645e-07
ILMN_3236270	cg09015682	-5.000473	0.9997063	-5.001942	5.9604645e-07
ILMN_1743847	cg19777550	0.14699727	0.02870459	5.1210375	2.9802322e-07
ILMN_1743847	cg10331038	-0.21129428	0.041696094	-5.067484	4.172325e-07
ILMN_1708672	cg14321837	7.4194493	1.4885948	4.9841967	5.9604645e-07
ILMN_1676288	cg23054189	0.8085177	0.15473105	5.22531	1.7881393e-07
ILMN_1693250	cg14150148	-0.5702009	0.07531209	-7.5711737	0.0
ILMN_1693250	cg13472584	0.3549559	0.07156211	4.9601097	7.1525574e-07
ILMN_1693250	cg00294940	-0.5234628	0.07753024	-6.751724	0.0
ILMN_1693250	cg06191076	0.55923104	0.104781576	5.3371124	1.1920929e-07
ILMN_1693250	cg26044038	0.36823714	0.05959574	6.178917	0.0
ILMN_1693250	cg10839663	0.7125273	0.12386477	5.752461	0.0
ILMN_1693250	cg03312984	-0.55229163	0.079728834	-6.9271255	0.0
ILMN_1693250	cg26271690	1.9028267	0.37365022	5.0925345	3.5762787e-07
ILMN_1693250	cg16016034	-0.57670987	0.07043023	-8.188386	0.0
ILMN_1693250	cg00835771	1.8254638	0.3025516	6.0335617	0.0
ILMN_1693250	cg18188235	-1.1467361	0.22405961	-5.1179957	2.9802322e-07
ILMN_1693250	cg12434364	1.3848066	0.24934019	5.5538845	0.0
ILMN_1693250	cg12250062	-0.5853586	0.078848146	-7.423873	0.0
ILMN_1693250	cg10149870	-0.6386229	0.08038803	-7.944253	0.0
ILMN_1693250	cg20335293	-0.52574396	0.105904944	-4.9643006	7.1525574e-07
ILMN_1693250	cg26543799	0.77015495	0.13042638	5.904902	0.0
ILMN_1693250	cg06747919	-0.5811724	0.073166095	-7.943193	0.0
ILMN_1693250	cg18692955	-0.67025375	0.12886384	-5.2012553	1.7881393e-07
ILMN_1693250	cg23234756	-0.6989083	0.11423668	-6.1180725	0.0
ILMN_1693250	cg25734825	2.6405144	0.5351536	4.934124	8.34465e-07
ILMN_1693250	cg08414021	-0.79753065	0.14738712	-5.4111285	5.9604645e-08
ILMN_2410362	cg01813393	-0.6635978	0.10918943	-6.0774913	0.0
ILMN_2410362	cg26914392	-0.89395595	0.0765214	-11.682431	0.0
ILMN_2410362	cg15985875	-0.8254718	0.12859094	-6.419362	0.0
ILMN_2410362	cg19961648	-0.7600785	0.14808013	-5.1328864	2.9802322e-07
ILMN_2410362	cg02177168	0.98397636	0.19975027	4.9260325	8.34465e-07
ILMN_2410362	cg17141115	0.60087657	0.11810255	5.087753	3.5762787e-07
ILMN_2410362	cg22444610	2.3279686	0.4503401	5.169357	2.3841858e-07
ILMN_2410362	cg20241256	1.5636225	0.3176185	4.922958	8.34465e-07
ILMN_2410362	cg09045787	-0.7617173	0.1278679	-5.957064	0.0
ILMN_2410362	cg12525096	-0.760355	0.113634735	-6.69122	0.0
ILMN_2410362	cg18361031	2.3652556	0.45781335	5.166419	2.3841858e-07
ILMN_2410362	cg21448552	1.5650253	0.25694257	6.090954	0.0
ILMN_2410362	cg06667178	-0.92565656	0.15243445	-6.0724893	0.0
ILMN_2410362	cg14325153	-0.79982436	0.13963072	-5.7281404	0.0
ILMN_2410362	cg27454136	1.4963589	0.264861	5.649601	0.0
ILMN_1726388	cg27295042	-0.29473335	0.050776947	-5.8044715	0.0
ILMN_1726388	cg10425291	-0.28788483	0.05415973	-5.3154774	1.1920929e-07
ILMN_1726388	cg04155855	-0.29890454	0.05214306	-5.7323937	0.0
ILMN_1726388	cg17097571	0.25106728	0.041136637	6.1032524	0.0
ILMN_1726388	cg08702689	-0.3245175	0.049160633	-6.601166	0.0
ILMN_1726388	cg06894198	-0.24715638	0.039374966	-6.276993	0.0
ILMN_1726388	cg18816605	-0.26117265	0.050309308	-5.1913385	2.3841858e-07
ILMN_1726388	cg25552018	-0.25698328	0.04965537	-5.1753373	2.3841858e-07
ILMN_1726388	ch.1.230766435F	0.569167	0.09850938	5.7777953	0.0
ILMN_1726388	cg02967813	-0.26656213	0.044694282	-5.964122	0.0
ILMN_1726388	cg10855081	0.4211737	0.06682175	6.3029437	0.0
ILMN_1726388	cg00040749	-0.3292693	0.05184028	-6.351611	0.0
ILMN_1726388	cg04001714	-0.2755204	0.055973664	-4.9223223	8.34465e-07
ILMN_1726388	cg09454997	-0.31860125	0.054054335	-5.8940926	0.0
ILMN_1726388	cg05667379	0.2681489	0.052080348	5.148754	2.3841858e-07
ILMN_1726388	cg22034269	-0.22115326	0.041028522	-5.390232	5.9604645e-08
ILMN_1726388	cg05235363	-0.34654206	0.06318402	-5.484647	5.9604645e-08
ILMN_1726388	cg21323028	-0.9386425	0.15528597	-6.044606	0.0
ILMN_1726388	cg01382153	0.3126508	0.052924585	5.907478	0.0
ILMN_1726388	cg26160191	-0.28226942	0.057538312	-4.9057646	9.536743e-07
ILMN_1726388	cg20512713	-0.28572977	0.0468472	-6.099186	0.0
ILMN_1726388	cg00721062	-0.26807523	0.043215536	-6.203214	0.0
ILMN_1726388	cg04122858	-0.22103363	0.03863259	-5.7214293	0.0
ILMN_1726388	cg21593952	-0.22419757	0.036717817	-6.1059613	0.0
ILMN_1726388	cg01655150	0.35174656	0.06919551	5.0833726	3.5762787e-07
ILMN_1726388	cg02542401	-0.2894564	0.058981657	-4.9075665	8.940697e-07
ILMN_1726388	cg27326372	-0.24895954	0.049838886	-4.995287	5.9604645e-07
ILMN_1726388	cg03905500	-0.29071736	0.044292305	-6.5636086	0.0
ILMN_1726388	cg04234708	-0.2576009	0.05210756	-4.943638	7.748604e-07
ILMN_1726388	cg05534152	0.2514187	0.048432477	5.1911182	2.3841858e-07
ILMN_2106002	cg18132690	-0.5122941	0.082222454	-6.2305865	0.0
ILMN_2106002	cg01918706	0.8972416	0.1648727	5.442026	5.9604645e-08
ILMN_2106002	cg26767897	-1.2365296	0.21431269	-5.7697453	0.0
ILMN_2106002	ch.2.199792288R	0.8203471	0.15885313	5.164186	2.3841858e-07
ILMN_2106002	cg19095143	-0.44598842	0.07737041	-5.7643275	0.0
ILMN_2106002	cg08066306	-0.61116326	0.08711235	-7.015805	0.0
ILMN_1665932	cg20999755	-0.36205426	0.06941336	-5.215916	1.7881393e-07
ILMN_1727251	cg00184512	-0.34559664	0.060506538	-5.711724	0.0
ILMN_1727251	cg04022560	-0.31582558	0.05451232	-5.7936554	0.0
ILMN_1727251	cg23671626	-0.3156358	0.050449997	-6.2564087	0.0
ILMN_1727251	cg26803803	-0.34327555	0.05636092	-6.0906663	0.0
ILMN_1727251	cg23576258	-0.88240004	0.17443292	-5.0586786	4.172325e-07
ILMN_1727251	cg06521550	0.851007	0.15252976	5.5792847	0.0
ILMN_1727251	cg15342441	0.7627356	0.14592001	5.2270803	1.7881393e-07
ILMN_1727251	cg03867377	-0.27186632	0.048867024	-5.5633903	0.0
ILMN_1734479	cg00557099	-1.0872197	0.22026308	-4.936005	7.748604e-07
ILMN_2368728	cg21446242	0.5759826	0.114632644	5.024595	4.7683716e-07
ILMN_2368728	cg01434197	0.26880926	0.054249544	4.955051	7.1525574e-07
ILMN_2368728	cg20672465	0.26792514	0.050847832	5.2691555	1.1920929e-07
ILMN_2368728	cg09413557	0.41124892	0.078250006	5.255577	1.1920929e-07
ILMN_2368728	cg16564710	0.30656648	0.058435183	5.2462654	1.7881393e-07
ILMN_2368728	cg00419564	0.5985247	0.11667781	5.1297216	2.9802322e-07
ILMN_2368728	cg13409575	0.13954669	0.027536122	5.0677686	4.172325e-07
ILMN_2368728	cg00686694	-0.3529998	0.05924262	-5.9585447	0.0
ILMN_2368728	cg15031150	-0.3356428	0.054691624	-6.137006	0.0
ILMN_2368728	cg20872579	0.72935486	0.14475916	5.038402	4.7683716e-07
ILMN_2394897	cg00768487	0.31012392	0.058260623	5.323045	1.1920929e-07
ILMN_2394897	cg25198007	0.5314437	0.09801667	5.4219728	5.9604645e-08
ILMN_2394897	cg24348240	0.5219339	0.09415946	5.543085	0.0
ILMN_2394897	cg03731661	-0.5521064	0.10855402	-5.0860057	3.5762787e-07
ILMN_2394897	cg11462533	0.6007786	0.11968159	5.019808	5.364418e-07
ILMN_2394897	cg09838042	2.5501146	0.46026805	5.5404987	5.9604645e-08
ILMN_2394897	cg24441577	-0.5413898	0.1081519	-5.0058284	5.364418e-07
ILMN_2394897	cg18968969	-0.54159963	0.10024826	-5.4025836	5.9604645e-08
ILMN_2394897	cg26176018	-0.50307596	0.08504617	-5.9153275	0.0
ILMN_2394897	cg21474669	-0.89103174	0.14084119	-6.3265	0.0
ILMN_2394897	cg12912981	-0.6351104	0.10746649	-5.909846	0.0
ILMN_2394897	cg01286950	-1.3017013	0.1950583	-6.673396	0.0
ILMN_2394897	cg11398309	-0.68825006	0.08457499	-8.13775	0.0
ILMN_2394897	cg06816558	-0.60271084	0.08903262	-6.769551	0.0
ILMN_2394897	cg14485214	-0.6802944	0.09200677	-7.39396	0.0
ILMN_2394897	cg23328923	-0.48530102	0.093325675	-5.2000804	1.7881393e-07
ILMN_2394897	cg18192419	-0.67385066	0.101804346	-6.619076	0.0
ILMN_2394897	cg11095839	-0.46414793	0.09219026	-5.034674	4.7683716e-07
ILMN_2394897	cg17410394	-0.2834612	0.055831783	-5.0770583	3.5762787e-07
ILMN_2287535	cg12141846	-0.38972998	0.062158644	-6.269924	0.0
ILMN_2287535	cg24924936	0.25549686	0.046140533	5.5373626	5.9604645e-08
ILMN_2287535	cg21474669	-0.6160711	0.105778195	-5.8241787	0.0
ILMN_2287535	cg11398309	-0.35073495	0.07115734	-4.9290056	8.34465e-07
ILMN_2287535	cg21650975	-0.5172862	0.09428487	-5.486418	5.9604645e-08
ILMN_2287535	cg14485214	-0.38179183	0.07429379	-5.1389465	2.9802322e-07
ILMN_2287535	cg01199928	-0.43330407	0.07591549	-5.707716	0.0
ILMN_1750295	cg06816087	-0.5723557	0.08858915	-6.460788	0.0
ILMN_1750295	cg02695726	-0.5023414	0.08873779	-5.660963	0.0
ILMN_1750295	cg18383585	-0.66722155	0.11068711	-6.027997	0.0
ILMN_1750295	cg03773882	1.4257383	0.2690104	5.2999377	1.1920929e-07
ILMN_1750295	cg22050792	-0.6147517	0.08278938	-7.42549	0.0
ILMN_1750295	cg17157205	-0.33357385	0.04643882	-7.1830816	0.0
ILMN_1750295	cg03707948	0.7493493	0.10020179	7.478402	0.0
ILMN_1716480	cg12179635	5.2706347	1.0243511	5.14534	2.3841858e-07
ILMN_2339410	cg22045975	-0.41310126	0.050380226	-8.199671	0.0
ILMN_2339410	cg26406394	-0.6045346	0.09175891	-6.5882936	0.0
ILMN_2339410	cg26405913	-0.6400659	0.123694025	-5.1745906	2.3841858e-07
ILMN_2339410	cg17815134	-0.94959927	0.16757207	-5.666811	0.0
ILMN_2339410	cg13788258	0.747262	0.11176667	6.6859107	0.0
ILMN_2339410	cg13210260	0.5621376	0.098623045	5.6998606	0.0
ILMN_2339410	cg10197870	0.6065359	0.107218504	5.6570077	0.0
ILMN_2339410	cg04574896	-0.24818942	0.04923174	-5.041248	4.7683716e-07
ILMN_2339410	cg24144440	0.4887793	0.09726158	5.02541	4.7683716e-07
ILMN_2339410	cg27173151	1.5455656	0.30770168	5.0229354	5.364418e-07
ILMN_2339410	cg18658230	-0.7377672	0.12808368	-5.7600408	0.0
ILMN_2339410	cg08094235	-0.81544995	0.09477553	-8.604013	0.0
ILMN_2339410	cg26101364	-0.66997004	0.12291687	-5.450595	5.9604645e-08
ILMN_2339410	cg22539450	0.53753394	0.10881757	4.9397717	7.748604e-07
ILMN_2339410	cg12367520	0.92237854	0.18750902	4.9191155	8.940697e-07
ILMN_2339410	cg04164184	1.0454462	0.1748777	5.9781556	0.0
ILMN_2339410	cg02242681	0.5127723	0.08070781	6.353441	0.0
ILMN_2339410	cg25868126	-0.34372115	0.04698159	-7.3160815	0.0
ILMN_2339410	cg10508579	-0.6492555	0.13150418	-4.9371476	7.748604e-07
ILMN_2339410	cg05783384	-0.3954872	0.07249253	-5.455558	5.9604645e-08
ILMN_2339410	cg02646021	0.5968894	0.11664263	5.117249	2.9802322e-07
ILMN_2339410	cg18330611	1.0241137	0.17660768	5.7988057	0.0
ILMN_2339410	cg26777836	0.40173888	0.074683554	5.379215	5.9604645e-08
ILMN_2339410	cg25825391	-0.3669017	0.060592797	-6.055203	0.0
ILMN_2339410	cg27288595	-0.35727492	0.048526336	-7.3624954	0.0
ILMN_2339410	cg01150433	0.5645988	0.112544544	5.0166698	5.364418e-07
ILMN_2339410	cg22920300	0.39994526	0.06427203	6.2226954	0.0
ILMN_2339410	cg10340487	0.7353668	0.145238	5.0631847	4.172325e-07
ILMN_2339410	cg02689072	-0.38433766	0.06389796	-6.014866	0.0
ILMN_1779984	cg17747879	-0.29106215	0.054545153	-5.336169	1.1920929e-07
ILMN_1779984	cg09045787	-0.41366673	0.08281468	-4.9950895	5.9604645e-07
ILMN_1667018	cg24539339	-0.8878921	0.16036339	-5.536751	5.9604645e-08
ILMN_1667018	cg01835474	-0.5830033	0.11698496	-4.9835744	5.9604645e-07
ILMN_1667018	cg01741999	-0.9407804	0.15268217	-6.161691	0.0
ILMN_1667018	cg08105844	-0.6093097	0.100538045	-6.0604887	0.0
ILMN_1667018	cg02921904	-0.6216512	0.12145799	-5.1182404	2.9802322e-07
ILMN_3241214	cg00698169	-0.6709466	0.13055761	-5.1390843	2.9802322e-07
ILMN_3241214	cg03885431	-0.8409294	0.15946448	-5.273459	1.1920929e-07
ILMN_3241214	cg04083753	1.663028	0.23732124	7.0074973	0.0
ILMN_3241214	cg04566694	-0.76448363	0.13076657	-5.8461704	0.0
ILMN_3241214	cg18026955	1.2083247	0.22390886	5.3965025	5.9604645e-08
ILMN_3241214	cg03987806	-1.707552	0.31432799	-5.4323893	5.9604645e-08
ILMN_3241214	cg24527881	1.1519437	0.20335974	5.6645613	0.0
ILMN_3241214	cg15893384	-1.6843337	0.18510586	-9.099299	0.0
ILMN_3241214	cg00402366	1.3003726	0.23676401	5.492273	5.9604645e-08
ILMN_3241214	cg21446242	2.0706112	0.31551287	6.562684	0.0
ILMN_3241214	cg13054975	-1.600668	0.1325743	-12.073742	0.0
ILMN_3241214	cg09406210	-0.7415807	0.13141732	-5.6429453	0.0
ILMN_3241214	cg25574750	-1.5656017	0.13233157	-11.830901	0.0
ILMN_3241214	cg03286262	-1.9278061	0.16632801	-11.590387	0.0
ILMN_3241214	cg07291417	-1.1950637	0.21897183	-5.457614	5.9604645e-08
ILMN_3241214	cg25335009	-1.3384678	0.12739849	-10.506151	0.0
ILMN_3241214	cg17285536	0.62920576	0.071220666	8.834596	0.0
ILMN_3241214	cg11168423	-0.73942924	0.14818858	-4.9897857	5.9604645e-07
ILMN_3241214	cg09831491	-1.466605	0.12516776	-11.717114	0.0
ILMN_3241214	cg17659797	-1.6807337	0.16569912	-10.143287	0.0
ILMN_3241214	cg04107939	-1.2415351	0.12134073	-10.231809	0.0
ILMN_3241214	cg13918631	-1.1296635	0.21406776	-5.2771306	1.1920929e-07
ILMN_3241214	cg02728595	1.0012395	0.14474677	6.9171805	0.0
ILMN_3241214	cg22795583	-1.4462087	0.1279033	-11.307048	0.0
ILMN_3241214	cg08459783	-1.5407474	0.13906981	-11.07895	0.0
ILMN_3241214	cg01412011	-0.6384256	0.12666813	-5.040144	4.7683716e-07
ILMN_3241214	cg16879197	-0.5429499	0.0944818	-5.7466083	0.0
ILMN_3241214	cg14232743	1.7738848	0.32817823	5.405248	5.9604645e-08
ILMN_3241214	cg20699200	2.820241	0.36580658	7.709651	0.0
ILMN_3241214	cg13356354	1.6225176	0.28590736	5.674977	0.0
ILMN_3241214	cg07401045	2.9856873	0.52890515	5.6450334	0.0
ILMN_3237774	cg16530429	2.0811393	0.39619532	5.2528114	1.7881393e-07
ILMN_3237774	cg09233658	-0.95196056	0.19029507	-5.0025496	5.364418e-07
ILMN_3237774	cg03947513	0.90065	0.17184334	5.2411113	1.7881393e-07
ILMN_3237774	cg03211132	-0.8790419	0.16736835	-5.2521396	1.7881393e-07
ILMN_3237774	cg20823026	-0.94970095	0.19294505	-4.9221315	8.34465e-07
ILMN_3237774	cg23079012	-1.4438603	0.24716291	-5.8417354	0.0
ILMN_3237774	cg22639352	-0.5284531	0.10610725	-4.9803677	6.556511e-07
ILMN_3237774	cg23949362	-0.9985659	0.20216897	-4.939264	7.748604e-07
ILMN_2333219	cg25769755	1.7812792	0.21549518	8.265982	0.0
ILMN_2333219	cg09180820	-1.0130756	0.1289151	-7.858471	0.0
ILMN_2333219	cg21964252	-0.8253491	0.106210366	-7.77089	0.0
ILMN_2333219	cg02847589	1.9500766	0.3804398	5.1258483	2.9802322e-07
ILMN_2333219	cg18438837	2.854044	0.56672436	5.0360355	4.7683716e-07
ILMN_2333219	cg12619880	1.2196859	0.21748778	5.6080666	0.0
ILMN_2333219	cg27636310	1.2914865	0.24440838	5.2841334	1.1920929e-07
ILMN_2333219	cg14709691	0.762295	0.10854158	7.0230694	0.0
ILMN_2333219	cg11463522	-1.0847101	0.12958194	-8.370843	0.0
ILMN_2333219	cg05762488	0.5921859	0.11686485	5.067271	4.172325e-07
ILMN_2333219	cg00402366	1.2936726	0.15512733	8.339424	0.0
ILMN_2333219	cg21446242	1.7094841	0.22241236	7.686102	0.0
ILMN_2333219	cg14785648	-0.86564875	0.09861626	-8.777952	0.0
ILMN_2333219	cg02228635	2.3182695	0.4633904	5.002843	5.364418e-07
ILMN_2333219	cg07206840	3.3206692	0.6564685	5.058383	4.172325e-07
ILMN_2333219	cg23021650	-1.101212	0.20096369	-5.4796567	5.9604645e-08
ILMN_2333219	cg04998420	0.46464112	0.08460412	5.4919443	5.9604645e-08
ILMN_2333219	cg06872500	0.74729	0.09731118	7.679385	0.0
ILMN_2333219	cg13112903	0.7312348	0.097880885	7.4706597	0.0
ILMN_2333219	cg01434197	0.8041322	0.10517805	7.6454377	0.0
ILMN_2333219	cg20672465	0.7850678	0.09815956	7.9978743	0.0
ILMN_2333219	cg09413557	1.2241752	0.14978257	8.173016	0.0
ILMN_2333219	cg08644993	0.7681483	0.12588851	6.1018143	0.0
ILMN_2333219	cg16564710	0.8905432	0.11348479	7.847247	0.0
ILMN_2333219	cg00419564	1.6202931	0.23545921	6.8814178	0.0
ILMN_2333219	cg24546083	2.422574	0.4787902	5.059782	4.172325e-07
ILMN_2333219	cg20795117	1.378464	0.2815581	4.895842	9.536743e-07
ILMN_2333219	cg07557355	3.205441	0.64119214	4.9991894	5.9604645e-07
ILMN_2333219	cg04104526	1.1322663	0.21776484	5.199491	1.7881393e-07
ILMN_2333219	cg26162836	1.2297297	0.23332147	5.270538	1.1920929e-07
ILMN_2333219	cg00756887	-0.79168487	0.10750979	-7.3638396	0.0
ILMN_2333219	cg16608652	-0.95927316	0.1816999	-5.279437	1.1920929e-07
ILMN_2333219	cg19099833	1.5825987	0.32262468	4.9053864	9.536743e-07
ILMN_2333219	cg14153722	3.4817162	0.585101	5.950624	0.0
ILMN_2333219	cg14264194	0.6322192	0.11922762	5.3026237	1.1920929e-07
ILMN_2333219	cg26570218	1.0992663	0.21771589	5.049086	4.172325e-07
ILMN_2333219	cg06900514	-0.781976	0.10925687	-7.1572247	0.0
ILMN_2333219	cg13409575	0.39785457	0.054409336	7.312248	0.0
ILMN_2333219	cg09356401	4.6348777	0.8465693	5.4748945	5.9604645e-08
ILMN_2333219	cg18078305	1.1451836	0.22562084	5.0756993	3.5762787e-07
ILMN_2333219	cg16907558	0.46423733	0.06338768	7.323779	0.0
ILMN_2333219	cg10282920	1.4147964	0.2131006	6.639101	0.0
ILMN_2333219	cg06573245	1.2439876	0.2068355	6.0143814	0.0
ILMN_2333219	cg27404897	-1.1539171	0.23271506	-4.9584975	7.1525574e-07
ILMN_2333219	cg26191447	0.34833646	0.06750757	5.159961	2.3841858e-07
ILMN_2333219	cg11430659	0.84646726	0.15514424	5.4560018	5.9604645e-08
ILMN_2333219	cg17644903	-1.4136372	0.24372444	-5.8001456	0.0
ILMN_2333219	cg01712671	0.6849258	0.13131128	5.216047	1.7881393e-07
ILMN_2333219	cg02686681	2.9708605	0.5692537	5.218869	1.7881393e-07
ILMN_2333219	cg27308576	-0.85248446	0.12534411	-6.8011527	0.0
ILMN_2333219	cg19859486	0.8871548	0.15939116	5.565897	0.0
ILMN_2333219	cg21372200	2.030078	0.40704733	4.9873266	5.9604645e-07
ILMN_2333219	cg06005571	2.057211	0.3970152	5.181693	2.3841858e-07
ILMN_2333219	cg12416053	-1.1532707	0.23197348	-4.971563	6.556511e-07
ILMN_2333219	cg03795608	2.0340536	0.36200804	5.618808	0.0
ILMN_2333219	cg22304507	1.2647476	0.24461631	5.1703324	2.3841858e-07
ILMN_2333219	cg11930722	1.3307228	0.23396432	5.687717	0.0
ILMN_2333219	cg06752163	2.3794985	0.45840797	5.190788	2.3841858e-07
ILMN_2333219	cg13436085	0.96231437	0.1727714	5.569871	0.0
ILMN_2333219	cg11504646	-0.7198863	0.10454804	-6.885699	0.0
ILMN_2333219	cg07809452	1.6245766	0.3243957	5.008009	5.364418e-07
ILMN_2333219	cg00686694	-0.95671964	0.116205685	-8.232985	0.0
ILMN_2333219	cg15031150	-0.9886018	0.10013072	-9.873112	0.0
ILMN_2333219	cg24475210	1.389415	0.20813762	6.675463	0.0
ILMN_2333219	cg10203523	2.7553651	0.52852196	5.2133408	1.7881393e-07
ILMN_2333219	cg05184767	-0.9692735	0.18243486	-5.312984	1.1920929e-07
ILMN_2371379	cg12223004	1.5634902	0.28648818	5.457433	5.9604645e-08
ILMN_1727091	cg00698169	-0.55679727	0.093924075	-5.9281635	0.0
ILMN_1727091	cg03885431	-0.6680032	0.116099074	-5.753734	0.0
ILMN_1727091	cg16348112	0.99015325	0.19151255	5.170174	2.3841858e-07
ILMN_1727091	cg04083753	1.2200263	0.17687598	6.897637	0.0
ILMN_1727091	cg04566694	-0.65724397	0.0917824	-7.1608934	0.0
ILMN_1727091	cg18026955	0.925169	0.16466755	5.6184053	0.0
ILMN_1727091	cg03987806	-1.1755419	0.23740873	-4.951553	7.1525574e-07
ILMN_1727091	cg24527881	0.80549574	0.15323162	5.25672	1.1920929e-07
ILMN_1727091	cg15893384	-1.3942318	0.12419835	-11.225848	0.0
ILMN_1727091	cg00402366	1.3215652	0.15347491	8.610952	0.0
ILMN_1727091	cg21446242	1.9875839	0.20139512	9.869077	0.0
ILMN_1727091	cg13054975	-1.1784074	0.09932429	-11.864242	0.0
ILMN_1727091	cg09406210	-0.6736547	0.09028215	-7.46166	0.0
ILMN_1727091	cg25574750	-1.2184484	0.091775715	-13.27637	0.0
ILMN_1727091	cg03286262	-1.3427556	0.13185231	-10.1837845	0.0
ILMN_1727091	cg24522254	-0.6818874	0.1205974	-5.6542463	0.0
ILMN_1727091	cg07291417	-0.86228836	0.16359022	-5.271026	1.1920929e-07
ILMN_1727091	cg25335009	-1.0277505	0.09109461	-11.282231	0.0
ILMN_1727091	cg17285536	0.44484884	0.054488264	8.164122	0.0
ILMN_1727091	cg11168423	-0.6188891	0.10653012	-5.809522	0.0
ILMN_1727091	cg09831491	-1.1155865	0.08985957	-12.414778	0.0
ILMN_1727091	cg13672136	1.6621828	0.3319721	5.0069957	5.364418e-07
ILMN_1727091	cg17659797	-1.3795581	0.10955221	-12.592699	0.0
ILMN_1727091	cg01655150	0.8990743	0.16426966	5.473161	5.9604645e-08
ILMN_1727091	cg24176926	-0.9291487	0.14970812	-6.2064013	0.0
ILMN_1727091	cg04107939	-0.93743694	0.08847538	-10.595456	0.0
ILMN_1727091	cg13918631	-1.0286593	0.14841117	-6.931145	0.0
ILMN_1727091	cg02728595	0.84858	0.10011801	8.475798	0.0
ILMN_1727091	cg22795583	-1.2065849	0.079246394	-15.2257395	0.0
ILMN_1727091	cg08459783	-1.1366565	0.10377395	-10.953197	0.0
ILMN_1727091	cg01412011	-0.52555555	0.09145536	-5.74658	0.0
ILMN_1727091	cg16879197	-0.39038026	0.0707034	-5.521379	5.9604645e-08
ILMN_1727091	cg20699200	2.2598991	0.25903526	8.724292	0.0
ILMN_1727091	cg13356354	1.3754482	0.20252924	6.7913566	0.0
ILMN_1727091	cg07401045	2.456894	0.37923673	6.4785233	0.0
ILMN_1654861	cg18165065	-1.7957817	0.35542256	-5.052526	4.172325e-07
ILMN_1654861	cg11959694	0.8908833	0.17681204	5.03859	4.7683716e-07
ILMN_2121389	cg05817517	1.9045448	0.2967044	6.4189973	0.0
ILMN_2121389	cg10380348	1.2025143	0.24538422	4.9005365	9.536743e-07
ILMN_2121389	cg19380001	1.6519213	0.25916252	6.374075	0.0
ILMN_2121389	cg13191808	2.398796	0.40252143	5.9594245	0.0
ILMN_2121389	cg23243867	1.2359756	0.25186113	4.9073696	8.940697e-07
ILMN_2121389	cg07143532	0.7178274	0.14320703	5.012515	5.364418e-07
ILMN_2121389	cg14991984	0.7493979	0.124707825	6.0092287	0.0
ILMN_2121389	cg09260773	1.1293902	0.22098957	5.1106043	2.9802322e-07
ILMN_2121389	cg11912330	1.125816	0.21947196	5.1296573	2.9802322e-07
ILMN_2121389	cg05099491	1.9928875	0.37070176	5.375986	5.9604645e-08
ILMN_2121389	cg11199869	0.7495086	0.14105123	5.313733	1.1920929e-07
ILMN_2121389	cg27047243	1.210866	0.22451423	5.3932705	5.9604645e-08
ILMN_2121389	cg26912890	1.3295174	0.20619997	6.4477086	0.0
ILMN_2121389	cg26527344	-0.7555541	0.11393082	-6.6316915	0.0
ILMN_2121389	cg25379026	1.0418271	0.17694984	5.887697	0.0
ILMN_2121389	cg25315351	2.2746348	0.45681292	4.9793577	6.556511e-07
ILMN_2121389	cg19540797	-1.2464509	0.25347975	-4.917359	8.940697e-07
ILMN_2121389	cg16330247	1.4565189	0.27277777	5.3395805	1.1920929e-07
ILMN_2121389	cg04063216	1.4436302	0.28542826	5.0577693	4.172325e-07
ILMN_2121389	cg16361302	0.44893348	0.08493185	5.2858086	1.1920929e-07
ILMN_2121389	cg18530075	2.793745	0.5078995	5.500586	5.9604645e-08
ILMN_2121389	cg01953819	-1.9679856	0.38683188	-5.0874443	3.5762787e-07
ILMN_2121389	cg09482777	1.2677708	0.25017878	5.067459	4.172325e-07
ILMN_2121389	cg02583418	0.7862811	0.13273644	5.9236264	0.0
ILMN_2121389	cg23156509	0.94448185	0.17019051	5.5495563	0.0
ILMN_2121389	cg03448612	2.8590155	0.56656885	5.0461926	4.7683716e-07
ILMN_2121389	cg19538089	0.8187195	0.1668424	4.907143	9.536743e-07
ILMN_2121389	cg01763173	3.5110912	0.65976065	5.321765	1.1920929e-07
ILMN_2121389	cg06040206	1.0779934	0.19377375	5.563155	0.0
ILMN_2121389	cg02071005	0.68358946	0.11291534	6.054	0.0
ILMN_2121389	cg00153110	0.7854476	0.13726467	5.72214	0.0
ILMN_2121389	cg02728209	2.0606453	0.39739147	5.185429	2.3841858e-07
ILMN_2121389	cg26821745	1.0292375	0.1842583	5.5858407	0.0
ILMN_2121389	cg13092806	0.73760045	0.12119415	6.0861063	0.0
ILMN_2121389	cg06496261	1.1881931	0.22248304	5.340601	1.1920929e-07
ILMN_2121389	cg02071319	-1.00095	0.20293188	-4.932443	8.34465e-07
ILMN_2121389	cg19052355	0.68086267	0.11901923	5.7206106	0.0
ILMN_2121389	cg06678279	1.2725614	0.25048923	5.0803037	3.5762787e-07
ILMN_2121389	cg13491481	1.2786844	0.23887071	5.3530397	5.9604645e-08
ILMN_2121389	cg23039279	2.120037	0.38693967	5.4789863	5.9604645e-08
ILMN_2121389	cg16241218	0.7018832	0.12886962	5.44646	5.9604645e-08
ILMN_2121389	cg07708788	1.8061008	0.34994006	5.161172	2.3841858e-07
ILMN_2121389	cg11630154	0.5596459	0.11033234	5.072365	4.172325e-07
ILMN_2121389	cg05552814	-0.5899353	0.11506699	-5.126886	2.9802322e-07
ILMN_2121389	cg19019371	2.8217492	0.4870656	5.7933655	0.0
ILMN_2121389	cg11876013	0.43166935	0.08629242	5.0024014	5.9604645e-07
ILMN_2121389	cg08488945	1.180242	0.20946619	5.6345224	0.0
ILMN_1715543	cg00092644	-0.37027514	0.07520312	-4.9236674	8.34465e-07
ILMN_1715543	cg23673397	-0.33076394	0.06480304	-5.104142	3.5762787e-07
ILMN_1715543	cg08698010	0.35451674	0.062427778	5.67883	0.0
ILMN_1715543	cg24785168	0.35207155	0.059279587	5.9391704	0.0
ILMN_1739594	cg08130630	-0.5309926	0.10749921	-4.9395027	7.748604e-07
ILMN_1739594	cg15505198	-0.28644454	0.051725063	-5.537829	5.9604645e-08
ILMN_1739594	cg18309255	-0.29858673	0.051405996	-5.8084025	0.0
ILMN_1739594	cg05270948	-0.48297572	0.07892105	-6.1197324	0.0
ILMN_1739594	cg20263510	-0.51978874	0.09389142	-5.5360622	5.9604645e-08
ILMN_2353978	cg07701223	-1.3633173	0.22738157	-5.9957247	0.0
ILMN_2353978	cg14182693	-1.1453791	0.16929245	-6.765683	0.0
ILMN_2353978	cg05722456	-3.031546	0.617561	-4.9089017	8.940697e-07
ILMN_2353978	cg06959142	1.8069658	0.3361623	5.375278	5.9604645e-08
ILMN_2353978	cg03598313	-0.85000277	0.15888324	-5.349858	5.9604645e-08
ILMN_2353978	cg23199886	1.1048943	0.1637035	6.7493625	0.0
ILMN_2353978	cg22120488	1.0910455	0.1496852	7.2889333	0.0
ILMN_2353978	cg23092635	1.1303829	0.15963213	7.081174	0.0
ILMN_2353978	cg10356866	-1.5242194	0.20454866	-7.4516225	0.0
ILMN_2353978	cg23201188	-1.0679532	0.1993668	-5.3567257	5.9604645e-08
ILMN_2353978	cg15970035	-0.99021703	0.19753693	-5.01282	5.364418e-07
ILMN_2353978	cg10371275	-1.297742	0.19522673	-6.6473584	0.0
ILMN_1785474	cg05589454	-0.19971275	0.039704043	-5.0300355	4.7683716e-07
ILMN_1764321	cg06988547	-0.40596405	0.060426183	-6.7183466	0.0
ILMN_1764321	cg14013220	-1.7651603	0.359205	-4.914075	8.940697e-07
ILMN_1764321	cg10933457	-0.51108253	0.080767244	-6.327844	0.0
ILMN_1764321	cg07046426	1.0153904	0.18403009	5.517524	5.9604645e-08
ILMN_1764321	cg22282174	-0.6180526	0.1016275	-6.0815487	0.0
ILMN_1764321	cg03108827	-0.6653315	0.12531233	-5.309386	1.1920929e-07
ILMN_2156699	cg12805491	-0.4414246	0.06866204	-6.428947	0.0
ILMN_2156699	cg05663173	-0.40017408	0.057441883	-6.9665904	0.0
ILMN_2156699	cg06853492	-0.4341879	0.062038418	-6.998694	0.0
ILMN_2156699	cg02877269	-0.5480009	0.08030084	-6.824348	0.0
ILMN_2156699	cg26803802	-0.45747998	0.073976874	-6.1840944	0.0
ILMN_2252621	cg20457544	-0.46320248	0.069534965	-6.6614327	0.0
ILMN_2252621	cg01800148	-0.42161095	0.07376257	-5.715784	0.0
ILMN_2252621	cg04722610	-0.29644537	0.060209967	-4.9235263	8.34465e-07
ILMN_2252621	cg25764137	-1.0226433	0.20404708	-5.011801	5.364418e-07
ILMN_2252621	cg06655665	0.5179121	0.06320642	8.193979	0.0
ILMN_2252621	cg14692453	-0.5397819	0.06700403	-8.055962	0.0
ILMN_2252621	cg00980772	-0.42632264	0.0646196	-6.5974197	0.0
ILMN_2252621	cg14716323	-0.5747473	0.076741345	-7.489409	0.0
ILMN_2332250	cg08853797	-2.5328283	0.49170858	-5.1510763	2.3841858e-07
ILMN_2332250	cg12619880	2.106082	0.4255232	4.949394	7.1525574e-07
ILMN_2332250	cg21446242	2.6223106	0.46243948	5.670603	0.0
ILMN_2332250	cg05967123	7.3895364	1.4092227	5.2436967	1.7881393e-07
ILMN_2332250	cg00690400	3.7836275	0.750792	5.0395145	4.7683716e-07
ILMN_2332250	cg10101463	2.881001	0.5706636	5.0485106	4.172325e-07
ILMN_2332250	cg06900514	-1.2032495	0.22461708	-5.356892	5.9604645e-08
ILMN_2332250	cg18078305	2.2588606	0.4272146	5.2874146	1.1920929e-07
ILMN_2332250	cg19402613	4.7072716	0.9080935	5.183686	2.3841858e-07
ILMN_2332250	cg25410641	6.2274456	1.0746512	5.7948527	0.0
ILMN_2332250	cg11614451	6.570241	1.3174044	4.9872622	5.9604645e-07
ILMN_2332250	cg06752163	4.339293	0.8840389	4.9084864	8.940697e-07
ILMN_1679600	cg16876829	-4.846097	0.94202393	-5.1443458	2.9802322e-07
ILMN_2367070	cg07598580	-3.1022532	0.6136021	-5.055806	4.172325e-07
ILMN_1658995	cg02632792	12.082014	2.402331	5.029288	4.7683716e-07
ILMN_1668839	cg23635546	-0.59756637	0.12127491	-4.92737	8.34465e-07
ILMN_1668839	cg14791640	-1.1082835	0.1890621	-5.8620076	0.0
ILMN_1668839	cg09861476	-0.6633725	0.13257398	-5.0037913	5.364418e-07
ILMN_1668839	cg08118287	-0.16090024	0.031130167	-5.1686273	2.3841858e-07
ILMN_1668839	cg26570714	-0.13545847	0.027312217	-4.959629	7.1525574e-07
ILMN_1668839	cg22673542	-0.14115009	0.025661703	-5.5004177	5.9604645e-08
ILMN_1668839	cg04836492	-0.15126944	0.026939759	-5.6151	0.0
ILMN_1668839	cg17514168	-0.14858592	0.030338177	-4.8976545	9.536743e-07
ILMN_1668839	cg00821186	-0.12386879	0.024985408	-4.9576454	7.1525574e-07
ILMN_1668839	cg19367176	-0.14231586	0.028420772	-5.0074596	5.364418e-07
ILMN_1668839	cg03971247	-0.14012524	0.02604453	-5.3802176	5.9604645e-08
ILMN_1765767	cg16110823	-0.53756654	0.08918065	-6.027838	0.0
ILMN_1765767	cg07836257	1.8550658	0.36122534	5.135481	2.9802322e-07
ILMN_1765767	cg21189321	-0.68833184	0.12801228	-5.3770766	5.9604645e-08
ILMN_1765767	cg01702246	-0.61750436	0.10377248	-5.95056	0.0
ILMN_1765767	cg06655840	-0.5925363	0.10281163	-5.7633195	0.0
ILMN_1685703	cg08130630	-0.67756	0.13457781	-5.034708	4.7683716e-07
ILMN_1685703	cg18438837	2.2137775	0.44737732	4.9483457	7.748604e-07
ILMN_1685703	cg12619880	1.035286	0.16715705	6.1934924	0.0
ILMN_1685703	cg17002138	0.7403588	0.1473944	5.022978	5.364418e-07
ILMN_1685703	cg04278597	0.7081528	0.14093864	5.0245466	4.7683716e-07
ILMN_1685703	cg10018272	1.233396	0.24608912	5.0119896	5.364418e-07
ILMN_1685703	cg13549897	1.7426653	0.3385495	5.147446	2.3841858e-07
ILMN_1685703	cg17591343	2.4712307	0.452495	5.461344	5.9604645e-08
ILMN_1685703	cg04910183	0.92391133	0.17403397	5.308799	1.1920929e-07
ILMN_1685703	cg19099833	1.3074012	0.2510587	5.207552	1.7881393e-07
ILMN_1685703	cg14153722	3.0955563	0.43978316	7.038824	0.0
ILMN_1685703	cg18764107	2.097721	0.42024896	4.9916153	5.9604645e-07
ILMN_1685703	cg19679281	2.2869625	0.4437814	5.1533537	2.3841858e-07
ILMN_1685703	cg17082598	3.6578035	0.59940314	6.10241	0.0
ILMN_1685703	cg05270948	-0.51140547	0.10384501	-4.9247	8.34465e-07
ILMN_1685703	cg08655589	0.44083977	0.08784256	5.0185213	5.364418e-07
ILMN_1685703	cg00343022	1.0870714	0.1991273	5.459178	5.9604645e-08
ILMN_1685703	cg16811230	1.0166254	0.20382696	4.9876885	5.9604645e-07
ILMN_1685703	cg11609568	3.4311981	0.5721909	5.996597	0.0
ILMN_1685703	cg20263510	-0.6301279	0.11906397	-5.2923474	1.1920929e-07
ILMN_1743396	cg10634964	-1.8932457	0.37306085	-5.074898	4.172325e-07
ILMN_1743396	cg13749012	-1.5133764	0.2729232	-5.545063	0.0
ILMN_2344956	cg17518825	-3.6667836	0.7021	-5.2225947	1.7881393e-07
ILMN_2344956	cg18427905	6.1524315	1.1684159	5.265618	1.1920929e-07
ILMN_2078599	cg04738965	-2.6019192	0.51474416	-5.0547814	4.172325e-07
ILMN_2234343	cg16903016	-0.77069056	0.1280604	-6.0181804	0.0
ILMN_2234343	cg22856324	1.0189227	0.181909	5.601277	0.0
ILMN_1706598	cg20999755	-1.1878593	0.21707015	-5.472237	5.9604645e-08
ILMN_1706598	cg22528044	0.7108418	0.12681182	5.6054854	0.0
ILMN_1706598	cg13797228	1.9921162	0.37550256	5.3052	1.1920929e-07
ILMN_1706598	cg13469874	-1.2560828	0.2118193	-5.929973	0.0
ILMN_2306955	cg22528044	0.656466	0.13164893	4.98649	5.9604645e-07
ILMN_2306955	cg25427580	-3.3249927	0.6485436	-5.1268606	2.9802322e-07
ILMN_1728331	cg14830003	-21.944935	4.4623613	-4.917785	8.940697e-07
ILMN_1728331	cg22605943	21.924107	4.0263257	5.4451895	5.9604645e-08
ILMN_2351906	cg16261581	4.1615934	0.828797	5.021246	5.364418e-07
ILMN_1705637	cg20022511	0.68339336	0.11414884	5.986862	0.0
ILMN_1705637	cg23684711	0.5051694	0.0949397	5.32095	1.1920929e-07
ILMN_1705637	cg08067365	0.5595362	0.09733619	5.7484913	0.0
ILMN_1705637	cg12705326	-0.38138378	0.06922072	-5.5096765	5.9604645e-08
ILMN_1705637	cg03886254	-0.3495695	0.056791227	-6.155343	0.0
ILMN_1705637	cg04247928	-0.40472698	0.07614111	-5.3154855	1.1920929e-07
ILMN_1705637	cg19729366	-0.43977955	0.07252548	-6.0637937	0.0
ILMN_1705637	cg17077042	-0.34274518	0.061422452	-5.5801287	0.0
ILMN_1705637	cg15486127	-0.43426746	0.06534058	-6.646214	0.0
ILMN_1705637	cg03982193	-0.34757447	0.069374874	-5.010092	5.364418e-07
ILMN_1705637	cg06757994	-0.49811926	0.07374948	-6.754207	0.0
ILMN_1705637	cg04584761	-0.30675364	0.049940024	-6.142441	0.0
ILMN_1705637	cg04940582	-0.40648198	0.074352324	-5.466971	5.9604645e-08
ILMN_1705637	cg01866895	0.7569251	0.13123704	5.7676177	0.0
ILMN_1705637	cg23302730	-0.40850163	0.08138267	-5.019516	5.364418e-07
ILMN_1705637	cg00009750	-0.38904637	0.07229505	-5.3813696	5.9604645e-08
ILMN_1705637	cg12801066	-0.455791	0.075234875	-6.058241	0.0
ILMN_1705637	cg05674949	-0.37255675	0.06198359	-6.0105705	0.0
ILMN_1705637	cg21564365	-0.41194373	0.082485825	-4.9941154	5.9604645e-07
ILMN_1705637	cg23516634	0.18675816	0.032402866	5.763631	0.0
ILMN_1705637	cg23232849	-0.39063346	0.07838779	-4.983346	5.9604645e-07
ILMN_1705637	cg00328813	-0.3071494	0.054247826	-5.6619673	0.0
ILMN_1705637	cg06375534	0.6074425	0.104210444	5.828998	0.0
ILMN_1705637	cg25127692	-0.42239317	0.06675614	-6.327406	0.0
ILMN_1705637	cg22865455	-0.2921366	0.053160425	-5.4953775	5.9604645e-08
ILMN_1705637	cg27488680	-0.31483507	0.056748454	-5.547906	0.0
ILMN_1666690	cg22444610	1.9246662	0.39282233	4.8995843	9.536743e-07
ILMN_1666690	cg20852851	-2.2299252	0.41454092	-5.3792644	5.9604645e-08
ILMN_2320277	cg25769755	1.7278225	0.15063438	11.470306	0.0
ILMN_2320277	cg19158176	2.40275	0.41493267	5.7906985	0.0
ILMN_2320277	cg09180820	-0.9288414	0.09651555	-9.623749	0.0
ILMN_2320277	cg21964252	-0.8705547	0.068492845	-12.7101555	0.0
ILMN_2320277	cg00664418	2.3152647	0.34019905	6.805618	0.0
ILMN_2320277	cg24953506	2.0779839	0.33227172	6.253869	0.0
ILMN_2320277	cg05871607	1.5797119	0.30302107	5.213208	1.7881393e-07
ILMN_2320277	cg07913096	0.7003585	0.13558885	5.1653104	2.3841858e-07
ILMN_2320277	cg22033189	1.160696	0.17872788	6.494208	0.0
ILMN_2320277	cg02410754	1.2203727	0.21553329	5.6621075	0.0
ILMN_2320277	cg10266188	2.281278	0.43728045	5.2169676	1.7881393e-07
ILMN_2320277	cg27170383	1.4789261	0.21810222	6.780885	0.0
ILMN_2320277	cg18438837	2.5481873	0.4494849	5.6691275	0.0
ILMN_2320277	cg12619880	1.1478709	0.16799863	6.8326206	0.0
ILMN_2320277	cg00041872	2.336296	0.34821764	6.7092986	0.0
ILMN_2320277	cg27636310	1.4989588	0.17086057	8.772994	0.0
ILMN_2320277	cg14709691	0.68119097	0.08400811	8.108633	0.0
ILMN_2320277	cg18885999	2.5317616	0.47618294	5.3167834	1.1920929e-07
ILMN_2320277	cg11463522	-0.97043633	0.09803649	-9.8987255	0.0
ILMN_2320277	cg04278597	0.8287151	0.14076954	5.887034	0.0
ILMN_2320277	cg05762488	0.47455072	0.09524196	4.9825807	6.556511e-07
ILMN_2320277	cg13549897	1.8739758	0.34602374	5.4157434	5.9604645e-08
ILMN_2320277	cg00402366	0.9584656	0.13245153	7.2363496	0.0
ILMN_2320277	cg21446242	1.2749379	0.18803757	6.780229	0.0
ILMN_2320277	cg25846022	2.0673947	0.31968537	6.466967	0.0
ILMN_2320277	cg08707063	2.045392	0.37394327	5.4697924	5.9604645e-08
ILMN_2320277	cg21589280	2.126274	0.35630247	5.96761	0.0
ILMN_2320277	cg14785648	-0.84398484	0.066901565	-12.615323	0.0
ILMN_2320277	cg02228635	2.0928113	0.3664722	5.7106957	0.0
ILMN_2320277	cg17591343	2.3663564	0.47581363	4.9732842	6.556511e-07
ILMN_2320277	cg11662891	1.0965514	0.17076758	6.4213095	0.0
ILMN_2320277	cg07206840	3.7548203	0.47283044	7.941156	0.0
ILMN_2320277	cg01114951	2.2730792	0.35442105	6.4134994	0.0
ILMN_2320277	cg04998420	0.45650652	0.06431217	7.098292	0.0
ILMN_2320277	cg06872500	0.7858202	0.063464954	12.381954	0.0
ILMN_2320277	cg13112903	0.8100754	0.06012896	13.472301	0.0
ILMN_2320277	cg01434197	0.9071438	0.061357547	14.784551	0.0
ILMN_2320277	cg20672465	0.84426844	0.060230378	14.01732	0.0
ILMN_2320277	cg09413557	1.3180871	0.09014877	14.6212435	0.0
ILMN_2320277	cg08644993	0.6477797	0.10094855	6.4169292	0.0
ILMN_2320277	cg16564710	0.9112737	0.075889215	12.007948	0.0
ILMN_2320277	cg00419564	1.8349292	0.14833528	12.370147	0.0
ILMN_2320277	cg10959711	0.73994863	0.112586655	6.572259	0.0
ILMN_2320277	cg24546083	2.216967	0.37684023	5.8830423	0.0
ILMN_2320277	cg20795117	1.2554921	0.22237931	5.6457233	0.0
ILMN_2320277	cg07557355	3.10258	0.49594572	6.2558866	0.0
ILMN_2320277	cg26162836	1.0171528	0.18869746	5.3903894	5.9604645e-08
ILMN_2320277	cg00756887	-0.84744143	0.07009164	-12.090478	0.0
ILMN_2320277	cg16604136	3.0629463	0.5853716	5.232482	1.7881393e-07
ILMN_2320277	cg03762505	0.5182135	0.10383223	4.9908733	5.9604645e-07
ILMN_2320277	cg00690400	1.6332121	0.3185516	5.1269937	2.9802322e-07
ILMN_2320277	cg25352856	2.8246202	0.46917436	6.0204062	0.0
ILMN_2320277	cg19767650	1.3179848	0.2631957	5.007623	5.364418e-07
ILMN_2320277	cg00177390	1.2753084	0.25714508	4.95949	7.1525574e-07
ILMN_2320277	cg08358671	2.7472343	0.5078938	5.4090724	5.9604645e-08
ILMN_2320277	cg16608652	-0.83349603	0.14495626	-5.749983	0.0
ILMN_2320277	cg19099833	1.5152664	0.2509189	6.0388694	0.0
ILMN_2320277	cg09852199	1.3242693	0.23974551	5.523646	5.9604645e-08
ILMN_2320277	cg14153722	2.6765928	0.48314258	5.5399647	5.9604645e-08
ILMN_2320277	cg06942064	1.6958003	0.3287393	5.158496	2.3841858e-07
ILMN_2320277	cg01061025	1.9423237	0.36619642	5.3040485	1.1920929e-07
ILMN_2320277	cg07191791	-0.47850242	0.070538156	-6.783597	0.0
ILMN_2320277	cg20342082	-0.9911456	0.18180934	-5.451566	5.9604645e-08
ILMN_2320277	cg00679738	3.352253	0.6392813	5.243784	1.7881393e-07
ILMN_2320277	cg26020585	3.0195007	0.49365187	6.11666	0.0
ILMN_2320277	cg04164924	-0.74128366	0.13545541	-5.472529	5.9604645e-08
ILMN_2320277	cg01787565	1.4670954	0.26392645	5.558728	0.0
ILMN_2320277	cg08261858	1.1346434	0.23075283	4.9171376	8.940697e-07
ILMN_2320277	cg08525207	1.9536715	0.3353637	5.8255305	0.0
ILMN_2320277	cg13023681	1.4640439	0.2773727	5.2782555	1.1920929e-07
ILMN_2320277	cg12757816	-0.808691	0.15574072	-5.192547	1.7881393e-07
ILMN_2320277	cg21029761	1.0431328	0.17998566	5.795644	0.0
ILMN_2320277	cg26118553	-0.7500076	0.15240479	-4.9211555	8.34465e-07
ILMN_2320277	cg26570218	1.0148895	0.1709134	5.9380336	0.0
ILMN_2320277	cg01051318	0.94213015	0.14606458	6.4500933	0.0
ILMN_2320277	cg14036868	0.26256543	0.05181167	5.067689	4.172325e-07
ILMN_2320277	cg19971804	2.1174679	0.3471493	6.0995884	0.0
ILMN_2320277	cg06900514	-0.8504112	0.07087256	-11.99916	0.0
ILMN_2320277	cg21532061	-1.0405427	0.15548386	-6.692288	0.0
ILMN_2320277	cg15543754	1.1844407	0.22888717	5.17478	2.3841858e-07
ILMN_2320277	cg13409575	0.3828358	0.039725065	9.637135	0.0
ILMN_2320277	cg08098457	3.0692372	0.48820803	6.286741	0.0
ILMN_2320277	cg18078305	1.159622	0.17123811	6.771985	0.0
ILMN_2320277	cg11877270	1.2298236	0.23353237	5.2661805	1.1920929e-07
ILMN_2320277	cg13659933	-0.4270699	0.045096893	-9.470052	0.0
ILMN_2320277	cg16907558	0.51399964	0.039539535	12.999639	0.0
ILMN_2320277	cg05227078	2.1988974	0.41251358	5.330485	1.1920929e-07
ILMN_2320277	cg17560967	2.3401191	0.4330171	5.4042187	5.9604645e-08
ILMN_2320277	cg13663190	1.3492591	0.19445623	6.9386263	0.0
ILMN_2320277	cg26786569	1.5462983	0.25824854	5.987636	0.0
ILMN_2320277	cg05591758	2.0001135	0.3358523	5.9553366	0.0
ILMN_2320277	cg02508567	1.5945001	0.3066792	5.1992445	1.7881393e-07
ILMN_2320277	cg15123824	1.6267586	0.2898875	5.6116896	0.0
ILMN_2320277	cg01320614	3.002726	0.5867955	5.1171594	2.9802322e-07
ILMN_2320277	cg21037570	3.7913208	0.74855214	5.064872	4.172325e-07
ILMN_2320277	cg27417846	2.610735	0.41082525	6.354855	0.0
ILMN_2320277	cg10282920	1.2686262	0.16552195	7.6643987	0.0
ILMN_2320277	cg12023693	2.1949444	0.39246717	5.592683	0.0
ILMN_2320277	cg12464048	3.3472414	0.41368032	8.0913725	0.0
ILMN_2320277	cg26236440	1.4559894	0.29142383	4.9961233	5.9604645e-07
ILMN_2320277	cg06117184	0.806371	0.15616038	5.163736	2.3841858e-07
ILMN_2320277	cg10984017	1.4472662	0.28607693	5.0590105	4.172325e-07
ILMN_2320277	cg06573245	1.3291619	0.14692102	9.046778	0.0
ILMN_2320277	cg21359254	2.7569523	0.42703897	6.4559736	0.0
ILMN_2320277	cg11270998	-1.3407383	0.21252842	-6.3085127	0.0
ILMN_2320277	cg07485181	2.4554462	0.48469472	5.0659647	4.172325e-07
ILMN_2320277	cg09464263	1.6805496	0.33482718	5.019155	5.364418e-07
ILMN_2320277	cg27404897	-0.9434302	0.18882342	-4.996362	5.9604645e-07
ILMN_2320277	cg16151636	2.6482096	0.436324	6.069365	0.0
ILMN_2320277	cg21008684	3.1067152	0.51529884	6.0289583	0.0
ILMN_2320277	cg10536369	1.1103783	0.22508094	4.93324	8.34465e-07
ILMN_2320277	cg23818142	2.2325988	0.44793066	4.984251	5.9604645e-07
ILMN_2320277	cg16366749	1.2458931	0.245909	5.06648	4.172325e-07
ILMN_2320277	cg09578028	0.77535176	0.14852004	5.2205195	1.7881393e-07
ILMN_2320277	cg24334809	2.1485252	0.4328925	4.9631844	7.1525574e-07
ILMN_2320277	cg12448977	-1.0202141	0.17389648	-5.86679	0.0
ILMN_2320277	cg26191447	0.28655326	0.05468001	5.240549	1.7881393e-07
ILMN_2320277	cg21597684	1.5156984	0.3077412	4.925237	8.34465e-07
ILMN_2320277	cg11430659	0.7854636	0.12083352	6.500378	0.0
ILMN_2320277	cg17644903	-1.1466076	0.19808508	-5.7884603	0.0
ILMN_2320277	cg05007992	-0.5869632	0.10097245	-5.8131022	0.0
ILMN_2320277	cg01291468	-0.96837133	0.19404583	-4.990426	5.9604645e-07
ILMN_2320277	cg14811872	0.81267446	0.15206113	5.344393	1.1920929e-07
ILMN_2320277	cg16340159	1.1339178	0.22947954	4.941259	7.748604e-07
ILMN_2320277	cg02686681	2.8000357	0.4425783	6.326645	0.0
ILMN_2320277	cg27308576	-0.84275484	0.091179416	-9.242819	0.0
ILMN_2320277	cg13347679	2.0386763	0.40557596	5.02662	4.7683716e-07
ILMN_2320277	cg14919823	1.0470669	0.19279411	5.4310107	5.9604645e-08
ILMN_2320277	cg23955684	1.0564876	0.18059644	5.849991	0.0
ILMN_2320277	cg10742605	1.0040783	0.18352838	5.47097	5.9604645e-08
ILMN_2320277	cg25525163	1.303486	0.22972958	5.6740017	0.0
ILMN_2320277	cg16811230	1.0482774	0.21050836	4.979742	6.556511e-07
ILMN_2320277	cg04690289	1.5046301	0.2901499	5.185699	2.3841858e-07
ILMN_2320277	cg19859486	0.87577105	0.120662205	7.2580395	0.0
ILMN_2320277	cg11609568	3.5315323	0.59136885	5.9717927	0.0
ILMN_2320277	cg26278370	2.4232893	0.48267815	5.020508	5.364418e-07
ILMN_2320277	cg12905688	1.4834466	0.22216117	6.677344	0.0
ILMN_2320277	cg21372200	1.9004488	0.31842712	5.968238	0.0
ILMN_2320277	cg06005571	1.8436012	0.31405458	5.8703213	0.0
ILMN_2320277	cg02759005	1.2921472	0.24433868	5.288345	1.1920929e-07
ILMN_2320277	cg13011429	0.5517211	0.1059313	5.2082915	1.7881393e-07
ILMN_2320277	cg04223366	0.8801966	0.17418437	5.0532465	4.172325e-07
ILMN_2320277	cg03202213	-0.91987145	0.17619056	-5.2208896	1.7881393e-07
ILMN_2320277	cg25581063	2.5013447	0.4580934	5.4603376	5.9604645e-08
ILMN_2320277	cg04347624	1.0124984	0.16224599	6.2405143	0.0
ILMN_2320277	cg07251099	1.7385983	0.3099413	5.609444	0.0
ILMN_2320277	cg16341592	0.6434065	0.11907344	5.4034424	5.9604645e-08
ILMN_2320277	cg10977398	2.5950065	0.41963845	6.18391	0.0
ILMN_2320277	cg03795608	1.7954049	0.28652588	6.266118	0.0
ILMN_2320277	cg22304507	1.2246389	0.1885018	6.496696	0.0
ILMN_2320277	cg04245439	2.9522982	0.5886287	5.0155525	5.364418e-07
ILMN_2320277	cg14315863	2.3449385	0.4415557	5.310629	1.1920929e-07
ILMN_2320277	cg16203711	1.0200872	0.15759388	6.472886	0.0
ILMN_2320277	cg06752163	2.7509599	0.32323727	8.510652	0.0
ILMN_2320277	cg14460708	2.584406	0.42931795	6.0197945	0.0
ILMN_2320277	cg03449387	2.3960457	0.4348294	5.510312	5.9604645e-08
ILMN_2320277	cg13436085	0.84761333	0.13691393	6.1908484	0.0
ILMN_2320277	cg11504646	-0.8465817	0.06223919	-13.602068	0.0
ILMN_2320277	cg07809452	1.3183465	0.26361406	5.0010476	5.9604645e-07
ILMN_2320277	cg25978090	2.9390326	0.51751333	5.6791434	0.0
ILMN_2320277	cg20808462	2.5661469	0.42030537	6.1054344	0.0
ILMN_2320277	cg00686694	-0.96892214	0.07701754	-12.580539	0.0
ILMN_2320277	cg15031150	-0.9180887	0.06965224	-13.181036	0.0
ILMN_2320277	cg03222975	-1.046566	0.17617746	-5.940408	0.0
ILMN_2320277	cg24475210	1.3402007	0.15470251	8.663083	0.0
ILMN_2320277	cg20872579	1.7612147	0.22782823	7.7304497	0.0
ILMN_2320277	cg10203523	2.1631658	0.43281958	4.9978466	5.9604645e-07
ILMN_2320277	cg05184767	-0.7946166	0.14786848	-5.373806	5.9604645e-08
ILMN_2227011	cg26527344	-0.8456997	0.16005586	-5.2837787	1.1920929e-07
ILMN_3236756	cg14643520	2.07648	0.42337954	4.9045353	9.536743e-07
ILMN_2360705	cg08857729	2.7931614	0.5048062	5.533136	5.9604645e-08
ILMN_2360705	cg26332740	2.6782434	0.5265422	5.0864744	3.5762787e-07
ILMN_2360705	cg18704110	3.8848867	0.77429867	5.0172973	5.364418e-07
ILMN_2391458	cg09831491	-0.75886416	0.148586	-5.1072383	2.9802322e-07
ILMN_2391458	cg22795583	-0.77526796	0.14823742	-5.229907	1.7881393e-07
ILMN_2285506	cg12612065	-0.29483706	0.05279278	-5.584799	0.0
ILMN_2285506	cg27511494	-0.7310753	0.076505184	-9.555892	0.0
ILMN_2285506	cg18116641	-0.27826536	0.055459738	-5.0174303	5.364418e-07
ILMN_2285506	cg24441577	-0.73403883	0.07911876	-9.277684	0.0
ILMN_2285506	cg06700494	-0.31380373	0.059891623	-5.2395263	1.7881393e-07
ILMN_2285506	cg18968969	-0.6685121	0.07623095	-8.769563	0.0
ILMN_2285506	cg26209899	-0.29661602	0.049586065	-5.981842	0.0
ILMN_2285506	cg09390932	-0.32677191	0.0633902	-5.1549277	2.3841858e-07
ILMN_2285506	cg09164574	-0.77667713	0.09248078	-8.398254	0.0
ILMN_2285506	cg02234653	-0.4232055	0.07078774	-5.9785137	0.0
ILMN_2285506	cg15550100	-1.193171	0.18480816	-6.456268	0.0
ILMN_2285506	cg11095839	-0.5677824	0.07198761	-7.887224	0.0
ILMN_1683598	cg24046927	-6.581866	1.2955709	-5.080282	3.5762787e-07
ILMN_1683598	cg18553762	-7.128741	1.3995872	-5.0934596	3.5762787e-07
ILMN_1683598	cg19409229	-24.573317	4.8063564	-5.1126704	2.9802322e-07
ILMN_1683598	cg01974004	-8.686901	1.6549598	-5.2490106	1.7881393e-07
ILMN_2370882	cg03920003	0.65529275	0.1208282	5.423343	5.9604645e-08
ILMN_2273911	cg03003746	-2.6330347	0.5338746	-4.931935	8.34465e-07
ILMN_2273911	cg23635546	-2.0316062	0.35100535	-5.787964	0.0
ILMN_2273911	cg07423997	-0.83591586	0.13960795	-5.987595	0.0
ILMN_2273911	cg20620527	2.678051	0.46979502	5.700467	0.0
ILMN_2273911	cg23243867	1.7863005	0.33291817	5.3655844	5.9604645e-08
ILMN_2273911	cg04864149	2.9177885	0.5598048	5.2121534	1.7881393e-07
ILMN_2273911	cg14991984	0.8643293	0.17466328	4.948546	7.748604e-07
ILMN_2273911	cg17725100	0.88353086	0.1660499	5.3208756	1.1920929e-07
ILMN_2273911	cg01083093	1.7612023	0.30977967	5.6853385	0.0
ILMN_2273911	cg05099491	2.7846947	0.49323198	5.645811	0.0
ILMN_2273911	cg11199869	1.1900024	0.17996402	6.6124463	0.0
ILMN_2273911	cg24881664	1.494907	0.27976725	5.343395	1.1920929e-07
ILMN_2273911	cg16353957	1.7609854	0.33306494	5.2872133	1.1920929e-07
ILMN_2273911	cg09472802	3.3363051	0.5852232	5.7009106	0.0
ILMN_2273911	cg26912890	1.4715915	0.2933459	5.0165744	5.364418e-07
ILMN_2273911	cg26527344	-1.0569606	0.15066803	-7.015162	0.0
ILMN_2273911	cg25379026	1.277053	0.24404941	5.2327642	1.7881393e-07
ILMN_2273911	cg19540797	-2.0530138	0.32185787	-6.378635	0.0
ILMN_2273911	cg21059786	-0.7492973	0.13811195	-5.4252896	5.9604645e-08
ILMN_2273911	cg14168530	1.3218176	0.24177957	5.4670362	5.9604645e-08
ILMN_2273911	cg08031810	-2.0139408	0.39002618	-5.1636043	2.3841858e-07
ILMN_2273911	cg18704110	1.77215	0.31614482	5.6055007	0.0
ILMN_2273911	cg02583418	0.94039893	0.18420385	5.105208	3.5762787e-07
ILMN_2273911	cg20939723	3.7704506	0.6471842	5.825931	0.0
ILMN_2273911	cg27212729	2.1577082	0.38040704	5.672104	0.0
ILMN_2273911	cg19382919	1.3772249	0.2771353	4.9695034	6.556511e-07
ILMN_2273911	cg03448612	3.767562	0.7651711	4.923816	8.34465e-07
ILMN_2273911	cg19538089	1.2595692	0.21672982	5.8117023	0.0
ILMN_2273911	cg26391350	3.1329756	0.5502447	5.693786	0.0
ILMN_2273911	cg06040206	1.4774337	0.25911933	5.7017503	0.0
ILMN_2273911	cg00153110	1.1519585	0.17935356	6.422836	0.0
ILMN_2273911	cg02728209	3.0754435	0.5191894	5.923548	0.0
ILMN_2273911	cg23046231	-3.299059	0.57201815	-5.7674026	0.0
ILMN_2273911	cg08098128	2.6767368	0.5211811	5.1359053	2.9802322e-07
ILMN_2273911	cg21375017	-2.1520696	0.42617506	-5.0497313	4.172325e-07
ILMN_2273911	cg23039279	3.0175858	0.5117545	5.896549	0.0
ILMN_2273911	cg05552814	-0.86555624	0.15121071	-5.7241726	0.0
ILMN_2273911	cg08889797	1.3496339	0.2752932	4.9025326	9.536743e-07
ILMN_2273911	cg27299660	3.0920954	0.5655293	5.467613	5.9604645e-08
ILMN_2273911	cg25919687	-3.2143497	0.63714683	-5.044912	4.7683716e-07
ILMN_2273911	cg07265976	-2.2165155	0.42181706	-5.2546844	1.1920929e-07
ILMN_2273911	cg05275153	-2.3368254	0.39528292	-5.9117794	0.0
ILMN_2273911	cg06256858	1.2626687	0.23466253	5.3807855	5.9604645e-08
ILMN_2273911	cg01497434	-0.8550073	0.1347974	-6.3429065	0.0
ILMN_1678517	cg13054975	-0.3585608	0.063668	-5.631727	0.0
ILMN_1678517	cg25574750	-0.32411337	0.06422808	-5.0462875	4.7683716e-07
ILMN_1678517	cg24458756	-0.36749452	0.063074775	-5.826331	0.0
ILMN_1678517	cg18338775	0.538733	0.10727738	5.0218697	5.364418e-07
ILMN_1678517	cg25335009	-0.29976106	0.057779796	-5.1879907	2.3841858e-07
ILMN_1678517	cg09831491	-0.34171915	0.05864443	-5.826967	0.0
ILMN_1678517	cg17659797	-0.4071412	0.072761066	-5.5955915	0.0
ILMN_1678517	cg04107939	-0.29401338	0.05375317	-5.4696937	5.9604645e-08
ILMN_1678517	cg22795583	-0.3070817	0.060505465	-5.075272	3.5762787e-07
ILMN_1737418	cg17518825	-1.2994633	0.26038158	-4.9906116	5.9604645e-07
ILMN_2278242	cg06816087	-1.756947	0.17625089	-9.968444	0.0
ILMN_2278242	cg02695726	-1.2197373	0.20452872	-5.963648	0.0
ILMN_2278242	cg08246428	-1.0176733	0.20779887	-4.8973956	9.536743e-07
ILMN_2278242	cg18383585	-1.9372199	0.23406316	-8.276484	0.0
ILMN_2278242	cg22050792	-1.5573399	0.18444258	-8.443495	0.0
ILMN_2278242	cg17157205	-0.96742296	0.09373327	-10.32102	0.0
ILMN_2278242	cg03707948	2.139814	0.20257692	10.56297	0.0
ILMN_2278242	cg23502162	-1.2968671	0.22242971	-5.830458	0.0
ILMN_2278242	cg16913477	-0.8421092	0.15437582	-5.4549294	5.9604645e-08
ILMN_1730025	cg13587552	-0.3329277	0.06060513	-5.4933915	5.9604645e-08
ILMN_1730025	cg15622619	-0.9668623	0.17028163	-5.678019	0.0
ILMN_1730025	cg27295042	-0.35371828	0.06311499	-5.6043463	0.0
ILMN_1730025	cg10425291	-0.36467507	0.06633054	-5.497846	5.9604645e-08
ILMN_1730025	cg04155855	-0.345672	0.06543959	-5.282307	1.1920929e-07
ILMN_1730025	cg19498442	-0.3597265	0.06434193	-5.590856	0.0
ILMN_1730025	cg17097571	0.29587066	0.051457375	5.74982	0.0
ILMN_1730025	cg08702689	-0.32415104	0.0645554	-5.0212846	5.364418e-07
ILMN_1730025	cg06894198	-0.26049852	0.05080206	-5.1277156	2.9802322e-07
ILMN_1730025	cg18816605	-0.3223641	0.06204108	-5.195978	1.7881393e-07
ILMN_1730025	cg25552018	-0.33193517	0.06051982	-5.484735	5.9604645e-08
ILMN_1730025	cg21926162	-1.2647657	0.25154987	-5.0278926	4.7683716e-07
ILMN_1730025	cg14461974	-0.7422397	0.14712298	-5.045029	4.7683716e-07
ILMN_1730025	cg07468037	-0.73405457	0.14075202	-5.215233	1.7881393e-07
ILMN_1730025	cg10855081	0.51361656	0.08272993	6.2083526	0.0
ILMN_1730025	cg20722537	0.87878704	0.17774965	4.943959	7.748604e-07
ILMN_1730025	cg18005337	-0.38969117	0.059469514	-6.552789	0.0
ILMN_1730025	cg22034269	-0.25774956	0.051296614	-5.0246897	4.7683716e-07
ILMN_1730025	cg04401100	-0.3610425	0.0673951	-5.3571033	5.9604645e-08
ILMN_1730025	cg26160191	-0.38932997	0.069018915	-5.640917	0.0
ILMN_1730025	cg20512713	-0.32044882	0.059395146	-5.395202	5.9604645e-08
ILMN_1730025	cg00721062	-0.2936797	0.055190053	-5.321244	1.1920929e-07
ILMN_1730025	cg04122858	-0.25524887	0.048501294	-5.262723	1.1920929e-07
ILMN_1730025	cg21593952	-0.23596609	0.04728811	-4.989967	5.9604645e-07
ILMN_1730025	cg05093591	-0.44924098	0.08652592	-5.191982	1.7881393e-07
ILMN_1730025	cg12409982	0.38294744	0.070010364	5.4698677	5.9604645e-08
ILMN_1730025	cg03905500	-0.32497036	0.056477677	-5.753961	0.0
ILMN_1730025	cg04234708	-0.34296602	0.0630853	-5.436544	5.9604645e-08
ILMN_1730025	cg19901381	-0.2973442	0.059705865	-4.9801507	6.556511e-07
ILMN_1661434	cg00698169	-0.78055704	0.124154694	-6.2869716	0.0
ILMN_1661434	cg03885431	-1.0216639	0.14867552	-6.87177	0.0
ILMN_1661434	cg16908156	-1.3653936	0.25532764	-5.347614	5.9604645e-08
ILMN_1661434	cg16348112	1.3068674	0.2578624	5.0680804	4.172325e-07
ILMN_1661434	cg04083753	1.8384244	0.22367235	8.2192745	0.0
ILMN_1661434	cg04566694	-0.95556766	0.11808426	-8.092253	0.0
ILMN_1661434	cg18026955	1.4642868	0.20831898	7.029061	0.0
ILMN_1661434	cg03987806	-1.875988	0.30361512	-6.178836	0.0
ILMN_1661434	cg05923595	0.66382134	0.1340887	4.950614	7.1525574e-07
ILMN_1661434	cg15893384	-2.0575123	0.14558047	-14.133162	0.0
ILMN_1661434	cg00402366	1.7405922	0.20831028	8.355767	0.0
ILMN_1661434	cg21446242	2.5743854	0.27798975	9.260721	0.0
ILMN_1661434	cg14838757	-0.8553195	0.15262686	-5.6039906	0.0
ILMN_1661434	cg13054975	-1.8023003	0.1051324	-17.143148	0.0
ILMN_1661434	cg09406210	-0.94950783	0.11793341	-8.05122	0.0
ILMN_1661434	cg02203336	2.7105718	0.49744323	5.449007	5.9604645e-08
ILMN_1661434	cg25574750	-1.8080672	0.09908505	-18.24763	0.0
ILMN_1661434	cg24070213	0.56167126	0.11031505	5.09152	3.5762787e-07
ILMN_1661434	cg03286262	-2.1389215	0.13927619	-15.3574095	0.0
ILMN_1661434	cg07291417	-1.2916921	0.21259966	-6.0757017	0.0
ILMN_1661434	cg25335009	-1.5655589	0.10009255	-15.641113	0.0
ILMN_1661434	cg17285536	0.6600961	0.06805094	9.700028	0.0
ILMN_1661434	cg11168423	-0.9173274	0.13805905	-6.644457	0.0
[truncated: 998,000+ more rows]
