# Supplementary material for: A Data‐Driven Epigenetic Characterization of Morning Fatigue Severity in Oncology Patients Receiving Chemotherapy: Associations With Epigenetic Age Acceleration, Blood Cell Types, and Expression‐Associated Methylation
Source: Cancer Med. 2025 Jul 25;14(15):e71067. doi: 10.1002/cam4.71067 (PMC12290682; doi:10.1002/cam4.71067)
Supplement: Supplementary file 3 — Data S3. [file CAM4-14-e71067-s004.csv]

mt_id	gt_id	region
cg00931957	ILMN_1735045	TRANS
cg05484376	ILMN_1735045	TRANS
cg17157205	ILMN_1735045	TRANS
cg01974138	ILMN_1735045	TRANS
cg03707948	ILMN_1735045	TRANS
cg16450654	ILMN_1680754	TRANS
cg15685922	ILMN_1814092	TRANS
cg02952635	ILMN_1814092	TRANS
cg17951588	ILMN_1814092	TRANS
cg07370315	ILMN_1814092	TRANS
cg02908709	ILMN_1760414	DISTAL
cg04083753	ILMN_1752884	TRANS
cg04566694	ILMN_1752884	TRANS
cg18026955	ILMN_1752884	TRANS
cg15893384	ILMN_1752884	TRANS
cg13054975	ILMN_1752884	TRANS
cg25574750	ILMN_1752884	TRANS
cg03286262	ILMN_1752884	TRANS
cg25335009	ILMN_1752884	TRANS
cg17285536	ILMN_1752884	DISTAL
cg11168423	ILMN_1752884	DISTAL
cg09831491	ILMN_1752884	DISTAL
cg22795583	ILMN_1752884	TRANS
cg08459783	ILMN_1752884	TRANS
cg13800612	ILMN_1752884	TRANS
cg25769755	ILMN_2270015	TRANS
cg09180820	ILMN_2270015	TRANS
cg21964252	ILMN_2270015	TRANS
cg17245337	ILMN_2270015	TRANS
cg22033189	ILMN_2270015	TRANS
cg02410754	ILMN_2270015	TRANS
cg27170383	ILMN_2270015	TRANS
cg18438837	ILMN_2270015	TRANS
cg12619880	ILMN_2270015	TRANS
cg00041872	ILMN_2270015	TRANS
cg27636310	ILMN_2270015	TRANS
cg11463522	ILMN_2270015	TRANS
cg14785648	ILMN_2270015	TRANS
cg11662891	ILMN_2270015	TRANS
cg07206840	ILMN_2270015	TRANS
cg06770554	ILMN_2270015	TRANS
cg06872500	ILMN_2270015	TRANS
cg13112903	ILMN_2270015	TRANS
cg01434197	ILMN_2270015	TRANS
cg09413557	ILMN_2270015	TRANS
cg16564710	ILMN_2270015	TRANS
cg00419564	ILMN_2270015	TRANS
cg24546083	ILMN_2270015	TRANS
cg26162836	ILMN_2270015	TRANS
cg00756887	ILMN_2270015	TRANS
cg19099833	ILMN_2270015	TRANS
cg07191791	ILMN_2270015	TRANS
cg21648121	ILMN_2270015	TRANS
cg26570218	ILMN_2270015	TRANS
cg14036868	ILMN_2270015	TRANS
cg06900514	ILMN_2270015	TRANS
cg13409575	ILMN_2270015	TRANS
cg13663190	ILMN_2270015	TRANS
cg27417846	ILMN_2270015	TRANS
cg12023693	ILMN_2270015	TRANS
cg12464048	ILMN_2270015	TRANS
cg06573245	ILMN_2270015	TRANS
cg14919823	ILMN_2270015	TRANS
cg23955684	ILMN_2270015	TRANS
cg10742605	ILMN_2270015	TRANS
cg16811230	ILMN_2270015	TRANS
cg05489143	ILMN_2270015	TRANS
cg04690289	ILMN_2270015	TRANS
cg19859486	ILMN_2270015	TRANS
cg12905688	ILMN_2270015	TRANS
cg22304507	ILMN_2270015	TRANS
cg14460708	ILMN_2270015	TRANS
cg11504646	ILMN_2270015	TRANS
cg26880297	ILMN_1809959	TRANS
cg23811540	ILMN_1809959	TRANS
cg22157239	ILMN_1809959	TRANS
cg17754945	ILMN_1809959	TRANS
cg08062812	ILMN_1809959	TRANS
cg07995570	ILMN_1809959	TRANS
cg22598841	ILMN_1809959	TRANS
cg09260773	ILMN_1809959	TRANS
cg12659883	ILMN_1809959	TRANS
cg16405055	ILMN_1809959	TRANS
cg07178064	ILMN_1809959	TRANS
cg14206516	ILMN_1809959	TRANS
cg00177797	ILMN_1809959	TRANS
cg14989164	ILMN_1809959	TRANS
cg20579480	ILMN_1809959	TRANS
cg07908868	ILMN_1809959	TRANS
cg17276863	ILMN_1809959	TRANS
cg00993484	ILMN_1809959	TRANS
cg19458697	ILMN_1809959	TRANS
cg01732449	ILMN_1809959	TRANS
cg07078841	ILMN_1809959	TRANS
cg23637385	ILMN_1809959	TRANS
cg05792368	ILMN_1809959	TRANS
cg02344895	ILMN_1809959	TRANS
cg03562266	ILMN_1809959	TRANS
cg23156509	ILMN_1809959	TRANS
cg18093372	ILMN_1809959	TRANS
cg26425256	ILMN_1809959	TRANS
cg26590744	ILMN_1809959	TRANS
cg20700762	ILMN_1809959	TRANS
cg12263377	ILMN_1809959	TRANS
cg13720108	ILMN_1809959	TRANS
cg25854303	ILMN_1809959	TRANS
cg10130662	ILMN_1809959	TRANS
cg07443717	ILMN_1809959	TRANS
cg21818333	ILMN_1809959	TRANS
cg21379800	ILMN_1809959	TRANS
cg17888249	ILMN_1809959	TRANS
cg17326690	ILMN_1809959	TRANS
cg25270252	ILMN_1809959	TRANS
cg16935709	ILMN_1809959	TRANS
cg13485052	ILMN_1809959	TRANS
cg22539279	ILMN_1809959	TRANS
cg08237663	ILMN_1809959	TRANS
cg01227537	ILMN_1809959	TRANS
cg11876013	ILMN_1809959	TRANS
cg09389280	ILMN_1809959	TRANS
cg08488945	ILMN_1809959	TRANS
cg00462849	ILMN_3237396	TRANS
cg05301811	ILMN_1880387	TRANS
cg01877155	ILMN_1880387	TRANS
cg25320780	ILMN_1880387	TRANS
cg22698998	ILMN_1880387	DISTAL
cg05674046	ILMN_1880387	TRANS
cg06096427	ILMN_1880387	TRANS
cg09256880	ILMN_1880387	TRANS
cg06542282	ILMN_1689211	TRANS
cg23226249	ILMN_1698189	TRANS
cg22016747	ILMN_1698189	TRANS
cg04145937	ILMN_1698189	TRANS
cg19711800	ILMN_1698189	TRANS
cg06764239	ILMN_1698189	TRANS
cg21820373	ILMN_1698189	TRANS
cg00727310	ILMN_1698189	TRANS
cg08170141	ILMN_1698189	TRANS
cg04303908	ILMN_1698189	TRANS
cg17068417	ILMN_1698189	TRANS
cg04513861	ILMN_1698189	TRANS
cg18171645	ILMN_1698189	TRANS
cg04480280	ILMN_1698189	TRANS
cg01001314	ILMN_1698189	TRANS
cg11237738	ILMN_1698189	TRANS
cg27193726	ILMN_1698189	TRANS
cg13848379	ILMN_2096191	TRANS
cg11199869	ILMN_1678323	TRANS
cg23046231	ILMN_1678323	TRANS
cg08629884	ILMN_1678323	TRANS
cg09988738	ILMN_1678323	TRANS
cg27628961	ILMN_2157219	TRANS
cg13915892	ILMN_1703743	TRANS
cg13112903	ILMN_1670117	TRANS
cg22975277	ILMN_1753388	TRANS
cg00889627	ILMN_2070570	TRANS
cg26903053	ILMN_2070570	TRANS
cg27573975	ILMN_2070570	TRANS
cg13947317	ILMN_2070570	TRANS
cg02460223	ILMN_2070570	TRANS
cg18289580	ILMN_2070570	TRANS
cg20333836	ILMN_2070570	TRANS
cg14031683	ILMN_2070570	TRANS
cg26022183	ILMN_2070570	TRANS
cg10544251	ILMN_2070570	TRANS
cg06749480	ILMN_2070570	TRANS
cg22159430	ILMN_2070570	TRANS
cg18868017	ILMN_2070570	TRANS
cg19860717	ILMN_2070570	TRANS
cg12458966	ILMN_2070570	TRANS
cg05935800	ILMN_2070570	TRANS
cg24361896	ILMN_2070570	TRANS
cg22462235	ILMN_2070570	TRANS
cg22942751	ILMN_2070570	TRANS
cg17269596	ILMN_2070570	TRANS
cg17324226	ILMN_2070570	TRANS
cg21083023	ILMN_2070570	TRANS
cg02354207	ILMN_2070570	TRANS
cg10753978	ILMN_2070570	TRANS
cg09577417	ILMN_2070570	TRANS
cg08239282	ILMN_2070570	TRANS
cg05062560	ILMN_2070570	TRANS
cg10499042	ILMN_2070570	TRANS
cg23287949	ILMN_2070570	TRANS
cg06284438	ILMN_2070570	TRANS
cg23302730	ILMN_2070570	TRANS
cg18019659	ILMN_2070570	TRANS
cg15911409	ILMN_2070570	TRANS
cg14758976	ILMN_2070570	TRANS
cg00853811	ILMN_2070570	TRANS
cg01121603	ILMN_2070570	TRANS
cg16654079	ILMN_2070570	TRANS
cg24980213	ILMN_2070570	TRANS
cg02490920	ILMN_2070570	TRANS
cg06217406	ILMN_2070570	TRANS
cg07073836	ILMN_2070570	TRANS
cg01571001	ILMN_2070570	TRANS
cg06368369	ILMN_2070570	TRANS
cg12457611	ILMN_2070570	TRANS
cg09725157	ILMN_2070570	TRANS
cg06857323	ILMN_2070570	TRANS
cg20588113	ILMN_2232084	DISTAL
cg16903016	ILMN_1704579	TRANS
cg22856324	ILMN_1704579	TRANS
cg05269534	ILMN_1704579	TRANS
cg15644938	ILMN_1687636	TRANS
cg00004257	ILMN_1687636	TRANS
cg19711800	ILMN_1687636	TRANS
cg12758960	ILMN_1687636	TRANS
cg00292636	ILMN_1687636	TRANS
cg06764239	ILMN_1687636	TRANS
cg05959459	ILMN_1687636	TRANS
cg26531371	ILMN_1687636	TRANS
cg21820373	ILMN_1687636	TRANS
cg26880525	ILMN_1687636	TRANS
cg17851113	ILMN_1687636	TRANS
cg16784006	ILMN_1687636	TRANS
cg19564450	ILMN_1687636	TRANS
cg13910174	ILMN_1687636	TRANS
cg07811002	ILMN_1687636	TRANS
cg00410370	ILMN_1687636	TRANS
cg18351329	ILMN_1687636	TRANS
cg13109216	ILMN_1687636	TRANS
cg03263613	ILMN_1687636	TRANS
cg08170141	ILMN_1687636	TRANS
cg17500202	ILMN_1687636	TRANS
cg00445523	ILMN_1687636	TRANS
cg17068417	ILMN_1687636	TRANS
cg26115216	ILMN_1687636	TRANS
cg02809796	ILMN_1687636	TRANS
cg03598313	ILMN_1758523	TRANS
cg10933457	ILMN_1758523	TRANS
cg13440864	ILMN_1794965	DISTAL
cg19712078	ILMN_1794965	DISTAL
cg00038446	ILMN_1794965	DISTAL
cg17263061	ILMN_1794965	TRANS
cg23167594	ILMN_1794965	TRANS
cg26176018	ILMN_1794965	TRANS
cg13451280	ILMN_1794965	TRANS
cg21474669	ILMN_1794965	TRANS
cg12912981	ILMN_1794965	TRANS
cg01286950	ILMN_1794965	TRANS
cg11398309	ILMN_1794965	TRANS
cg05240479	ILMN_1794965	TRANS
cg14485214	ILMN_1794965	TRANS
cg23328923	ILMN_1794965	TRANS
cg05671241	ILMN_1794965	TRANS
cg18192419	ILMN_1794965	TRANS
cg19010846	ILMN_1794965	TRANS
cg01797371	ILMN_1794965	TRANS
cg00555438	ILMN_1794965	TRANS
cg03768831	ILMN_1795507	TRANS
cg23173910	ILMN_1795507	TRANS
cg01199928	ILMN_1795507	TRANS
cg13254203	ILMN_1729894	TRANS
cg14993813	ILMN_1729894	TRANS
cg13856872	ILMN_2259319	TRANS
cg04162034	ILMN_2259319	TRANS
cg02187889	ILMN_2259319	TRANS
cg02339674	ILMN_2259319	TRANS
cg17272868	ILMN_2259319	TRANS
cg10157266	ILMN_2259319	TRANS
cg22657351	ILMN_2259319	TRANS
cg05851542	ILMN_2259319	TRANS
cg13706066	ILMN_2259319	TRANS
cg16978797	ILMN_2259319	TRANS
cg05837401	ILMN_2259319	TRANS
cg06401197	ILMN_2259319	TRANS
cg07042007	ILMN_2259319	TRANS
cg01455828	ILMN_2259319	TRANS
cg00447376	ILMN_2259319	TRANS
cg24874173	ILMN_2129886	TRANS
cg06542282	ILMN_1720501	TRANS
cg13495918	ILMN_1720501	TRANS
cg15871991	ILMN_1720501	TRANS
cg24157523	ILMN_1720501	TRANS
cg15933914	ILMN_1720501	TRANS
cg25769755	ILMN_1668446	TRANS
cg21964252	ILMN_1668446	TRANS
cg27636310	ILMN_1668446	TRANS
cg11463522	ILMN_1668446	TRANS
cg14785648	ILMN_1668446	TRANS
cg07206840	ILMN_1668446	TRANS
cg06872500	ILMN_1668446	TRANS
cg13112903	ILMN_1668446	TRANS
cg01434197	ILMN_1668446	TRANS
cg09413557	ILMN_1668446	TRANS
cg16564710	ILMN_1668446	TRANS
cg00419564	ILMN_1668446	TRANS
cg00756887	ILMN_1668446	TRANS
cg22903457	ILMN_1668446	TRANS
cg06900514	ILMN_1668446	TRANS
cg13409575	ILMN_1668446	TRANS
cg06573245	ILMN_1668446	TRANS
cg14047656	ILMN_1668446	TRANS
cg13278496	ILMN_1668446	TRANS
cg11504646	ILMN_1668446	TRANS
cg00686694	ILMN_1668446	TRANS
cg15031150	ILMN_1668446	TRANS
cg10203523	ILMN_1668446	TRANS
cg16170838	ILMN_2232066	TRANS
cg23039279	ILMN_2232066	TRANS
cg14768785	ILMN_2232066	TRANS
cg26395331	ILMN_2193980	TRANS
cg06944249	ILMN_1788928	TRANS
cg22215192	ILMN_1788928	TRANS
cg12130225	ILMN_1788928	TRANS
cg14219696	ILMN_1788928	TRANS
cg17951588	ILMN_1788928	TRANS
cg07370315	ILMN_1788928	TRANS
cg25769755	ILMN_1676278	TRANS
cg06542282	ILMN_1676278	TRANS
cg13495918	ILMN_1676278	TRANS
cg08926056	ILMN_1676278	TRANS
cg07191791	ILMN_1676278	TRANS
cg15933914	ILMN_1676278	TRANS
cg07251099	ILMN_1676278	TRANS
cg12127463	ILMN_1677814	TRANS
cg07701223	ILMN_2194009	TRANS
cg16491274	ILMN_2194009	TRANS
cg21601498	ILMN_2194009	TRANS
cg25969802	ILMN_2194009	TRANS
cg25594636	ILMN_2194009	TRANS
cg23199886	ILMN_2194009	TRANS
cg22120488	ILMN_2194009	TRANS
cg23092635	ILMN_2194009	TRANS
cg10356866	ILMN_2194009	TRANS
cg23201188	ILMN_2194009	TRANS
cg10371275	ILMN_2194009	TRANS
cg06244002	ILMN_1651964	TRANS
cg18456312	ILMN_1651964	TRANS
cg23092635	ILMN_1725675	TRANS
cg13189235	ILMN_1725675	TRANS
cg06816087	ILMN_1778352	TRANS
cg21297282	ILMN_1778352	TRANS
cg03707948	ILMN_1778352	TRANS
cg14150148	ILMN_2293902	TRANS
cg00294940	ILMN_2293902	TRANS
cg26044038	ILMN_2293902	TRANS
cg03312984	ILMN_2293902	TRANS
cg16016034	ILMN_2293902	TRANS
cg19407717	ILMN_2293902	TRANS
cg00835771	ILMN_2293902	TRANS
cg12250062	ILMN_2293902	TRANS
cg10149870	ILMN_2293902	TRANS
cg26543799	ILMN_2293902	TRANS
cg06747919	ILMN_2293902	TRANS
cg08031151	ILMN_2293902	TRANS
cg02776768	ILMN_2293902	TRANS
cg25769755	ILMN_1801521	TRANS
cg09180820	ILMN_1801521	TRANS
cg21964252	ILMN_1801521	TRANS
cg00664418	ILMN_1801521	TRANS
cg22033189	ILMN_1801521	TRANS
cg12619880	ILMN_1801521	TRANS
cg11463522	ILMN_1801521	TRANS
cg21446242	ILMN_1801521	TRANS
cg14785648	ILMN_1801521	TRANS
cg16813892	ILMN_1801521	TRANS
cg11662891	ILMN_1801521	TRANS
cg07206840	ILMN_1801521	TRANS
cg06770554	ILMN_1801521	TRANS
cg06872500	ILMN_1801521	TRANS
cg13112903	ILMN_1801521	TRANS
cg01434197	ILMN_1801521	TRANS
cg09413557	ILMN_1801521	TRANS
cg16564710	ILMN_1801521	TRANS
cg00419564	ILMN_1801521	TRANS
cg20795117	ILMN_1801521	TRANS
cg00756887	ILMN_1801521	TRANS
cg03762505	ILMN_1801521	TRANS
cg08358671	ILMN_1801521	TRANS
cg09852199	ILMN_1801521	TRANS
cg05930186	ILMN_1801521	TRANS
cg19971804	ILMN_1801521	TRANS
cg06900514	ILMN_1801521	TRANS
cg13409575	ILMN_1801521	TRANS
cg13663190	ILMN_1801521	TRANS
cg05591758	ILMN_1801521	TRANS
cg01320614	ILMN_1801521	TRANS
cg10282920	ILMN_1801521	TRANS
cg06573245	ILMN_1801521	TRANS
cg21359254	ILMN_1801521	TRANS
cg07485181	ILMN_1801521	TRANS
cg11430659	ILMN_1801521	TRANS
cg02686681	ILMN_1801521	TRANS
cg14919823	ILMN_1801521	TRANS
cg23955684	ILMN_1801521	TRANS
cg19859486	ILMN_1801521	TRANS
cg02564102	ILMN_1801521	TRANS
cg12905688	ILMN_1801521	TRANS
cg21372200	ILMN_1801521	TRANS
cg04347624	ILMN_1801521	TRANS
cg03795608	ILMN_1801521	TRANS
cg11614451	ILMN_1801521	TRANS
cg16203711	ILMN_1801521	TRANS
cg06752163	ILMN_1801521	TRANS
cg13436085	ILMN_1801521	TRANS
cg11504646	ILMN_1801521	TRANS
cg00686694	ILMN_1801521	TRANS
cg15031150	ILMN_1801521	TRANS
cg03222975	ILMN_1801521	TRANS
cg24475210	ILMN_1801521	TRANS
cg20872579	ILMN_1801521	TRANS
cg10203523	ILMN_1801521	TRANS
cg10933457	ILMN_3244070	TRANS
cg07046426	ILMN_3244070	TRANS
cg22282174	ILMN_3244070	TRANS
cg19091116	ILMN_1652959	TRANS
cg02173128	ILMN_1652959	TRANS
cg01950247	ILMN_1652959	TRANS
cg02854331	ILMN_1652959	TRANS
cg00891611	ILMN_1652959	TRANS
cg15684116	ILMN_1652959	TRANS
cg15706424	ILMN_1652959	TRANS
cg25848875	ILMN_1652959	TRANS
cg19278235	ILMN_1652959	TRANS
cg20254225	ILMN_1652959	TRANS
cg10753978	ILMN_1652959	TRANS
cg24046616	ILMN_1652959	TRANS
cg03909509	ILMN_1652959	TRANS
cg24522254	ILMN_1652959	TRANS
cg07444473	ILMN_1652959	TRANS
cg06186861	ILMN_1652959	TRANS
cg07852840	ILMN_1652959	TRANS
cg23339720	ILMN_1652959	TRANS
cg00935307	ILMN_1652959	TRANS
cg23502023	ILMN_1652959	TRANS
cg08604533	ILMN_1652959	TRANS
cg01929615	ILMN_1652959	TRANS
cg09136597	ILMN_2284941	TRANS
cg19857361	ILMN_2284941	TRANS
cg05871694	ILMN_2284941	TRANS
cg27535302	ILMN_1743638	TRANS
cg23250288	ILMN_1743638	TRANS
cg18030787	ILMN_1658176	TRANS
cg12805491	ILMN_1695968	TRANS
cg19422340	ILMN_1695968	TRANS
cg05663173	ILMN_1695968	TRANS
cg06853492	ILMN_1695968	TRANS
cg01571001	ILMN_1695968	TRANS
cg26803802	ILMN_1695968	TRANS
cg12612065	ILMN_1680309	TRANS
cg00768487	ILMN_1680309	TRANS
cg25198007	ILMN_1680309	TRANS
cg24348240	ILMN_1680309	TRANS
cg27511494	ILMN_1680309	TRANS
cg24441577	ILMN_1680309	TRANS
cg06700494	ILMN_1680309	DISTAL
cg18968969	ILMN_1680309	DISTAL
cg26209899	ILMN_1680309	DISTAL
cg11095839	ILMN_1680309	TRANS
cg14377849	ILMN_1743371	TRANS
cg24663131	ILMN_1743371	TRANS
cg22862529	ILMN_1743371	TRANS
cg04255048	ILMN_1743371	TRANS
cg23495837	ILMN_1770031	TRANS
cg07701223	ILMN_1753912	TRANS
cg06097659	ILMN_1753912	TRANS
cg25762395	ILMN_1753912	TRANS
cg16491274	ILMN_1753912	TRANS
cg16039867	ILMN_1753912	TRANS
cg03598313	ILMN_1753912	TRANS
cg19284767	ILMN_1753912	TRANS
cg16348638	ILMN_1753912	TRANS
cg23199886	ILMN_1753912	TRANS
cg22120488	ILMN_1753912	TRANS
cg23092635	ILMN_1753912	TRANS
cg11926460	ILMN_1753912	TRANS
cg11395453	ILMN_1753912	TRANS
cg10356866	ILMN_1753912	TRANS
cg23201188	ILMN_1753912	TRANS
cg02337349	ILMN_1753912	TRANS
cg10371275	ILMN_1753912	TRANS
cg04979933	ILMN_2245305	TRANS
cg23069677	ILMN_1698311	TRANS
cg26014017	ILMN_1698311	TRANS
cg19099833	ILMN_1698311	TRANS
cg05165989	ILMN_1698311	TRANS
cg20128772	ILMN_1698311	TRANS
cg26236440	ILMN_1698311	TRANS
cg09333143	ILMN_1698311	TRANS
cg11378484	ILMN_1698311	TRANS
cg22304507	ILMN_1698311	TRANS
cg10203523	ILMN_1698311	TRANS
cg03441279	ILMN_1785285	TRANS
cg23902076	ILMN_1785285	TRANS
cg03158570	ILMN_1785285	TRANS
cg20053821	ILMN_1785285	TRANS
cg14339991	ILMN_1785285	TRANS
cg12514868	ILMN_1785285	TRANS
cg02173128	ILMN_2073969	TRANS
cg15116327	ILMN_2073969	TRANS
cg00931957	ILMN_2073969	TRANS
cg00891611	ILMN_2073969	TRANS
cg05484376	ILMN_2073969	TRANS
cg01974138	ILMN_2073969	TRANS
cg23627076	ILMN_2073969	TRANS
cg01038750	ILMN_2073969	TRANS
cg00935307	ILMN_2073969	TRANS
cg23502023	ILMN_2073969	TRANS
cg18456312	ILMN_1655702	TRANS
cg26348902	ILMN_1655702	TRANS
cg20141398	ILMN_1719498	DISTAL
cg17709703	ILMN_1719498	DISTAL
cg04145937	ILMN_1719498	DISTAL
cg10981111	ILMN_1719498	DISTAL
cg19711800	ILMN_1719498	DISTAL
cg12758960	ILMN_1719498	DISTAL
cg00292636	ILMN_1719498	DISTAL
cg04080133	ILMN_1719498	DISTAL
cg04359252	ILMN_1719498	TRANS
cg12699190	ILMN_1719498	TRANS
cg00410370	ILMN_1719498	TRANS
cg13109216	ILMN_1719498	TRANS
cg08170141	ILMN_1719498	TRANS
cg04303908	ILMN_1719498	TRANS
cg00445523	ILMN_1719498	TRANS
cg17068417	ILMN_1719498	TRANS
cg26115216	ILMN_1719498	TRANS
cg02809796	ILMN_1719498	TRANS
cg05397609	ILMN_1712707	TRANS
cg26649643	ILMN_1712707	TRANS
cg25605045	ILMN_1712707	TRANS
cg10947350	ILMN_1775944	TRANS
cg19860717	ILMN_1775944	TRANS
cg20053821	ILMN_1775944	DISTAL
cg06197870	ILMN_1720988	TRANS
cg22670128	ILMN_1707274	TRANS
cg24488469	ILMN_1707274	TRANS
cg13371870	ILMN_1707274	TRANS
cg12130225	ILMN_1696682	TRANS
cg02952635	ILMN_1696682	TRANS
cg17951588	ILMN_1696682	TRANS
cg07370315	ILMN_1696682	TRANS
cg18692955	ILMN_1696682	TRANS
cg08985539	ILMN_1696682	TRANS
cg08130630	ILMN_1731433	TRANS
cg06125456	ILMN_1731433	TRANS
cg10356866	ILMN_1731433	TRANS
cg20263510	ILMN_1731433	TRANS
cg00931957	ILMN_1657045	TRANS
cg01354088	ILMN_1657045	TRANS
cg05484376	ILMN_1657045	TRANS
cg01974138	ILMN_1657045	TRANS
cg26278370	ILMN_1753370	TRANS
cg00698169	ILMN_1724699	TRANS
cg03885431	ILMN_1724699	TRANS
cg16348112	ILMN_1724699	TRANS
cg04083753	ILMN_1724699	TRANS
cg04566694	ILMN_1724699	TRANS
cg18026955	ILMN_1724699	TRANS
cg15893384	ILMN_1724699	TRANS
cg21446242	ILMN_1724699	TRANS
cg14838757	ILMN_1724699	TRANS
cg13054975	ILMN_1724699	TRANS
cg09406210	ILMN_1724699	TRANS
cg25574750	ILMN_1724699	TRANS
cg24070213	ILMN_1724699	TRANS
cg03286262	ILMN_1724699	TRANS
cg24522254	ILMN_1724699	TRANS
cg07291417	ILMN_1724699	TRANS
cg25335009	ILMN_1724699	TRANS
cg17285536	ILMN_1724699	TRANS
cg11168423	ILMN_1724699	TRANS
cg09831491	ILMN_1724699	TRANS
cg04014685	ILMN_1724699	TRANS
cg13621410	ILMN_1724699	TRANS
cg04107939	ILMN_1724699	TRANS
cg13918631	ILMN_1724699	TRANS
cg02728595	ILMN_1724699	TRANS
cg22795583	ILMN_1724699	TRANS
cg08459783	ILMN_1724699	TRANS
cg01412011	ILMN_1724699	TRANS
cg16879197	ILMN_1724699	TRANS
cg20699200	ILMN_1724699	TRANS
cg13356354	ILMN_1724699	TRANS
cg07401045	ILMN_1724699	TRANS
cg09831491	ILMN_1660890	TRANS
cg24116385	ILMN_1795104	TRANS
cg12739119	ILMN_1795104	TRANS
cg04781796	ILMN_1740920	TRANS
cg03443986	ILMN_1740920	TRANS
cg18026955	ILMN_2263466	TRANS
cg13054975	ILMN_2263466	TRANS
cg25574750	ILMN_2263466	TRANS
cg03286262	ILMN_2263466	TRANS
cg17951588	ILMN_2263466	TRANS
cg25335009	ILMN_2263466	TRANS
cg17285536	ILMN_2263466	TRANS
cg07370315	ILMN_2263466	TRANS
cg09831491	ILMN_2263466	TRANS
cg04107939	ILMN_2263466	TRANS
cg22795583	ILMN_2263466	TRANS
cg08459783	ILMN_2263466	TRANS
cg02957173	ILMN_1808395	TRANS
cg09015682	ILMN_3236270	TRANS
cg10331038	ILMN_1743847	DISTAL
cg14321837	ILMN_1708672	TRANS
cg27295042	ILMN_1726388	TRANS
cg10425291	ILMN_1726388	TRANS
cg04155855	ILMN_1726388	TRANS
cg17097571	ILMN_1726388	TRANS
cg08702689	ILMN_1726388	TRANS
cg06894198	ILMN_1726388	TRANS
cg18816605	ILMN_1726388	TRANS
cg25552018	ILMN_1726388	TRANS
ch.1.230766435F	ILMN_1726388	TRANS
cg02967813	ILMN_1726388	TRANS
cg10855081	ILMN_1726388	TRANS
cg00040749	ILMN_1726388	TRANS
cg04001714	ILMN_1726388	TRANS
cg09454997	ILMN_1726388	TRANS
cg05667379	ILMN_1726388	TRANS
cg22034269	ILMN_1726388	TRANS
cg05235363	ILMN_1726388	TRANS
cg21323028	ILMN_1726388	TRANS
cg01382153	ILMN_1726388	TRANS
cg26160191	ILMN_1726388	TRANS
cg20512713	ILMN_1726388	TRANS
cg00721062	ILMN_1726388	TRANS
cg04122858	ILMN_1726388	TRANS
cg21593952	ILMN_1726388	TRANS
cg01655150	ILMN_1726388	TRANS
cg02542401	ILMN_1726388	TRANS
cg27326372	ILMN_1726388	TRANS
cg03905500	ILMN_1726388	TRANS
cg05534152	ILMN_1726388	TRANS
cg18132690	ILMN_2106002	TRANS
cg01918706	ILMN_2106002	TRANS
cg26767897	ILMN_2106002	TRANS
ch.2.199792288R	ILMN_2106002	TRANS
cg19095143	ILMN_2106002	TRANS
cg08066306	ILMN_2106002	TRANS
cg20999755	ILMN_1665932	TRANS
cg00184512	ILMN_1727251	TRANS
cg04022560	ILMN_1727251	TRANS
cg23671626	ILMN_1727251	TRANS
cg26803803	ILMN_1727251	TRANS
cg23576258	ILMN_1727251	TRANS
cg06521550	ILMN_1727251	TRANS
cg15342441	ILMN_1727251	TRANS
cg03867377	ILMN_1727251	TRANS
cg00557099	ILMN_1734479	TRANS
cg12141846	ILMN_2287535	TRANS
cg24924936	ILMN_2287535	TRANS
cg21474669	ILMN_2287535	DISTAL
cg11398309	ILMN_2287535	DISTAL
cg21650975	ILMN_2287535	DISTAL
cg01199928	ILMN_2287535	TRANS
cg06816087	ILMN_1750295	TRANS
cg02695726	ILMN_1750295	TRANS
cg18383585	ILMN_1750295	TRANS
cg03773882	ILMN_1750295	TRANS
cg22050792	ILMN_1750295	TRANS
cg17157205	ILMN_1750295	TRANS
cg03707948	ILMN_1750295	TRANS
cg24539339	ILMN_1667018	TRANS
cg01835474	ILMN_1667018	TRANS
cg01741999	ILMN_1667018	TRANS
cg08105844	ILMN_1667018	TRANS
cg02921904	ILMN_1667018	TRANS
cg00698169	ILMN_3241214	TRANS
cg03885431	ILMN_3241214	TRANS
cg04083753	ILMN_3241214	TRANS
cg04566694	ILMN_3241214	TRANS
cg18026955	ILMN_3241214	TRANS
cg24527881	ILMN_3241214	TRANS
cg15893384	ILMN_3241214	TRANS
cg21446242	ILMN_3241214	TRANS
cg13054975	ILMN_3241214	TRANS
cg09406210	ILMN_3241214	TRANS
cg25574750	ILMN_3241214	TRANS
cg03286262	ILMN_3241214	TRANS
cg07291417	ILMN_3241214	TRANS
cg25335009	ILMN_3241214	TRANS
cg17285536	ILMN_3241214	TRANS
cg11168423	ILMN_3241214	TRANS
cg09831491	ILMN_3241214	TRANS
cg04107939	ILMN_3241214	TRANS
cg13918631	ILMN_3241214	TRANS
cg02728595	ILMN_3241214	TRANS
cg22795583	ILMN_3241214	TRANS
cg08459783	ILMN_3241214	TRANS
cg01412011	ILMN_3241214	TRANS
cg16879197	ILMN_3241214	TRANS
cg14232743	ILMN_3241214	TRANS
cg20699200	ILMN_3241214	TRANS
cg13356354	ILMN_3241214	TRANS
cg07401045	ILMN_3241214	TRANS
cg16530429	ILMN_3237774	TRANS
cg09233658	ILMN_3237774	TRANS
cg03947513	ILMN_3237774	TRANS
cg03211132	ILMN_3237774	TRANS
cg20823026	ILMN_3237774	TRANS
cg23079012	ILMN_3237774	TRANS
cg22639352	ILMN_3237774	TRANS
cg23949362	ILMN_3237774	TRANS
cg00698169	ILMN_1727091	TRANS
cg03885431	ILMN_1727091	TRANS
cg16348112	ILMN_1727091	TRANS
cg04083753	ILMN_1727091	TRANS
cg04566694	ILMN_1727091	TRANS
cg18026955	ILMN_1727091	TRANS
cg24527881	ILMN_1727091	TRANS
cg15893384	ILMN_1727091	TRANS
cg21446242	ILMN_1727091	TRANS
cg13054975	ILMN_1727091	TRANS
cg09406210	ILMN_1727091	DISTAL
cg25574750	ILMN_1727091	DISTAL
cg03286262	ILMN_1727091	DISTAL
cg17285536	ILMN_1727091	TRANS
cg11168423	ILMN_1727091	TRANS
cg09831491	ILMN_1727091	TRANS
cg13672136	ILMN_1727091	TRANS
cg01655150	ILMN_1727091	TRANS
cg04107939	ILMN_1727091	TRANS
cg13918631	ILMN_1727091	TRANS
cg02728595	ILMN_1727091	TRANS
cg22795583	ILMN_1727091	TRANS
cg08459783	ILMN_1727091	TRANS
cg01412011	ILMN_1727091	TRANS
cg16879197	ILMN_1727091	TRANS
cg20699200	ILMN_1727091	TRANS
cg13356354	ILMN_1727091	TRANS
cg07401045	ILMN_1727091	TRANS
cg18165065	ILMN_1654861	TRANS
cg11959694	ILMN_1654861	TRANS
cg05817517	ILMN_2121389	TRANS
cg10380348	ILMN_2121389	TRANS
cg19380001	ILMN_2121389	TRANS
cg13191808	ILMN_2121389	TRANS
cg23243867	ILMN_2121389	TRANS
cg14991984	ILMN_2121389	TRANS
cg09260773	ILMN_2121389	TRANS
cg11912330	ILMN_2121389	TRANS
cg05099491	ILMN_2121389	TRANS
cg11199869	ILMN_2121389	TRANS
cg27047243	ILMN_2121389	TRANS
cg26912890	ILMN_2121389	TRANS
cg26527344	ILMN_2121389	TRANS
cg25379026	ILMN_2121389	TRANS
cg25315351	ILMN_2121389	TRANS
cg19540797	ILMN_2121389	TRANS
cg16330247	ILMN_2121389	TRANS
cg04063216	ILMN_2121389	TRANS
cg16361302	ILMN_2121389	TRANS
cg18530075	ILMN_2121389	TRANS
cg01953819	ILMN_2121389	TRANS
cg02583418	ILMN_2121389	TRANS
cg23156509	ILMN_2121389	TRANS
cg03448612	ILMN_2121389	TRANS
cg19538089	ILMN_2121389	TRANS
cg01763173	ILMN_2121389	TRANS
cg06040206	ILMN_2121389	TRANS
cg02071005	ILMN_2121389	TRANS
cg00153110	ILMN_2121389	TRANS
cg02728209	ILMN_2121389	TRANS
cg26821745	ILMN_2121389	TRANS
cg13092806	ILMN_2121389	TRANS
cg06496261	ILMN_2121389	TRANS
cg02071319	ILMN_2121389	TRANS
cg19052355	ILMN_2121389	TRANS
cg06678279	ILMN_2121389	TRANS
cg13491481	ILMN_2121389	TRANS
cg23039279	ILMN_2121389	TRANS
cg16241218	ILMN_2121389	TRANS
cg07708788	ILMN_2121389	TRANS
cg11630154	ILMN_2121389	TRANS
cg05552814	ILMN_2121389	TRANS
cg19019371	ILMN_2121389	TRANS
cg11876013	ILMN_2121389	TRANS
cg08488945	ILMN_2121389	TRANS
cg00092644	ILMN_1715543	TRANS
cg23673397	ILMN_1715543	TRANS
cg08698010	ILMN_1715543	TRANS
cg24785168	ILMN_1715543	TRANS
cg08130630	ILMN_1739594	DISTAL
cg15505198	ILMN_1739594	DISTAL
cg18309255	ILMN_1739594	TRANS
cg20263510	ILMN_1739594	TRANS
cg05589454	ILMN_1785474	TRANS
cg06988547	ILMN_1764321	TRANS
cg10933457	ILMN_1764321	TRANS
cg07046426	ILMN_1764321	TRANS
cg22282174	ILMN_1764321	TRANS
cg03108827	ILMN_1764321	TRANS
cg12805491	ILMN_2156699	TRANS
cg05663173	ILMN_2156699	TRANS
cg06853492	ILMN_2156699	TRANS
cg26803802	ILMN_2156699	TRANS
cg01800148	ILMN_2252621	DISTAL
cg04722610	ILMN_2252621	DISTAL
cg25764137	ILMN_2252621	DISTAL
cg06655665	ILMN_2252621	TRANS
cg14692453	ILMN_2252621	TRANS
cg00980772	ILMN_2252621	TRANS
cg14716323	ILMN_2252621	TRANS
cg16876829	ILMN_1679600	TRANS
cg23635546	ILMN_1668839	TRANS
cg14791640	ILMN_1668839	TRANS
cg09861476	ILMN_1668839	TRANS
cg08118287	ILMN_1668839	TRANS
cg26570714	ILMN_1668839	TRANS
cg22673542	ILMN_1668839	TRANS
cg04836492	ILMN_1668839	TRANS
cg17514168	ILMN_1668839	TRANS
cg00821186	ILMN_1668839	TRANS
cg19367176	ILMN_1668839	TRANS
cg03971247	ILMN_1668839	TRANS
cg08130630	ILMN_1685703	TRANS
cg18438837	ILMN_1685703	TRANS
cg12619880	ILMN_1685703	TRANS
cg17002138	ILMN_1685703	TRANS
cg10018272	ILMN_1685703	TRANS
cg13549897	ILMN_1685703	TRANS
cg17591343	ILMN_1685703	TRANS
cg04910183	ILMN_1685703	TRANS
cg19099833	ILMN_1685703	TRANS
cg14153722	ILMN_1685703	TRANS
cg18764107	ILMN_1685703	TRANS
cg19679281	ILMN_1685703	TRANS
cg17082598	ILMN_1685703	TRANS
cg20263510	ILMN_1685703	TRANS
cg22856324	ILMN_2234343	TRANS
cg14830003	ILMN_1728331	TRANS
cg22605943	ILMN_1728331	TRANS
cg16261581	ILMN_2351906	TRANS
cg20022511	ILMN_1705637	TRANS
cg23684711	ILMN_1705637	TRANS
cg08067365	ILMN_1705637	TRANS
cg12705326	ILMN_1705637	TRANS
cg03886254	ILMN_1705637	TRANS
cg19729366	ILMN_1705637	TRANS
cg17077042	ILMN_1705637	TRANS
cg15486127	ILMN_1705637	TRANS
cg06757994	ILMN_1705637	TRANS
cg04584761	ILMN_1705637	TRANS
cg04940582	ILMN_1705637	TRANS
cg01866895	ILMN_1705637	TRANS
cg23302730	ILMN_1705637	TRANS
cg00009750	ILMN_1705637	TRANS
cg12801066	ILMN_1705637	TRANS
cg05674949	ILMN_1705637	TRANS
cg23516634	ILMN_1705637	TRANS
cg23232849	ILMN_1705637	TRANS
cg00328813	ILMN_1705637	TRANS
cg06375534	ILMN_1705637	TRANS
cg25127692	ILMN_1705637	TRANS
cg22865455	ILMN_1705637	TRANS
cg27488680	ILMN_1705637	TRANS
cg22444610	ILMN_1666690	TRANS
cg12612065	ILMN_2285506	TRANS
cg27511494	ILMN_2285506	TRANS
cg18116641	ILMN_2285506	TRANS
cg24441577	ILMN_2285506	TRANS
cg06700494	ILMN_2285506	TRANS
cg18968969	ILMN_2285506	TRANS
cg26209899	ILMN_2285506	TRANS
cg09390932	ILMN_2285506	TRANS
cg09164574	ILMN_2285506	TRANS
cg02234653	ILMN_2285506	TRANS
cg15550100	ILMN_2285506	TRANS
cg11095839	ILMN_2285506	TRANS
cg23635546	ILMN_2273911	TRANS
cg07423997	ILMN_2273911	TRANS
cg23243867	ILMN_2273911	TRANS
cg04864149	ILMN_2273911	TRANS
cg14991984	ILMN_2273911	TRANS
cg17725100	ILMN_2273911	TRANS
cg01083093	ILMN_2273911	TRANS
cg05099491	ILMN_2273911	TRANS
cg11199869	ILMN_2273911	TRANS
cg16353957	ILMN_2273911	TRANS
cg09472802	ILMN_2273911	TRANS
cg26912890	ILMN_2273911	TRANS
cg26527344	ILMN_2273911	TRANS
cg25379026	ILMN_2273911	TRANS
cg19540797	ILMN_2273911	TRANS
cg21059786	ILMN_2273911	TRANS
cg14168530	ILMN_2273911	TRANS
cg08031810	ILMN_2273911	TRANS
cg18704110	ILMN_2273911	TRANS
cg02583418	ILMN_2273911	TRANS
cg20939723	ILMN_2273911	TRANS
cg27212729	ILMN_2273911	TRANS
cg19382919	ILMN_2273911	TRANS
cg03448612	ILMN_2273911	TRANS
cg19538089	ILMN_2273911	TRANS
cg26391350	ILMN_2273911	TRANS
cg06040206	ILMN_2273911	TRANS
cg00153110	ILMN_2273911	TRANS
cg02728209	ILMN_2273911	TRANS
cg23046231	ILMN_2273911	TRANS
cg08098128	ILMN_2273911	TRANS
cg21375017	ILMN_2273911	TRANS
cg23039279	ILMN_2273911	TRANS
cg05552814	ILMN_2273911	TRANS
cg08889797	ILMN_2273911	TRANS
cg27299660	ILMN_2273911	TRANS
cg25919687	ILMN_2273911	TRANS
cg07265976	ILMN_2273911	TRANS
cg05275153	ILMN_2273911	TRANS
cg01497434	ILMN_2273911	TRANS
cg13054975	ILMN_1678517	TRANS
cg25574750	ILMN_1678517	TRANS
cg24458756	ILMN_1678517	TRANS
cg25335009	ILMN_1678517	TRANS
cg09831491	ILMN_1678517	TRANS
cg04107939	ILMN_1678517	TRANS
cg22795583	ILMN_1678517	TRANS
cg00698169	ILMN_1661434	TRANS
cg03885431	ILMN_1661434	TRANS
cg16908156	ILMN_1661434	TRANS
cg16348112	ILMN_1661434	TRANS
cg04083753	ILMN_1661434	TRANS
cg04566694	ILMN_1661434	TRANS
cg18026955	ILMN_1661434	TRANS
cg15893384	ILMN_1661434	TRANS
cg21446242	ILMN_1661434	TRANS
cg14838757	ILMN_1661434	TRANS
cg13054975	ILMN_1661434	TRANS
cg09406210	ILMN_1661434	TRANS
cg02203336	ILMN_1661434	TRANS
cg25574750	ILMN_1661434	TRANS
cg24070213	ILMN_1661434	TRANS
cg03286262	ILMN_1661434	TRANS
cg07291417	ILMN_1661434	TRANS
cg25335009	ILMN_1661434	TRANS
cg17285536	ILMN_1661434	TRANS
cg11168423	ILMN_1661434	TRANS
cg09831491	ILMN_1661434	TRANS
cg04014685	ILMN_1661434	TRANS
cg13621410	ILMN_1661434	TRANS
cg04107939	ILMN_1661434	TRANS
cg13918631	ILMN_1661434	TRANS
cg02728595	ILMN_1661434	TRANS
cg22795583	ILMN_1661434	TRANS
cg08459783	ILMN_1661434	TRANS
cg23495837	ILMN_1661434	TRANS
cg01412011	ILMN_1661434	TRANS
cg16879197	ILMN_1661434	TRANS
cg20699200	ILMN_1661434	TRANS
cg13356354	ILMN_1661434	TRANS
cg07401045	ILMN_1661434	TRANS
cg02913364	ILMN_1809623	TRANS
cg25769755	ILMN_1809623	TRANS
cg09180820	ILMN_1809623	TRANS
cg16160182	ILMN_1809623	TRANS
cg21964252	ILMN_1809623	TRANS
cg00664418	ILMN_1809623	TRANS
cg06938333	ILMN_1809623	TRANS
cg15012981	ILMN_1809623	TRANS
cg00124011	ILMN_1809623	TRANS
cg02847589	ILMN_1809623	TRANS
cg12130907	ILMN_1809623	TRANS
cg06465160	ILMN_1809623	TRANS
cg17245337	ILMN_1809623	TRANS
cg05871607	ILMN_1809623	TRANS
cg22033189	ILMN_1809623	TRANS
cg11018165	ILMN_1809623	TRANS
cg02410754	ILMN_1809623	TRANS
cg27024417	ILMN_1809623	TRANS
cg23069677	ILMN_1809623	TRANS
cg14654194	ILMN_1809623	TRANS
cg27170383	ILMN_1809623	TRANS
cg18438837	ILMN_1809623	TRANS
cg12619880	ILMN_1809623	TRANS
cg00900054	ILMN_1809623	TRANS
cg27636310	ILMN_1809623	TRANS
cg11463522	ILMN_1809623	TRANS
cg13549897	ILMN_1809623	TRANS
cg21446242	ILMN_1809623	TRANS
cg25846022	ILMN_1809623	TRANS
cg00657871	ILMN_1809623	TRANS
cg21589280	ILMN_1809623	TRANS
cg14785648	ILMN_1809623	TRANS
cg02228635	ILMN_1809623	TRANS
cg16813892	ILMN_1809623	TRANS
cg03888578	ILMN_1809623	TRANS
cg11662891	ILMN_1809623	TRANS
cg16232504	ILMN_1809623	TRANS
cg00999623	ILMN_1809623	TRANS
cg12100751	ILMN_1809623	TRANS
cg07206840	ILMN_1809623	TRANS
cg17310611	ILMN_1809623	TRANS
cg08872494	ILMN_1809623	TRANS
cg01114951	ILMN_1809623	TRANS
cg02909688	ILMN_1809623	TRANS
cg04998420	ILMN_1809623	TRANS
cg06872500	ILMN_1809623	TRANS
cg13112903	ILMN_1809623	TRANS
cg01434197	ILMN_1809623	TRANS
cg09413557	ILMN_1809623	TRANS
cg16564710	ILMN_1809623	TRANS
cg00419564	ILMN_1809623	TRANS
cg24546083	ILMN_1809623	TRANS
cg20795117	ILMN_1809623	TRANS
cg07557355	ILMN_1809623	TRANS
cg26162836	ILMN_1809623	TRANS
cg00756887	ILMN_1809623	TRANS
cg00820581	ILMN_1809623	TRANS
cg11578385	ILMN_1809623	TRANS
cg25352856	ILMN_1809623	TRANS
cg19767650	ILMN_1809623	TRANS
cg19099833	ILMN_1809623	TRANS
cg04364194	ILMN_1809623	TRANS
cg10101463	ILMN_1809623	TRANS
cg09852199	ILMN_1809623	TRANS
cg14153722	ILMN_1809623	TRANS
cg01061025	ILMN_1809623	TRANS
cg21160472	ILMN_1809623	TRANS
cg00620223	ILMN_1809623	TRANS
cg03149313	ILMN_1809623	TRANS
cg22037798	ILMN_1809623	TRANS
cg23213688	ILMN_1809623	TRANS
cg26020585	ILMN_1809623	TRANS
cg04164924	ILMN_1809623	TRANS
cg17821079	ILMN_1809623	TRANS
cg08525207	ILMN_1809623	TRANS
cg17159242	ILMN_1809623	TRANS
cg05204532	ILMN_1809623	TRANS
cg26570218	ILMN_1809623	TRANS
cg01051318	ILMN_1809623	TRANS
cg06364629	ILMN_1809623	TRANS
cg18610261	ILMN_1809623	TRANS
cg14036868	ILMN_1809623	TRANS
cg01840575	ILMN_1809623	TRANS
cg06900514	ILMN_1809623	TRANS
cg03390569	ILMN_1809623	TRANS
cg13409575	ILMN_1809623	TRANS
cg11877270	ILMN_1809623	TRANS
cg13659933	ILMN_1809623	TRANS
cg17560967	ILMN_1809623	TRANS
cg13663190	ILMN_1809623	TRANS
cg08316775	ILMN_1809623	TRANS
cg05591758	ILMN_1809623	TRANS
cg15123824	ILMN_1809623	TRANS
cg01320614	ILMN_1809623	TRANS
cg27417846	ILMN_1809623	TRANS
cg10282920	ILMN_1809623	TRANS
cg08183916	ILMN_1809623	TRANS
cg02482700	ILMN_1809623	TRANS
cg12464048	ILMN_1809623	TRANS
cg18652923	ILMN_1809623	TRANS
cg26236440	ILMN_1809623	TRANS
cg06117184	ILMN_1809623	TRANS
cg10984017	ILMN_1809623	TRANS
cg06573245	ILMN_1809623	TRANS
cg14937492	ILMN_1809623	TRANS
cg16198087	ILMN_1809623	TRANS
cg21359254	ILMN_1809623	TRANS
cg18451256	ILMN_1809623	TRANS
cg20670292	ILMN_1809623	TRANS
cg11270998	ILMN_1809623	TRANS
cg03101422	ILMN_1809623	TRANS
cg09464263	ILMN_1809623	TRANS
cg16151636	ILMN_1809623	TRANS
cg10536369	ILMN_1809623	TRANS
cg08809260	ILMN_1809623	TRANS
cg24334809	ILMN_1809623	TRANS
cg01141237	ILMN_1809623	TRANS
cg11430659	ILMN_1809623	TRANS
ch.2.223778692R	ILMN_1809623	TRANS
cg02686681	ILMN_1809623	TRANS
ch.2.4958278F	ILMN_1809623	TRANS
cg13347679	ILMN_1809623	TRANS
cg14919823	ILMN_1809623	TRANS
cg23955684	ILMN_1809623	TRANS
cg10742605	ILMN_1809623	TRANS
cg23658326	ILMN_1809623	TRANS
cg16811230	ILMN_1809623	TRANS
cg05489143	ILMN_1809623	TRANS
cg17685679	ILMN_1809623	TRANS
cg04690289	ILMN_1809623	TRANS
cg19859486	ILMN_1809623	TRANS
cg02564102	ILMN_1809623	TRANS
cg25858682	ILMN_1809623	TRANS
cg17663101	ILMN_1809623	TRANS
cg11609568	ILMN_1809623	TRANS
cg12905688	ILMN_1809623	TRANS
cg21372200	ILMN_1809623	TRANS
cg06172942	ILMN_1809623	TRANS
cg02759005	ILMN_1809623	TRANS
cg20791839	ILMN_1809623	TRANS
cg03392679	ILMN_1809623	TRANS
cg03493509	ILMN_1809623	TRANS
cg25581063	ILMN_1809623	TRANS
cg24147849	ILMN_1809623	TRANS
cg16341592	ILMN_1809623	TRANS
cg11826708	ILMN_1809623	TRANS
cg03795608	ILMN_1809623	TRANS
cg18633432	ILMN_1809623	TRANS
cg22304507	ILMN_1809623	TRANS
cg16203711	ILMN_1809623	TRANS
cg06752163	ILMN_1809623	TRANS
cg03449387	ILMN_1809623	TRANS
cg13436085	ILMN_1809623	TRANS
cg11504646	ILMN_1809623	TRANS
cg01235203	ILMN_1809623	TRANS
cg07809452	ILMN_1809623	TRANS
cg25978090	ILMN_1809623	TRANS
cg20808462	ILMN_1809623	TRANS
cg00686694	ILMN_1809623	TRANS
cg15031150	ILMN_1809623	TRANS
cg24475210	ILMN_1809623	TRANS
cg17227014	ILMN_1809623	TRANS
cg20872579	ILMN_1809623	TRANS
cg10203523	ILMN_1809623	TRANS
cg06816087	ILMN_1771084	TRANS
cg21245975	ILMN_1771084	TRANS
cg02695726	ILMN_1771084	TRANS
cg08246428	ILMN_1771084	TRANS
cg18383585	ILMN_1771084	TRANS
cg22050792	ILMN_1771084	TRANS
cg17157205	ILMN_1771084	TRANS
cg03707948	ILMN_1771084	TRANS
cg23502162	ILMN_1771084	TRANS
cg16913477	ILMN_1771084	TRANS
cg24208206	ILMN_1771084	TRANS
cg21397393	ILMN_1771084	TRANS
cg00715323	ILMN_1801698	TRANS
cg26163375	ILMN_1766966	TRANS
cg25769755	ILMN_1766966	TRANS
cg09180820	ILMN_1766966	TRANS
cg12646754	ILMN_1766966	TRANS
cg21964252	ILMN_1766966	TRANS
cg10059687	ILMN_1766966	TRANS
cg00664418	ILMN_1766966	TRANS
cg00155504	ILMN_1766966	TRANS
cg15012981	ILMN_1766966	TRANS
cg16040838	ILMN_1766966	TRANS
cg24953506	ILMN_1766966	TRANS
cg00124011	ILMN_1766966	TRANS
ch.1.587982R	ILMN_1766966	TRANS
cg06837242	ILMN_1766966	TRANS
cg16114773	ILMN_1766966	TRANS
cg12429444	ILMN_1766966	TRANS
cg19270764	ILMN_1766966	TRANS
cg18325289	ILMN_1766966	TRANS
cg13629563	ILMN_1766966	TRANS
cg17245337	ILMN_1766966	TRANS
cg00938395	ILMN_1766966	TRANS
cg04971263	ILMN_1766966	TRANS
cg05871607	ILMN_1766966	TRANS
cg13129888	ILMN_1766966	TRANS
cg07148744	ILMN_1766966	TRANS
cg07913096	ILMN_1766966	TRANS
cg22033189	ILMN_1766966	TRANS
cg00553833	ILMN_1766966	TRANS
cg02410754	ILMN_1766966	TRANS
cg13232021	ILMN_1766966	TRANS
cg27024417	ILMN_1766966	TRANS
cg10266188	ILMN_1766966	TRANS
cg23069677	ILMN_1766966	TRANS
cg14654194	ILMN_1766966	TRANS
cg27170383	ILMN_1766966	TRANS
cg18438837	ILMN_1766966	TRANS
cg12619880	ILMN_1766966	TRANS
cg00041872	ILMN_1766966	TRANS
cg27636310	ILMN_1766966	TRANS
cg14709691	ILMN_1766966	TRANS
cg19247124	ILMN_1766966	TRANS
cg20414838	ILMN_1766966	TRANS
cg10535847	ILMN_1766966	TRANS
cg11463522	ILMN_1766966	TRANS
cg07377675	ILMN_1766966	TRANS
cg10018272	ILMN_1766966	TRANS
cg13549897	ILMN_1766966	TRANS
cg21446242	ILMN_1766966	TRANS
cg25846022	ILMN_1766966	TRANS
cg08707063	ILMN_1766966	TRANS
cg16026299	ILMN_1766966	TRANS
cg21589280	ILMN_1766966	TRANS
cg06983715	ILMN_1766966	TRANS
cg14785648	ILMN_1766966	TRANS
cg04436714	ILMN_1766966	TRANS
cg02228635	ILMN_1766966	TRANS
cg16813892	ILMN_1766966	TRANS
cg17591343	ILMN_1766966	TRANS
cg11662891	ILMN_1766966	TRANS
cg16232504	ILMN_1766966	TRANS
cg00999623	ILMN_1766966	TRANS
cg12100751	ILMN_1766966	TRANS
cg07206840	ILMN_1766966	TRANS
cg17310611	ILMN_1766966	TRANS
cg02126788	ILMN_1766966	TRANS
cg01114951	ILMN_1766966	TRANS
cg24403497	ILMN_1766966	TRANS
cg02909688	ILMN_1766966	TRANS
cg06770554	ILMN_1766966	TRANS
cg04998420	ILMN_1766966	TRANS
cg06872500	ILMN_1766966	TRANS
cg13112903	ILMN_1766966	TRANS
cg01434197	ILMN_1766966	TRANS
cg09413557	ILMN_1766966	TRANS
cg08644993	ILMN_1766966	TRANS
cg16564710	ILMN_1766966	TRANS
cg00419564	ILMN_1766966	TRANS
cg24546083	ILMN_1766966	TRANS
cg20795117	ILMN_1766966	TRANS
cg07557355	ILMN_1766966	TRANS
cg26162836	ILMN_1766966	TRANS
cg00756887	ILMN_1766966	TRANS
cg16604136	ILMN_1766966	TRANS
cg24000232	ILMN_1766966	TRANS
cg26681912	ILMN_1766966	TRANS
cg26519326	ILMN_1766966	TRANS
cg06041466	ILMN_1766966	TRANS
cg03762505	ILMN_1766966	TRANS
cg20940459	ILMN_1766966	TRANS
cg06826845	ILMN_1766966	TRANS
cg00820581	ILMN_1766966	TRANS
cg00690400	ILMN_1766966	TRANS
cg23054379	ILMN_1766966	TRANS
cg25352856	ILMN_1766966	TRANS
cg19767650	ILMN_1766966	TRANS
cg08358671	ILMN_1766966	TRANS
cg16608652	ILMN_1766966	TRANS
cg19099833	ILMN_1766966	TRANS
cg04364194	ILMN_1766966	TRANS
cg10101463	ILMN_1766966	TRANS
cg09852199	ILMN_1766966	TRANS
cg21908248	ILMN_1766966	TRANS
cg14153722	ILMN_1766966	TRANS
cg06942064	ILMN_1766966	TRANS
cg01061025	ILMN_1766966	TRANS
cg07174389	ILMN_1766966	TRANS
cg21160472	ILMN_1766966	TRANS
cg07191791	ILMN_1766966	TRANS
cg18764107	ILMN_1766966	TRANS
cg03149313	ILMN_1766966	TRANS
cg09315814	ILMN_1766966	TRANS
cg07098151	ILMN_1766966	TRANS
cg00679738	ILMN_1766966	TRANS
cg22037798	ILMN_1766966	TRANS
cg23213688	ILMN_1766966	TRANS
cg06527865	ILMN_1766966	TRANS
cg26020585	ILMN_1766966	TRANS
cg17821079	ILMN_1766966	TRANS
cg01787565	ILMN_1766966	TRANS
cg08525207	ILMN_1766966	TRANS
cg22903457	ILMN_1766966	TRANS
cg13023681	ILMN_1766966	TRANS
cg19594691	ILMN_1766966	TRANS
cg26118553	ILMN_1766966	TRANS
cg26570218	ILMN_1766966	TRANS
cg05165989	ILMN_1766966	TRANS
cg02096396	ILMN_1766966	TRANS
cg03857186	ILMN_1766966	TRANS
cg01051318	ILMN_1766966	TRANS
cg06364629	ILMN_1766966	TRANS
cg25072436	ILMN_1766966	TRANS
cg18630855	ILMN_1766966	TRANS
cg21914984	ILMN_1766966	TRANS
cg18610261	ILMN_1766966	TRANS
cg01936270	ILMN_1766966	TRANS
cg14036868	ILMN_1766966	TRANS
cg01840575	ILMN_1766966	TRANS
cg19971804	ILMN_1766966	TRANS
cg06900514	ILMN_1766966	TRANS
cg10940651	ILMN_1766966	TRANS
cg03390569	ILMN_1766966	TRANS
cg15543754	ILMN_1766966	TRANS
cg13409575	ILMN_1766966	TRANS
cg08098457	ILMN_1766966	TRANS
cg09356401	ILMN_1766966	TRANS
cg24913324	ILMN_1766966	TRANS
cg11877270	ILMN_1766966	TRANS
cg07458698	ILMN_1766966	TRANS
cg25475289	ILMN_1766966	TRANS
cg03717555	ILMN_1766966	TRANS
cg05227078	ILMN_1766966	TRANS
cg17560967	ILMN_1766966	TRANS
cg13663190	ILMN_1766966	TRANS
cg08316775	ILMN_1766966	TRANS
cg05591758	ILMN_1766966	TRANS
cg02508567	ILMN_1766966	TRANS
cg15123824	ILMN_1766966	TRANS
cg19956166	ILMN_1766966	TRANS
cg21037570	ILMN_1766966	TRANS
cg27417846	ILMN_1766966	TRANS
cg22825116	ILMN_1766966	TRANS
cg09918605	ILMN_1766966	TRANS
cg10282920	ILMN_1766966	TRANS
cg08183916	ILMN_1766966	TRANS
cg12023693	ILMN_1766966	TRANS
cg12464048	ILMN_1766966	TRANS
cg18652923	ILMN_1766966	TRANS
cg26236440	ILMN_1766966	TRANS
cg06117184	ILMN_1766966	TRANS
cg07306414	ILMN_1766966	TRANS
cg10984017	ILMN_1766966	TRANS
cg06573245	ILMN_1766966	TRANS
cg01730274	ILMN_1766966	TRANS
cg16198087	ILMN_1766966	TRANS
cg21359254	ILMN_1766966	TRANS
cg18451256	ILMN_1766966	TRANS
cg02006803	ILMN_1766966	TRANS
cg20670292	ILMN_1766966	TRANS
cg07485181	ILMN_1766966	TRANS
cg14354676	ILMN_1766966	TRANS
cg09464263	ILMN_1766966	TRANS
cg27404897	ILMN_1766966	TRANS
cg16151636	ILMN_1766966	TRANS
cg10536369	ILMN_1766966	TRANS
cg23818142	ILMN_1766966	TRANS
cg03351618	ILMN_1766966	TRANS
cg16366749	ILMN_1766966	TRANS
cg08809260	ILMN_1766966	TRANS
cg24334809	ILMN_1766966	TRANS
cg12448977	ILMN_1766966	TRANS
cg18882576	ILMN_1766966	TRANS
cg21597684	ILMN_1766966	TRANS
cg11430659	ILMN_1766966	TRANS
cg17644903	ILMN_1766966	TRANS
cg05965414	ILMN_1766966	TRANS
ch.2.223778692R	ILMN_1766966	TRANS
cg12968077	ILMN_1766966	TRANS
cg13790879	ILMN_1766966	TRANS
cg02686681	ILMN_1766966	TRANS
ch.2.4958278F	ILMN_1766966	TRANS
cg13347679	ILMN_1766966	TRANS
cg11841349	ILMN_1766966	TRANS
cg14919823	ILMN_1766966	TRANS
cg08655589	ILMN_1766966	TRANS
cg16247323	ILMN_1766966	TRANS
cg23955684	ILMN_1766966	TRANS
cg10742605	ILMN_1766966	TRANS
cg15385623	ILMN_1766966	TRANS
cg00343022	ILMN_1766966	TRANS
cg16811230	ILMN_1766966	TRANS
cg05489143	ILMN_1766966	TRANS
cg24591563	ILMN_1766966	TRANS
cg17685679	ILMN_1766966	TRANS
cg25587211	ILMN_1766966	TRANS
cg04690289	ILMN_1766966	TRANS
cg20196543	ILMN_1766966	TRANS
cg19859486	ILMN_1766966	TRANS
cg19591588	ILMN_1766966	TRANS
cg10341991	ILMN_1766966	TRANS
cg11609568	ILMN_1766966	TRANS
cg26278370	ILMN_1766966	TRANS
cg12905688	ILMN_1766966	TRANS
cg12444340	ILMN_1766966	TRANS
cg21372200	ILMN_1766966	TRANS
cg06172942	ILMN_1766966	TRANS
cg06005571	ILMN_1766966	TRANS
cg02759005	ILMN_1766966	TRANS
cg20791839	ILMN_1766966	TRANS
cg06643567	ILMN_1766966	TRANS
cg09964204	ILMN_1766966	TRANS
cg03392679	ILMN_1766966	TRANS
cg25581063	ILMN_1766966	TRANS
cg24647403	ILMN_1766966	TRANS
cg13968953	ILMN_1766966	TRANS
cg04246445	ILMN_1766966	TRANS
cg24147849	ILMN_1766966	TRANS
cg04347624	ILMN_1766966	TRANS
cg07251099	ILMN_1766966	TRANS
cg16341592	ILMN_1766966	TRANS
cg02942644	ILMN_1766966	TRANS
cg10977398	ILMN_1766966	TRANS
cg00582820	ILMN_1766966	TRANS
cg03795608	ILMN_1766966	TRANS
cg14470209	ILMN_1766966	TRANS
cg01092811	ILMN_1766966	TRANS
cg12655621	ILMN_1766966	TRANS
cg22304507	ILMN_1766966	TRANS
cg00911981	ILMN_1766966	TRANS
cg07700234	ILMN_1766966	TRANS
cg18481087	ILMN_1766966	TRANS
cg16203711	ILMN_1766966	TRANS
cg06752163	ILMN_1766966	TRANS
cg14460708	ILMN_1766966	TRANS
cg16579954	ILMN_1766966	TRANS
cg13436085	ILMN_1766966	TRANS
cg11504646	ILMN_1766966	TRANS
cg01235203	ILMN_1766966	TRANS
cg07645194	ILMN_1766966	TRANS
cg04887335	ILMN_1766966	TRANS
cg08209042	ILMN_1766966	TRANS
cg07809452	ILMN_1766966	TRANS
cg20808462	ILMN_1766966	TRANS
cg15967188	ILMN_1766966	TRANS
cg00686694	ILMN_1766966	TRANS
cg15031150	ILMN_1766966	TRANS
cg00164235	ILMN_1766966	TRANS
cg19764048	ILMN_1766966	TRANS
cg03222975	ILMN_1766966	TRANS
cg17536750	ILMN_1766966	TRANS
cg24475210	ILMN_1766966	TRANS
cg17227014	ILMN_1766966	TRANS
cg20872579	ILMN_1766966	TRANS
cg10203523	ILMN_1766966	TRANS
cg05184767	ILMN_1766966	TRANS
cg06988547	ILMN_2254962	TRANS
cg04830546	ILMN_2254962	TRANS
cg10933457	ILMN_2254962	TRANS
cg09692771	ILMN_2254962	TRANS
cg07046426	ILMN_2254962	TRANS
cg22282174	ILMN_2254962	TRANS
cg03108827	ILMN_2254962	TRANS
cg15893384	ILMN_1659885	TRANS
cg13054975	ILMN_1659885	TRANS
cg25574750	ILMN_1659885	TRANS
cg03286262	ILMN_1659885	TRANS
cg25335009	ILMN_1659885	TRANS
cg09831491	ILMN_1659885	TRANS
cg04107939	ILMN_1659885	TRANS
cg22795583	ILMN_1659885	TRANS
cg08459783	ILMN_1659885	TRANS
cg00698169	ILMN_2152131	TRANS
cg03885431	ILMN_2152131	TRANS
cg04083753	ILMN_2152131	TRANS
cg04566694	ILMN_2152131	TRANS
cg18026955	ILMN_2152131	TRANS
cg24527881	ILMN_2152131	TRANS
cg15893384	ILMN_2152131	TRANS
cg21446242	ILMN_2152131	TRANS
cg14838757	ILMN_2152131	TRANS
cg13054975	ILMN_2152131	TRANS
cg09406210	ILMN_2152131	TRANS
cg25574750	ILMN_2152131	TRANS
cg24070213	ILMN_2152131	TRANS
cg03286262	ILMN_2152131	TRANS
cg07291417	ILMN_2152131	TRANS
cg25335009	ILMN_2152131	TRANS
cg17285536	ILMN_2152131	TRANS
cg11168423	ILMN_2152131	TRANS
cg09831491	ILMN_2152131	TRANS
cg04014685	ILMN_2152131	TRANS
cg01655150	ILMN_2152131	TRANS
cg13621410	ILMN_2152131	TRANS
cg04107939	ILMN_2152131	TRANS
cg13918631	ILMN_2152131	TRANS
cg02728595	ILMN_2152131	TRANS
cg22795583	ILMN_2152131	TRANS
cg08459783	ILMN_2152131	TRANS
cg01412011	ILMN_2152131	TRANS
cg16879197	ILMN_2152131	TRANS
cg20699200	ILMN_2152131	TRANS
cg13356354	ILMN_2152131	TRANS
cg24215973	ILMN_2038777	TRANS
cg06686306	ILMN_2038777	TRANS
cg03096785	ILMN_3246895	TRANS
cg11176159	ILMN_3246895	TRANS
cg22215192	ILMN_3246895	TRANS
cg11743795	ILMN_3246895	TRANS
cg07775547	ILMN_3246895	TRANS
cg02952635	ILMN_1658660	TRANS
cg13790879	ILMN_1658660	TRANS
cg07370315	ILMN_1658660	TRANS
cg18692955	ILMN_1658660	TRANS
cg07516697	ILMN_1658660	TRANS
cg24983716	ILMN_1658660	TRANS
cg08141165	ILMN_1657855	TRANS
cg15893384	ILMN_1657855	TRANS
cg20707222	ILMN_1657855	TRANS
cg11696475	ILMN_1657855	TRANS
cg26176018	ILMN_1657855	TRANS
cg25574750	ILMN_1657855	TRANS
cg03286262	ILMN_1657855	TRANS
cg12146386	ILMN_1657855	TRANS
cg11168423	ILMN_1657855	TRANS
cg09831491	ILMN_1657855	TRANS
cg22795583	ILMN_1657855	TRANS
cg08459783	ILMN_1657855	TRANS
cg07384165	ILMN_1796088	TRANS
cg05062148	ILMN_1796088	TRANS
cg05266497	ILMN_1796088	TRANS
cg13486528	ILMN_1796088	TRANS
cg05484376	ILMN_1704078	TRANS
cg01974138	ILMN_1704078	TRANS
cg04162034	ILMN_1665691	TRANS
cg22109795	ILMN_1665691	TRANS
cg07380506	ILMN_1665691	TRANS
cg11060194	ILMN_1665691	TRANS
cg00824141	ILMN_1665691	TRANS
cg08121041	ILMN_1665691	TRANS
cg25150878	ILMN_1665691	TRANS
cg16259362	ILMN_1665691	TRANS
cg05837401	ILMN_1665691	TRANS
cg08707063	ILMN_1725534	TRANS
cg04566694	ILMN_1792314	TRANS
cg15893384	ILMN_1792314	TRANS
cg21446242	ILMN_1792314	TRANS
cg25574750	ILMN_1792314	TRANS
cg09831491	ILMN_1792314	TRANS
cg04107939	ILMN_1792314	TRANS
cg22795583	ILMN_1792314	TRANS
cg15012981	ILMN_1695821	TRANS
cg00124011	ILMN_1695821	TRANS
cg22537328	ILMN_1695821	TRANS
cg18881776	ILMN_1695821	TRANS
cg06703062	ILMN_1695821	TRANS
cg10266188	ILMN_1695821	TRANS
cg09755102	ILMN_1695821	TRANS
cg04132851	ILMN_1695821	TRANS
cg02750587	ILMN_1695821	TRANS
cg12100751	ILMN_1695821	TRANS
cg01114951	ILMN_1695821	TRANS
cg15268622	ILMN_1695821	TRANS
cg17428043	ILMN_1695821	TRANS
cg11189384	ILMN_1695821	TRANS
cg04910183	ILMN_1695821	TRANS
cg19259723	ILMN_1695821	TRANS
cg06942064	ILMN_1695821	TRANS
cg00125159	ILMN_1695821	TRANS
cg22037798	ILMN_1695821	TRANS
cg23213688	ILMN_1695821	TRANS
cg06117184	ILMN_1695821	DISTAL
cg18451256	ILMN_1695821	DISTAL
cg07485181	ILMN_1695821	DISTAL
cg10536369	ILMN_1695821	DISTAL
cg08809260	ILMN_1695821	DISTAL
cg21597684	ILMN_1695821	DISTAL
cg22704520	ILMN_1695821	DISTAL
cg03270376	ILMN_1695821	DISTAL
cg10460130	ILMN_1695821	DISTAL
cg08655589	ILMN_1695821	TRANS
cg26770187	ILMN_1695821	TRANS
cg10742605	ILMN_1695821	TRANS
cg16811230	ILMN_1695821	TRANS
cg25587211	ILMN_1695821	TRANS
cg04690289	ILMN_1695821	TRANS
cg05485520	ILMN_1695821	TRANS
cg16240060	ILMN_1695821	TRANS
cg16512867	ILMN_1695821	TRANS
cg04887335	ILMN_1695821	TRANS
cg19463531	ILMN_1695821	TRANS
cg23030040	ILMN_1695821	TRANS
cg17255450	ILMN_1695821	TRANS
cg24475210	ILMN_1695821	TRANS
cg00546808	ILMN_1657153	TRANS
cg17858486	ILMN_1657153	TRANS
cg04348273	ILMN_1657153	TRANS
cg05447486	ILMN_1657153	TRANS
cg18102469	ILMN_1657153	TRANS
cg05081908	ILMN_1657153	TRANS
cg06903451	ILMN_2260392	TRANS
cg04162034	ILMN_2260392	TRANS
cg11706911	ILMN_2260392	TRANS
cg16491274	ILMN_2260392	TRANS
cg21601498	ILMN_2260392	TRANS
cg16645584	ILMN_2260392	TRANS
cg02339674	ILMN_2260392	TRANS
cg16654023	ILMN_2260392	TRANS
cg24340786	ILMN_2260392	TRANS
cg10370591	ILMN_2260392	TRANS
cg01620617	ILMN_2260392	TRANS
cg10157266	ILMN_2260392	TRANS
cg10505761	ILMN_2260392	TRANS
cg17626405	ILMN_2260392	TRANS
cg18987431	ILMN_2260392	TRANS
cg10399165	ILMN_2260392	TRANS
cg16435910	ILMN_2260392	TRANS
cg07783477	ILMN_2260392	TRANS
cg00073837	ILMN_2260392	TRANS
cg04657700	ILMN_2260392	TRANS
cg04839314	ILMN_2260392	TRANS
cg25150878	ILMN_2260392	TRANS
cg22037648	ILMN_2260392	TRANS
cg16612072	ILMN_2260392	TRANS
cg20271318	ILMN_2260392	TRANS
cg01855313	ILMN_2260392	TRANS
cg05837401	ILMN_2260392	TRANS
cg04557018	ILMN_2260392	TRANS
cg16975599	ILMN_2260392	TRANS
cg17807528	ILMN_2260392	TRANS
cg06401197	ILMN_2260392	TRANS
cg07926502	ILMN_1680941	TRANS
cg22215192	ILMN_1680941	TRANS
cg00428296	ILMN_1680941	TRANS
cg11661868	ILMN_1680941	TRANS
cg25338902	ILMN_1680941	TRANS
cg14872036	ILMN_1680941	TRANS
cg14595003	ILMN_1652594	TRANS
cg26018382	ILMN_1697585	TRANS
cg01129641	ILMN_1697585	TRANS
cg21601498	ILMN_1689162	TRANS
cg22605943	ILMN_1815392	TRANS
cg00698169	ILMN_3241416	DISTAL
cg09406210	ILMN_3241416	TRANS
cg25574750	ILMN_3241416	TRANS
cg03286262	ILMN_3241416	TRANS
cg07291417	ILMN_3241416	TRANS
cg25335009	ILMN_3241416	TRANS
cg17285536	ILMN_3241416	TRANS
cg09831491	ILMN_3241416	TRANS
cg04014685	ILMN_3241416	TRANS
cg04107939	ILMN_3241416	TRANS
cg02728595	ILMN_3241416	TRANS
cg22795583	ILMN_3241416	TRANS
cg08459783	ILMN_3241416	TRANS
cg16879197	ILMN_3241416	TRANS
cg20699200	ILMN_3241416	TRANS
cg13356354	ILMN_3241416	TRANS
cg27295042	ILMN_1763916	TRANS
cg10425291	ILMN_1763916	TRANS
cg12470218	ILMN_1763916	TRANS
cg17097571	ILMN_1763916	TRANS
cg08702689	ILMN_1763916	TRANS
cg06894198	ILMN_1763916	TRANS
cg18816605	ILMN_1763916	TRANS
cg25552018	ILMN_1763916	TRANS
cg02967813	ILMN_1763916	TRANS
cg10855081	ILMN_1763916	TRANS
cg00040749	ILMN_1763916	TRANS
cg09454997	ILMN_1763916	TRANS
cg05235363	ILMN_1763916	TRANS
cg20512713	ILMN_1763916	TRANS
cg00721062	ILMN_1763916	TRANS
cg21593952	ILMN_1763916	TRANS
cg19901381	ILMN_1763916	TRANS
cg03583979	ILMN_1766723	TRANS
cg27303106	ILMN_1766723	TRANS
cg03441279	ILMN_1766723	TRANS
cg11821626	ILMN_1766723	TRANS
cg15487620	ILMN_1766723	TRANS
cg24558378	ILMN_1766723	TRANS
cg19860717	ILMN_1766723	TRANS
cg23902076	ILMN_1766723	TRANS
cg03096354	ILMN_1766723	TRANS
cg03158570	ILMN_1766723	TRANS
cg20053821	ILMN_1766723	TRANS
cg26236902	ILMN_1766723	TRANS
cg14339991	ILMN_1766723	TRANS
cg20584157	ILMN_1766723	TRANS
cg16585580	ILMN_1766723	TRANS
cg12514868	ILMN_1766723	TRANS
cg25769755	ILMN_2152711	TRANS
cg09180820	ILMN_2152711	TRANS
cg12646754	ILMN_2152711	TRANS
cg21964252	ILMN_2152711	TRANS
cg00664418	ILMN_2152711	TRANS
cg17211447	ILMN_2152711	TRANS
cg06938333	ILMN_2152711	TRANS
cg15012981	ILMN_2152711	TRANS
cg00124011	ILMN_2152711	TRANS
cg04241342	ILMN_2152711	TRANS
cg16114773	ILMN_2152711	TRANS
cg12429444	ILMN_2152711	TRANS
cg19270764	ILMN_2152711	TRANS
cg17245337	ILMN_2152711	TRANS
cg05871607	ILMN_2152711	TRANS
cg22033189	ILMN_2152711	TRANS
cg02410754	ILMN_2152711	TRANS
cg13232021	ILMN_2152711	TRANS
cg27024417	ILMN_2152711	TRANS
cg10266188	ILMN_2152711	TRANS
cg23069677	ILMN_2152711	TRANS
cg26014017	ILMN_2152711	TRANS
cg27170383	ILMN_2152711	TRANS
cg26776069	ILMN_2152711	TRANS
cg18438837	ILMN_2152711	TRANS
cg12619880	ILMN_2152711	TRANS
cg13841901	ILMN_2152711	TRANS
cg00041872	ILMN_2152711	TRANS
cg27636310	ILMN_2152711	TRANS
cg14709691	ILMN_2152711	TRANS
cg19247124	ILMN_2152711	TRANS
cg20414838	ILMN_2152711	TRANS
cg11463522	ILMN_2152711	TRANS
cg07377675	ILMN_2152711	TRANS
cg10018272	ILMN_2152711	TRANS
cg25846022	ILMN_2152711	TRANS
cg02750587	ILMN_2152711	TRANS
cg00657871	ILMN_2152711	TRANS
cg21589280	ILMN_2152711	TRANS
cg14785648	ILMN_2152711	TRANS
cg02228635	ILMN_2152711	TRANS
cg16813892	ILMN_2152711	TRANS
cg11662891	ILMN_2152711	TRANS
cg16232504	ILMN_2152711	TRANS
cg00999623	ILMN_2152711	TRANS
cg12100751	ILMN_2152711	TRANS
cg07206840	ILMN_2152711	TRANS
cg21646199	ILMN_2152711	TRANS
cg02126788	ILMN_2152711	TRANS
cg01114951	ILMN_2152711	TRANS
cg06770554	ILMN_2152711	TRANS
cg06872500	ILMN_2152711	TRANS
cg13112903	ILMN_2152711	TRANS
cg01434197	ILMN_2152711	TRANS
cg09413557	ILMN_2152711	TRANS
cg16564710	ILMN_2152711	TRANS
cg00419564	ILMN_2152711	TRANS
cg24546083	ILMN_2152711	TRANS
cg20795117	ILMN_2152711	TRANS
cg00061769	ILMN_2152711	TRANS
cg03915298	ILMN_2152711	TRANS
cg26162836	ILMN_2152711	TRANS
cg14838017	ILMN_2152711	TRANS
cg00756887	ILMN_2152711	TRANS
cg03762505	ILMN_2152711	TRANS
cg20940459	ILMN_2152711	TRANS
cg06826845	ILMN_2152711	TRANS
cg06656994	ILMN_2152711	TRANS
cg25352856	ILMN_2152711	TRANS
cg19767650	ILMN_2152711	TRANS
cg08358671	ILMN_2152711	TRANS
cg05822179	ILMN_2152711	TRANS
cg04910183	ILMN_2152711	TRANS
cg16608652	ILMN_2152711	TRANS
cg19099833	ILMN_2152711	TRANS
cg04364194	ILMN_2152711	TRANS
cg10101463	ILMN_2152711	TRANS
cg09852199	ILMN_2152711	TRANS
cg06942064	ILMN_2152711	TRANS
cg01061025	ILMN_2152711	TRANS
cg21160472	ILMN_2152711	TRANS
cg07191791	ILMN_2152711	TRANS
cg09315814	ILMN_2152711	TRANS
cg20342082	ILMN_2152711	TRANS
cg07098151	ILMN_2152711	TRANS
cg22037798	ILMN_2152711	TRANS
cg23213688	ILMN_2152711	TRANS
cg06527865	ILMN_2152711	TRANS
cg26020585	ILMN_2152711	TRANS
cg01787565	ILMN_2152711	TRANS
cg08525207	ILMN_2152711	DISTAL
cg19594691	ILMN_2152711	DISTAL
cg26570218	ILMN_2152711	DISTAL
cg05165989	ILMN_2152711	DISTAL
cg01051318	ILMN_2152711	DISTAL
cg25072436	ILMN_2152711	DISTAL
cg18630855	ILMN_2152711	DISTAL
cg21914984	ILMN_2152711	DISTAL
cg01936270	ILMN_2152711	DISTAL
cg14036868	ILMN_2152711	DISTAL
cg01840575	ILMN_2152711	DISTAL
cg19971804	ILMN_2152711	DISTAL
cg06900514	ILMN_2152711	DISTAL
cg10940651	ILMN_2152711	DISTAL
cg15543754	ILMN_2152711	DISTAL
cg13409575	ILMN_2152711	DISTAL
cg08098457	ILMN_2152711	DISTAL
cg11877270	ILMN_2152711	DISTAL
cg09423703	ILMN_2152711	DISTAL
cg05227078	ILMN_2152711	DISTAL
cg17560967	ILMN_2152711	DISTAL
cg13663190	ILMN_2152711	DISTAL
cg08316775	ILMN_2152711	DISTAL
cg05591758	ILMN_2152711	DISTAL
cg02508567	ILMN_2152711	DISTAL
cg01320614	ILMN_2152711	DISTAL
cg27417846	ILMN_2152711	DISTAL
cg10282920	ILMN_2152711	DISTAL
cg08183916	ILMN_2152711	DISTAL
cg12023693	ILMN_2152711	DISTAL
cg12464048	ILMN_2152711	DISTAL
cg26236440	ILMN_2152711	DISTAL
cg06117184	ILMN_2152711	DISTAL
cg06573245	ILMN_2152711	DISTAL
cg21359254	ILMN_2152711	DISTAL
cg18451256	ILMN_2152711	DISTAL
cg20670292	ILMN_2152711	DISTAL
cg07485181	ILMN_2152711	DISTAL
cg09464263	ILMN_2152711	DISTAL
cg13347679	ILMN_2152711	TRANS
cg11841349	ILMN_2152711	TRANS
cg14919823	ILMN_2152711	TRANS
cg08655589	ILMN_2152711	TRANS
cg16247323	ILMN_2152711	TRANS
cg06853602	ILMN_2152711	TRANS
cg23955684	ILMN_2152711	TRANS
cg10742605	ILMN_2152711	TRANS
cg15385623	ILMN_2152711	TRANS
cg00343022	ILMN_2152711	TRANS
cg16811230	ILMN_2152711	TRANS
cg05489143	ILMN_2152711	TRANS
cg24591563	ILMN_2152711	TRANS
cg17685679	ILMN_2152711	TRANS
cg10970409	ILMN_2152711	TRANS
cg25587211	ILMN_2152711	TRANS
cg04690289	ILMN_2152711	TRANS
cg14695609	ILMN_2152711	TRANS
cg19859486	ILMN_2152711	TRANS
cg19591588	ILMN_2152711	TRANS
cg10341991	ILMN_2152711	TRANS
cg06398166	ILMN_2152711	TRANS
cg26278370	ILMN_2152711	TRANS
cg12905688	ILMN_2152711	TRANS
cg12444340	ILMN_2152711	TRANS
cg21372200	ILMN_2152711	TRANS
cg06005571	ILMN_2152711	TRANS
cg19373170	ILMN_2152711	TRANS
cg02759005	ILMN_2152711	TRANS
cg20791839	ILMN_2152711	TRANS
cg03202213	ILMN_2152711	TRANS
cg04246445	ILMN_2152711	TRANS
cg24147849	ILMN_2152711	TRANS
cg04347624	ILMN_2152711	TRANS
cg07251099	ILMN_2152711	TRANS
cg16341592	ILMN_2152711	TRANS
cg20288129	ILMN_2152711	TRANS
cg10977398	ILMN_2152711	TRANS
cg03795608	ILMN_2152711	TRANS
cg04726800	ILMN_2152711	TRANS
cg18633432	ILMN_2152711	TRANS
cg22304507	ILMN_2152711	TRANS
cg07700234	ILMN_2152711	TRANS
cg16203711	ILMN_2152711	TRANS
cg06752163	ILMN_2152711	TRANS
cg14460708	ILMN_2152711	TRANS
cg13436085	ILMN_2152711	TRANS
cg11504646	ILMN_2152711	TRANS
cg01235203	ILMN_2152711	TRANS
cg04245305	ILMN_2152711	TRANS
cg04887335	ILMN_2152711	TRANS
cg08209042	ILMN_2152711	TRANS
cg20808462	ILMN_2152711	TRANS
cg15967188	ILMN_2152711	TRANS
cg00686694	ILMN_2152711	TRANS
cg15031150	ILMN_2152711	TRANS
ch.4.3837399F	ILMN_2152711	TRANS
cg19764048	ILMN_2152711	TRANS
cg17255450	ILMN_2152711	TRANS
cg17536750	ILMN_2152711	TRANS
cg24475210	ILMN_2152711	TRANS
cg17227014	ILMN_2152711	TRANS
cg20872579	ILMN_2152711	TRANS
cg10203523	ILMN_2152711	TRANS
cg07581146	ILMN_1668983	TRANS
cg08377398	ILMN_1668983	TRANS
cg03885431	ILMN_1686432	TRANS
cg04083753	ILMN_1686432	TRANS
cg04566694	ILMN_1686432	TRANS
cg18026955	ILMN_1686432	TRANS
cg15893384	ILMN_1686432	TRANS
cg21446242	ILMN_1686432	TRANS
cg14838757	ILMN_1686432	TRANS
cg13054975	ILMN_1686432	TRANS
cg09406210	ILMN_1686432	TRANS
cg25574750	ILMN_1686432	TRANS
cg03286262	ILMN_1686432	TRANS
cg07291417	ILMN_1686432	TRANS
cg25335009	ILMN_1686432	TRANS
cg17285536	ILMN_1686432	TRANS
cg09831491	ILMN_1686432	TRANS
cg13621410	ILMN_1686432	TRANS
cg04107939	ILMN_1686432	TRANS
cg13918631	ILMN_1686432	TRANS
cg02728595	ILMN_1686432	TRANS
cg22795583	ILMN_1686432	TRANS
cg12756718	ILMN_1686432	TRANS
cg08459783	ILMN_1686432	TRANS
cg16879197	ILMN_1686432	TRANS
cg20699200	ILMN_1686432	TRANS
cg13356354	ILMN_1686432	TRANS
cg07401045	ILMN_1686432	TRANS
cg12141846	ILMN_1697550	TRANS
cg24924936	ILMN_1697550	TRANS
cg13209980	ILMN_1697550	TRANS
cg01199928	ILMN_1697550	TRANS
cg13154012	ILMN_1697550	TRANS
cg12610169	ILMN_2158705	TRANS
cg07556059	ILMN_2158705	TRANS
cg19711800	ILMN_2158705	TRANS
cg00184452	ILMN_2158705	TRANS
cg00292636	ILMN_2158705	TRANS
cg07817024	ILMN_2158705	TRANS
cg18085407	ILMN_2158705	TRANS
cg12664770	ILMN_2158705	TRANS
cg07106766	ILMN_2158705	TRANS
cg02809796	ILMN_2158705	TRANS
cg09544641	ILMN_2158705	TRANS
cg10873330	ILMN_2158705	TRANS
cg20285609	ILMN_1725043	TRANS
cg24110050	ILMN_1718946	TRANS
cg23223339	ILMN_1718946	TRANS
cg00954161	ILMN_1711374	TRANS
cg23114616	ILMN_1711374	TRANS
cg17441401	ILMN_1711374	TRANS
cg13066495	ILMN_1711374	TRANS
cg02105641	ILMN_1711374	TRANS
cg20786495	ILMN_1711374	TRANS
cg22759265	ILMN_1711374	TRANS
cg22990475	ILMN_1711374	TRANS
cg17170868	ILMN_1711374	TRANS
cg07972309	ILMN_1711374	TRANS
cg05986684	ILMN_1711374	TRANS
cg01999476	ILMN_1711374	TRANS
cg02748582	ILMN_1711374	TRANS
cg04348643	ILMN_1711374	TRANS
cg13987606	ILMN_1705689	TRANS
cg24924936	ILMN_1765779	TRANS
cg26119382	ILMN_1765779	TRANS
cg14260998	ILMN_1682225	TRANS
cg13054975	ILMN_1682225	TRANS
cg10985914	ILMN_1682225	TRANS
cg25574750	ILMN_1682225	TRANS
cg03286262	ILMN_1682225	TRANS
cg25335009	ILMN_1682225	TRANS
cg09831491	ILMN_1682225	TRANS
cg17645528	ILMN_1682225	TRANS
cg04107939	ILMN_1682225	TRANS
cg22795583	ILMN_1682225	TRANS
cg08459783	ILMN_1682225	TRANS
cg23495837	ILMN_1682225	TRANS
cg21822905	ILMN_1788481	TRANS
cg18369686	ILMN_1788481	TRANS
cg00883837	ILMN_1788481	TRANS
cg26467631	ILMN_1788481	TRANS
cg05852452	ILMN_1788481	TRANS
cg09457255	ILMN_1812112	TRANS
cg04162034	ILMN_1806841	TRANS
cg16491274	ILMN_1806841	TRANS
cg21601498	ILMN_1806841	TRANS
cg14574037	ILMN_1806841	TRANS
cg04657700	ILMN_1806841	TRANS
cg25150878	ILMN_1806841	TRANS
cg05935156	ILMN_1806841	TRANS
cg18769074	ILMN_1806841	TRANS
cg03841081	ILMN_1806841	TRANS
cg21847036	ILMN_1806841	TRANS
cg17807528	ILMN_1806841	TRANS
cg06401197	ILMN_1806841	TRANS
cg20999755	ILMN_1798045	TRANS
cg18026955	ILMN_1798045	TRANS
cg04095732	ILMN_1798045	TRANS
cg07040133	ILMN_1798045	TRANS
cg04215213	ILMN_1798045	TRANS
cg22528044	ILMN_1798045	TRANS
cg07352185	ILMN_1798045	TRANS
cg13682223	ILMN_1798045	TRANS
cg04807106	ILMN_1798045	TRANS
cg13797228	ILMN_1798045	TRANS
cg13469874	ILMN_1798045	TRANS
cg23323711	ILMN_1651657	TRANS
cg16034168	ILMN_1651657	TRANS
cg09550558	ILMN_1651657	TRANS
cg18136681	ILMN_1651657	TRANS
cg00454997	ILMN_1651657	TRANS
cg07033395	ILMN_1651657	TRANS
cg03295098	ILMN_1651657	TRANS
cg08947153	ILMN_1651657	TRANS
cg14993813	ILMN_1651657	TRANS
cg21501001	ILMN_1651657	TRANS
cg24525509	ILMN_1651657	TRANS
cg21461470	ILMN_1651657	TRANS
cg15684116	ILMN_1651657	TRANS
cg13300273	ILMN_1651657	TRANS
cg10530644	ILMN_1651657	TRANS
cg11346541	ILMN_1651657	TRANS
cg24425171	ILMN_1651657	TRANS
cg08030082	ILMN_1651657	TRANS
cg04333213	ILMN_1651657	TRANS
cg27009475	ILMN_1651657	TRANS
cg08114293	ILMN_1651657	TRANS
cg05483252	ILMN_1651657	TRANS
cg08175029	ILMN_1651657	TRANS
cg08917718	ILMN_1651657	TRANS
cg04563996	ILMN_1651657	TRANS
cg13711885	ILMN_1651657	TRANS
cg07195926	ILMN_1651657	TRANS
cg24870846	ILMN_1651657	TRANS
cg23034802	ILMN_2302214	TRANS
cg14860499	ILMN_2302214	TRANS
cg03987199	ILMN_2302214	TRANS
cg22621063	ILMN_2302214	TRANS
cg03640258	ILMN_2302214	TRANS
cg06921573	ILMN_2302214	TRANS
cg00779393	ILMN_2302214	TRANS
cg13927088	ILMN_2302214	TRANS
cg01964975	ILMN_2302214	TRANS
cg21780202	ILMN_2302214	TRANS
cg08059366	ILMN_2302214	TRANS
cg02066144	ILMN_2302214	TRANS
cg00927503	ILMN_2302214	TRANS
cg02090160	ILMN_2302214	TRANS
cg09470142	ILMN_2302214	TRANS
cg20654082	ILMN_2302214	TRANS
cg23922520	ILMN_2302214	TRANS
cg06525193	ILMN_2302214	TRANS
cg17096356	ILMN_2302214	TRANS
cg19300741	ILMN_2302214	TRANS
cg13889508	ILMN_2302214	TRANS
cg12828331	ILMN_2302214	TRANS
cg19734255	ILMN_2302214	TRANS
cg18715709	ILMN_2302214	TRANS
cg01061956	ILMN_2302214	TRANS
cg00698169	ILMN_1783312	TRANS
cg04083753	ILMN_1783312	TRANS
cg04566694	ILMN_1783312	TRANS
cg15893384	ILMN_1783312	TRANS
cg13054975	ILMN_1783312	TRANS
cg09406210	ILMN_1783312	TRANS
cg25574750	ILMN_1783312	TRANS
cg24070213	ILMN_1783312	TRANS
cg03286262	ILMN_1783312	TRANS
cg07291417	ILMN_1783312	TRANS
cg25335009	ILMN_1783312	TRANS
cg17285536	ILMN_1783312	TRANS
cg09831491	ILMN_1783312	TRANS
cg04107939	ILMN_1783312	TRANS
cg02728595	ILMN_1783312	TRANS
cg22795583	ILMN_1783312	TRANS
[truncated: 971,945 more rows]
