# Supplementary material for: A Data‐Driven Epigenetic Characterization of Morning Fatigue Severity in Oncology Patients Receiving Chemotherapy: Associations With Epigenetic Age Acceleration, Blood Cell Types, and Expression‐Associated Methylation
Source: Cancer Med. 2025 Jul 25;14(15):e71067. doi: 10.1002/cam4.71067 (PMC12290682; doi:10.1002/cam4.71067)
Supplement: Supplementary file 4 — Data S4. [file CAM4-14-e71067-s002.xlsx]

## Sheet: ToppFun DISTAL 651a3830-bba5-45
Category	ID	Name	Source	p-value	q-value FDR B&H	Hit Count in Query List	Hit Count in Genome	Hit in Query List
GO
GO: Molecular Function	GO:0003774	cytoskeletal motor activity		1.888e-07	0.0005644	51	127	KIF18A,ACTC1,KLC3,DNAH17,MYH13,SMC3,KIF3B,KIF23,KIF20B,KIF19,KIF14,DNAH5,DNAH6,DNAH9,DYNC1I2,KIF20A,DYNC1LI1,KIF2C,KIF24,KIF5A,KIF5C,KIF11,KIF25,KIF22,MYO1B,MBD3,MYH1,MYH4,MYH10,MYL3,MYO1E,MYO7B,MYO9A,DNAH14,DNHD1,MYO1H,GPR88,DNAH12,PIN1,PMP22,KIF26B,KIF7,DNAH3,KIF27,MYH15,MYO5C,DNAH7,KIF4B,KIF18B,KIF15,DNAH10
GO: Molecular Function	GO:0003777	microtubule motor activity		2.283e-06	0.003413	34	78	KIF18A,KLC3,DNAH17,SMC3,KIF3B,KIF23,KIF20B,KIF19,KIF14,DNAH5,DNAH6,DNAH9,DYNC1I2,KIF20A,DYNC1LI1,KIF2C,KIF24,KIF5A,KIF5C,KIF11,KIF25,KIF22,DNAH14,DNHD1,DNAH12,KIF26B,KIF7,DNAH3,KIF27,DNAH7,KIF4B,KIF18B,KIF15,DNAH10
GO: Molecular Function	GO:0038023	signaling receptor activity		1.274e-05	0.009521	502	2115	PGLYRP3,PGLYRP2,ACVR1B,ACVR2A,FZD1,FZD4,FZD7,CCR2,FZD8,FZD9,ADRA1B,ADRA1A,ADRB1,ADRB3,NLGN4X,AGRP,SORCS2,OR1D5,AHR,OPN5,SEMA6A,ANXA9,ALK,AMBN,ATRN,AMH,KLK3,DCBLD2,GPR148,TNFSF9,AVPR1B,OR2T5,TNFRSF18,TNFRSF10D,TNFRSF17,IL1RL2,FGF18,FGF17,NRP2,BMP4,BMP8B,BMPR1A,BMPR1B,FCRL3,BRS3,SPHK1,OR5K2,CALCA,CALCB,F2RL3,CCRL2,SEMA5A,ARTN,CCKAR,CCKBR,ZACN,OR2T6,KIR3DL3,CD69,CD72,CMTM3,GPR50,GPR52,S1PR2,TAC4,CHN…
GO: Molecular Function	GO:0060089	molecular transducer activity		1.274e-05	0.009521	502	2115	PGLYRP3,PGLYRP2,ACVR1B,ACVR2A,FZD1,FZD4,FZD7,CCR2,FZD8,FZD9,ADRA1B,ADRA1A,ADRB1,ADRB3,NLGN4X,AGRP,SORCS2,OR1D5,AHR,OPN5,SEMA6A,ANXA9,ALK,AMBN,ATRN,AMH,KLK3,DCBLD2,GPR148,TNFSF9,AVPR1B,OR2T5,TNFRSF18,TNFRSF10D,TNFRSF17,IL1RL2,FGF18,FGF17,NRP2,BMP4,BMP8B,BMPR1A,BMPR1B,FCRL3,BRS3,SPHK1,OR5K2,CALCA,CALCB,F2RL3,CCRL2,SEMA5A,ARTN,CCKAR,CCKBR,ZACN,OR2T6,KIR3DL3,CD69,CD72,CMTM3,GPR50,GPR52,S1PR2,TAC4,CHN…
GO: Molecular Function	GO:1901681	sulfur compound binding		9.43e-05	0.04275	94	325	ACACA,LRTM1,COLQ,ALK,SOAT2,AMBP,APOE,METTL14,SERPINC1,NRP2,BMP4,SEMA5A,LOC344967,CD34,CHAD,SLIT2,CEP104,PLA2G2D,FGF20,FGFBP1,SOST,PCOLCE2,LGR6,LRRC17,F11,FBN1,FGF2,FGF4,FGF10,FGF14,FGFR1,ECI2,FGFR2,FST,FTH1,FTL,COL25A1,GNMT,SULT1C4,CFHR3,ANGPTL3,ILVBL,GSTP1,RSPO3,FSTL1,HADHA,CFH,ACOT7,HMGB1,HRG,IMPG1,CXCL10,LIPC,FGFBP3,LPA,SMAD4,CCDC80,ACBD7,NCAM1,PC,GLYCAM1,PCCA,SERPINA5,ENPP1,PF4,PF4V1,PPIA,PTN…
GO: Molecular Function	GO:0043168	anion binding		0.0001011	0.04275	604	2633	NLRP11,RAB19,KIF18A,ABCA3,ABCA4,ACACA,HIPK1,ACTB,ACTC1,ACTN2,ACVR1B,ACVR2A,PICALM,FZD7,GRAMD1B,NLGN4X,GSTA5,AGXT,HFM1,AKT2,MICAL3,ALB,ABCD1,ALDH1A3,TTLL10,ABCD2,STK24,ALK,SOAT2,ALOX15,AMBP,AMY2B,CDC42BPA,HIPK4,DHX37,ANXA13,FIGNL2,RNF213,DGKZ,DDO,CAMK1,CDK10,ABCC6,KMO,ARF1,ARF4,ARL4D,STK16,RHOA,ARL3,ASCL1,ASCL2,STK33,DNAH17,FUNDC2,RASL11B,PDE5A,CYP4F12,ATM,ATP1A4,ATP2A1,ATP2B2,NLRP4,ATP2B3,DGAT1,S…
GO: Molecular Function	GO:0097367	carbohydrate derivative binding		0.0001089	0.04275	565	2452	NLRP11,RAB19,KIF18A,ABCA3,ABCA4,ACACA,HIPK1,ACTB,LRTM1,ACTC1,ACTN4,PGLYRP3,PGLYRP2,ACVR1B,ACVR2A,COLQ,HFM1,AKT2,ABCD1,TTLL10,ABCD2,STK24,ALK,SOAT2,AMBP,CDC42BPA,HIPK4,DHX37,FIGNL2,RNF213,DGKZ,CAMK1,APOE,CDK10,ABCC6,ARF1,ARF4,ARL4D,STK16,RHOA,ARL3,ASCL1,ASCL2,STK33,DNAH17,RASL11B,PDE5A,SERPINC1,ATM,ATP1A4,ATP2A1,ATP2B2,NLRP4,ATP2B3,RNGTT,MYH13,ATR,TTLL9,B2M,BCR,NRP2,BLK,BLM,BMP4,BMPR1A,BMPR1B,SPHK…
GO: Molecular Function	GO:0005102	signaling receptor binding		0.0001144	0.04275	415	1756	CNPY4,LRTM1,ACTN4,ACTN2,ACTN3,PICALM,AXIN1,FZD1,FZD7,CCR2,FZD8,ADRB1,ADRB3,NLGN4X,AP2A1,AGRP,AHR,SEMA6A,ARRDC3,AMBN,CUL3,PITPNM2,ATRN,AMH,IRS4,ANXA7,APBB1,ITGA8,APOE,KLK3,ARF4,ARR3,DLK2,RASL11B,IGFL2,LYNX1,ATP2B2,TRADD,TNFSF9,TRIM24,VWDE,FGF18,FGF17,BLK,SOCS2,BMP4,BMP8B,DST,C1QBP,C3,CALCA,CALCB,CASP8,CCRL2,SEMA5A,DOK2,ARTN,AIP,CCKBR,ARHGEF1,KIR3DL3,CD72,CDC42,CDH5,CMTM3,RTP1,CHAD,S1PR2,TAC4,CHN1,…
KEGG
Pathway	M189	KEGG_RIBOSOME	KEGG Legacy Pathways	7.352e-07	0.0006447	39	88	RPL10A,RPL3L,RPL4,RPL7,RPL7A,RPL10,RPL18,RPL18A,RPL22,RPL23A,RPL24,RPL26,RPL30,RPL27A,RPL29,RPL34,RPL36AL,RPL37,RPL37A,RPL36A,RPLP0,RPLP1,RPLP2,RPS2,RPS3,RPS3A,RPS4X,RPS7,RPS8,RPS10,RPS11,RPS12,RPS15,RPS15A,RPS16,RPS25,RPS27,RPS28,RPL13A
Pathway	M12868	KEGG_PATHWAYS_IN_CANCER	KEGG Legacy Pathways	0.0002535	0.04599	95	325	AXIN1,FZD1,FZD4,FZD7,FZD8,FZD9,AKT2,PIK3R3,APC,BIRC3,KLK3,RHOA,BAX,BCL2,BCR,FGF18,FGF17,BMP4,CASP8,RUNX1T1,CCNE1,CCNE2,CDC42,CDH1,COL4A1,COL4A4,COL4A6,CREBBP,CTBP2,CTNNA1,CTNNA2,CTNNB1,DCC,RASSF5,FGF20,FGF21,DVL1,EGFR,EPAS1,ERBB2,MECOM,LAMC3,PIAS3,FGF2,FGF4,FGF10,FGF14,FGFR1,FGFR2,GLI2,RALBP1,GSTP1,RASSF1,IL6,ITGB1,JAK1,JUP,KIT,LAMA5,SMAD4,MITF,MLH1,NOS2,NRAS,PDGFA,PDGFB,WNT4,PPARG,PRKCG,MAPK1,PT…
Pathway	M47785	KEGG_MEDICUS_REFERENCE_TRANSLATION_INITIATION	KEGG Medicus Pathways	5.621e-07	0.0006447	37	81	RPL10A,RPL4,RPL7,RPL7A,RPL10,RPL18,RPL18A,RPL22,RPL23A,RPL24,RPL26,RPL30,RPL27A,RPL29,RPL34,RPL37,RPL37A,RPL36A,RPLP0,RPLP1,RPLP2,RPS2,RPS3,RPS3A,RPS4X,RPS7,RPS8,RPS10,RPS11,RPS12,RPS15,RPS15A,RPS16,RPS25,RPS27,RPS28,RPL13A
REACTOME
Pathway	M509	REACTOME_DEVELOPMENTAL_BIOLOGY	Reactome Pathways	2.336e-07	0.0006447	336	1257	CLTCL1,ACTB,ACVR1B,ACVR2A,AP2A1,AKT2,SEMA6A,AMH,ANK2,PIK3R3,RHOA,SPTBN4,CNOT6L,EED,NRP2,BMP4,TSC22D1,KLF5,CACNB1,CACNB2,CACNB4,COL6A6,KALRN,SEMA5A,DOK2,ARTN,LCE1E,LCE1A,LCE2D,LCE3A,LCE1F,LCE2A,LCE3E,LCE5A,CD72,CDC42,CDH1,CDH15,KRT26,CDX2,RPS6KA5,MED14,CER1,SLIT2,LHX2,CLTC,KLK5,MED17,COL2A1,COL4A1,ROCK2,COL4A3,COL4A4,COL6A2,COL9A1,COL9A3,AKAP5,RFX6,CREBBP,KRT23,NCOR1,PLXNA4,CTNNA1,CTNNA2,CTNNB1,NE…
Pathway	M27686	REACTOME_EUKARYOTIC_TRANSLATION_INITIATION	Reactome Pathways	1.645e-06	0.001237	48	120	EIF3D,EIF3F,EIF2B4,EIF2B3,EIF2B5,EIF1AX,EIF4G1,EIF5,PABPC1,RPL10A,RPL3L,RPL4,RPL7,RPL7A,RPL10,RPL18,RPL18A,RPL22,RPL23A,RPL24,RPL26,RPL30,RPL27A,RPL29,RPL34,RPL36AL,RPL37,RPL37A,RPL36A,RPLP0,RPLP1,RPLP2,RPS2,RPS3,RPS3A,RPS4X,RPS7,RPS8,RPS10,RPS11,RPS12,RPS15,RPS15A,RPS16,RPS25,RPS27,RPS28,RPL13A
Pathway	M29556	REACTOME_EUKARYOTIC_TRANSLATION_ELONGATION	Reactome Pathways	1.904e-06	0.001252	40	94	EEF1A1,RPL10A,RPL3L,RPL4,RPL7,RPL7A,RPL10,RPL18,RPL18A,RPL22,RPL23A,RPL24,RPL26,RPL30,RPL27A,RPL29,RPL34,RPL36AL,RPL37,RPL37A,RPL36A,RPLP0,RPLP1,RPLP2,RPS2,RPS3,RPS3A,RPS4X,RPS7,RPS8,RPS10,RPS11,RPS12,RPS15,RPS15A,RPS16,RPS25,RPS27,RPS28,RPL13A
Pathway	M29853	REACTOME_NERVOUS_SYSTEM_DEVELOPMENT	Reactome Pathways	5.909e-06	0.003109	166	580	CLTCL1,ACTB,AP2A1,SEMA6A,ANK2,PIK3R3,RHOA,SPTBN4,NRP2,CACNB1,CACNB2,CACNB4,COL6A6,KALRN,SEMA5A,DOK2,ARTN,CD72,CDC42,RPS6KA5,SLIT2,LHX2,CLTC,COL2A1,COL4A1,ROCK2,COL4A3,COL4A4,COL6A2,COL9A1,COL9A3,AKAP5,PLXNA4,DAB1,DCC,GAB2,FARP2,ARPC3,ARPC1B,ARPC2,EFNA3,EFNA5,EFNB2,EGFR,EIF4G1,EPHA5,EPHB2,ERBB2,PAK4,ETF1,SPTBN5,FGFR1,CAP2,DPYSL4,PABPC1,MYL12A,ABLIM2,FRS2,GDNF,GFRA3,GRB7,SCN11A,LYPLA2,HOXA2,TUBB8,I…
Pathway	M27921	REACTOME_NONSENSE_MEDIATED_DECAY_NMD	Reactome Pathways	8.936e-06	0.003616	45	116	EIF4G1,ETF1,PABPC1,MAGOH,RPL10A,PPP2CA,SMG8,RPL3L,RPL4,RPL7,RPL7A,RPL10,RPL18,RPL18A,RPL22,RPL23A,RPL24,RPL26,RPL30,RPL27A,RPL29,RPL34,RPL36AL,RPL37,RPL37A,RPL36A,RPLP0,RPLP1,RPLP2,RPS2,RPS3,RPS3A,RPS4X,RPS7,RPS8,RPS10,RPS11,RPS12,RPS15,RPS15A,RPS16,RPS25,RPS27,RPS28,RPL13A
Pathway	M746	REACTOME_SIGNALING_BY_GPCR	Reactome Pathways	1.864e-05	0.006537	193	703	ABR,FZD1,FZD4,FZD7,CCR2,FZD8,FZD9,NLN,ADRA1B,ADRA1A,ADRB1,ADRB3,OPN5,AKT2,FGD2,PIK3R3,DGKZ,RHOA,RGS20,AVPR1B,BRS3,C3,CALCA,CALCB,KALRN,F2RL3,CCRL2,CCKAR,CCKBR,ARHGEF1,CDC42,RGSL1,S1PR2,CHRM2,CHRM3,GLP2R,CCR6,ROCK2,GPRC6A,GABBR2,CRHBP,GNA14,ARHGEF4,RGS22,TAS2R3,TAS2R4,TAS2R8,TAS2R7,TAS2R13,TAS2R14,DHH,INSL5,GPR183,PRLH,EDN2,GAL,EGFR,RXFP1,CALCRL,RAMP3,NET1,NMUR1,PPP1R1B,RGS14,CXCR6,GNB5,RRH,GNAT3,…
Pathway	M29813	REACTOME_RESPONSE_OF_EIF2AK4_GCN2_TO_AMINO_ACID_DEFICIENCY	Reactome Pathways	2.049e-05	0.006738	40	102	DDIT3,RPL10A,RPL3L,RPL4,RPL7,RPL7A,RPL10,RPL18,RPL18A,RPL22,RPL23A,RPL24,RPL26,RPL30,RPL27A,RPL29,RPL34,RPL36AL,RPL37,RPL37A,RPL36A,RPLP0,RPLP1,RPLP2,RPS2,RPS3,RPS3A,RPS4X,RPS7,RPS8,RPS10,RPS11,RPS12,RPS15,RPS15A,RPS16,RPS25,RPS27,RPS28,RPL13A
Pathway	M2780	REACTOME_SIGNALING_BY_ROBO_RECEPTORS	Reactome Pathways	2.204e-05	0.00682	72	218	RHOA,CDC42,SLIT2,LHX2,AKAP5,DCC,EIF4G1,PAK4,ETF1,CAP2,PABPC1,HOXA2,MAGOH,RPL10A,PAK2,PAK3,PFN1,PRKACB,PRKACG,PSMA7,PSMD3,PSMD4,PSMD8,PSMD9,PSME1,PSME2,ROBO1,RPL3L,RPL4,RPL7,RPL7A,RPL10,RPL18,RPL18A,RPL22,RPL23A,RPL24,RPL26,RPL30,RPL27A,RPL29,RPL34,RPL36AL,RPL37,RPL37A,RPL36A,RPLP0,RPLP1,RPLP2,RPS2,RPS3,RPS3A,RPS4X,RPS7,RPS8,RPS10,RPS11,RPS12,RPS15,RPS15A,RPS16,RPS25,RPS27,RPS28,SLIT1,SLIT3,SOS1,S…
Pathway	M507	REACTOME_GPCR_LIGAND_BINDING	Reactome Pathways	2.899e-05	0.008215	134	464	FZD1,FZD4,FZD7,CCR2,FZD8,FZD9,NLN,ADRA1B,ADRA1A,ADRB1,ADRB3,OPN5,AVPR1B,BRS3,C3,CALCA,CALCB,F2RL3,CCRL2,CCKAR,CCKBR,S1PR2,CHRM2,CHRM3,GLP2R,CCR6,GPRC6A,GABBR2,CRHBP,TAS2R3,TAS2R4,TAS2R8,TAS2R7,TAS2R13,TAS2R14,DHH,INSL5,GPR183,PRLH,EDN2,GAL,RXFP1,CALCRL,RAMP3,NMUR1,CXCR6,GNB5,RRH,GALR1,GNG13,HCAR1,PROKR1,UTS2,GLP1R,GNB1,GNG11,CCR10,UTS2R,MCHR1,GPR31,GPR37,MLNR,GPR39,FFAR1,FFAR3,RLN3,GRM1,GRM4,GRM6…
Pathway	M27170	REACTOME_SELENOAMINO_ACID_METABOLISM	Reactome Pathways	8.06e-05	0.02019	43	118	EEF1E1,GNMT,HNMT,RPL10A,NNMT,RPL3L,RPL4,RPL7,RPL7A,RPL10,RPL18,RPL18A,RPL22,RPL23A,RPL24,RPL26,RPL30,RPL27A,RPL29,RPL34,RPL36AL,RPL37,RPL37A,RPL36A,RPLP0,RPLP1,RPLP2,RPS2,RPS3,RPS3A,RPS4X,RPS7,RPS8,RPS10,RPS11,RPS12,RPS15,RPS15A,RPS16,RPS25,RPS27,RPS28,RPL13A
Pathway	M27649	REACTOME_FORMATION_OF_THE_CORNIFIED_ENVELOPE	Reactome Pathways	8.507e-05	0.02034	46	129	LCE1E,LCE1A,LCE2D,LCE3A,LCE1F,LCE2A,LCE3E,LCE5A,KRT26,KLK5,KRT23,LCE2B,DSG2,KRT76,KRT40,FLG,KLK14,KRT79,LIPJ,IVL,JUP,KRT8,KRT15,KRT16,KRT17,KRT18,KRT19,KRT31,KRT33A,KRT34,KRT35,KRT82,KRT85,KRT24,LIPN,LIPM,KRT20,KRT39,KRT77,KRT71,LCE6A,SPRR1B,KRT74,SPRR2E,KAZN,KRT25
Pathway	M567	REACTOME_SRP_DEPENDENT_COTRANSLATIONAL_PROTEIN_TARGETING_TO_MEMBRANE	Reactome Pathways	0.0001304	0.02859	41	113	RPL10A,RPL3L,RPL4,RPL7,RPL7A,RPL10,RPL18,RPL18A,RPL22,RPL23A,RPL24,RPL26,RPL30,RPL27A,RPL29,RPL34,RPL36AL,RPL37,RPL37A,RPL36A,RPLP0,RPLP1,RPLP2,RPS2,RPS3,RPS3A,RPS4X,RPS7,RPS8,RPS10,RPS11,RPS12,RPS15,RPS15A,RPS16,RPS25,RPS27,RPS28,SRP72,SSR2,RPL13A
Pathway	M27876	REACTOME_REGULATION_OF_EXPRESSION_OF_SLITS_AND_ROBOS	Reactome Pathways	0.0001364	0.02871	57	172	SLIT2,LHX2,EIF4G1,ETF1,PABPC1,HOXA2,MAGOH,RPL10A,PSMA7,PSMD3,PSMD4,PSMD8,PSMD9,PSME1,PSME2,ROBO1,RPL3L,RPL4,RPL7,RPL7A,RPL10,RPL18,RPL18A,RPL22,RPL23A,RPL24,RPL26,RPL30,RPL27A,RPL29,RPL34,RPL36AL,RPL37,RPL37A,RPL36A,RPLP0,RPLP1,RPLP2,RPS2,RPS3,RPS3A,RPS4X,RPS7,RPS8,RPS10,RPS11,RPS12,RPS15,RPS15A,RPS16,RPS25,RPS27,RPS28,SLIT1,RPL13A,UBB,LHX4
Pathway	M27812	REACTOME_COLLAGEN_CHAIN_TRIMERIZATION	Reactome Pathways	0.0002405	0.04519	20	44	COL20A1,COL6A6,COL1A1,COL1A2,COL2A1,COL4A1,COL4A3,COL4A4,COL4A6,COL6A2,COL8A1,COL8A2,COL9A1,COL9A3,COL12A1,COL16A1,COL24A1,COL25A1,COL28A1,COL22A1
WikiPathways
Pathway	M39495	WP_CYTOPLASMIC_RIBOSOMAL_PROTEINS	WikiPathways	7.352e-07	0.0006447	39	88	RPL10A,RPL3L,RPL4,RPL7,RPL7A,RPL10,RPL18,RPL18A,RPL22,RPL23A,RPL24,RPL26,RPL30,RPL27A,RPL29,RPL34,RPL37,RPL37A,RPL36A,RPLP0,RPLP1,RPLP2,RPS2,RPS3,RPS3A,RPS4X,RPS6KA2,RPS7,RPS8,RPS10,RPS11,RPS12,RPS15,RPS15A,RPS16,RPS25,RPS27,RPS28,RPL13A
Pathway	M39530	WP_EMBRYONIC_STEM_CELL_PLURIPOTENCY_PATHWAYS	WikiPathways	8.936e-06	0.003616	45	116	AXIN1,FZD1,FZD4,FZD7,FZD8,FZD9,AKT2,APC,FGF18,FGF17,BMP4,BMPR1A,BMPR1B,CTNNB1,FGF20,FGF21,DVL1,EGFR,FGF2,FGF4,FGF10,FGF14,FGFR1,FGFR2,JAK1,SMAD1,SMAD4,PDGFA,PDGFB,WNT4,MAPK1,MAP2K3,MAP2K6,PTEN,PTPN11,RAF1,SOS1,HNF1A,WNT3,WNT7A,WNT7B,WNT9B,FZD5,WNT3A,FGF23
Pathway	M39427	WP_PLURIPOTENT_STEM_CELL_DIFFERENTIATION_PATHWAY	WikiPathways	2.967e-05	0.008215	23	48	ALK,BMP4,CNTF,CSF1,EPO,FGF2,FGF4,FGF10,FST,IL6,IL6R,INHBA,KIT,NODAL,PDGFA,PDGFB,SHH,DKK1,TF,TGFB1,TGFB3,WNT7B,WNT3A
Pathway	M42563	WP_PLEURAL_MESOTHELIOMA	WikiPathways	9.415e-05	0.02153	125	438	ACTB,ACTC1,AXIN1,FZD1,FZD7,FZD8,FZD9,AKT2,CUL1,APC,ATM,EED,BAX,BCL2,FGF18,FGF17,BTRC,CASP1,CCNE1,CDH1,CDH5,CDH7,CDH11,CDH12,CDH15,RPS6KA5,MAPKAPK2,CER1,MAP4K4,COL4A1,COL4A3,COL4A4,COL4A6,KIF23,CSF1,CSF2,CSNK1E,CTBP2,VGLL4,CTNNA1,CTNNA2,CTNNB1,RB1CC1,DDIT3,RASSF5,FGF20,FGF21,SOST,DVL1,EFNA3,EFNA5,EGFR,EIF4G1,SENP2,PAK4,LAMC3,FGF2,FGF4,FGF10,FGF14,FGFR1,FGFR2,PRKAG2,MAP3K2,RASSF1,AJUBA,SAV1,HMGB1,H…
Pathway	M39448	WP_NEURAL_CREST_DIFFERENTIATION	WikiPathways	0.0002175	0.04402	37	101	AXIN1,ASCL1,BMP4,PHOX2B,CDH1,CDH7,LHX2,COL2A1,CTBP2,CTNNB1,DVL1,FGF2,FGFR1,FGFR2,DLL3,TLX2,HOXA1,HOXB1,HES1,ID1,RBPJ,HES5,ITGB1,SMAD1,MITF,MPZ,MSX1,MSX2,NOTCH3,PAX3,PAX7,PMP22,SNAI1,TBX6,TFAP2A,TFAP2B,WNT3A
Pathway	M40048	WP_DEVELOPMENT_OF_URETERIC_COLLECTION_SYSTEM	WikiPathways	0.0002327	0.04519	25	60	ITGA8,BMP4,BMPR1A,SLIT2,CELSR1,CTNNB1,GDF11,SPRY1,CRIM1,FGFR2,FST,SIX2,GDNF,GLI2,ILK,ITGB1,SMAD1,MYCN,PAX2,RARA,ROBO1,FRAS1,SHH,SMO,VANGL2
