# Supplementary material for: A Data‐Driven Epigenetic Characterization of Morning Fatigue Severity in Oncology Patients Receiving Chemotherapy: Associations With Epigenetic Age Acceleration, Blood Cell Types, and Expression‐Associated Methylation
Source: Cancer Med. 2025 Jul 25;14(15):e71067. doi: 10.1002/cam4.71067 (PMC12290682; doi:10.1002/cam4.71067)
Supplement: Supplementary file 5 — Data S5. [file CAM4-14-e71067-s006.xlsx]

## Sheet: Supplemental File 6 - eCpg DM T
Name	chr	pos	strand	logFC	AveExpr	t	P.Value	B	slidingWindowRegionName
cg13806162	chr1	865013	+	0.0195773	2.20508	1.27872	0.20151	-5.4512	1_1
cg10827460	chr1	879375	+	-0.0147373	3.461	-0.466433	0.641082	-6.13354	1_2
cg15742605	chr1	879383	+	-0.0159156	3.41302	-0.593278	0.553228	-6.06877	1_2
cg09756115	chr1	879415	+	0.00377105	1.59073	0.274236	0.784002	-6.20216	1_2
cg23731742	chr1	879958	-	-0.0279307	1.50018	-1.76777	0.0776306	-4.73595	1_2
cg07701223	chr1	888957	-	0.00674692	2.30544	0.466432	0.641083	-6.13354	1_3
cg15684274	chr1	892857	+	-0.0108076	1.96985	-0.78929	0.430268	-5.93822	1_3
cg10207527	chr1	894257	+	0.0445895	-1.95998	1.00909	0.313357	-5.74792	1_3
cg07390924	chr1	901725	-	-0.0348297	-3.35476	-1.45936	0.145012	-5.21354	1_4
cg12536471	chr1	902653	+	-0.0030937	-3.52635	-0.11947	0.904945	-6.23154	1_4
cg14350158	chr1	919422	+	-0.0210312	-4.24329	-0.848778	0.396358	-5.89129	1_5
cg26114254	chr1	920580	-	-0.0222069	3.18849	-0.598245	0.549912	-6.06591	1_5
cg25350899	chr1	941382	+	0.00110634	1.45914	0.0756986	0.939685	-6.23566	1_6
cg18019572	chr1	942489	+	0.00381796	1.72977	0.21066	0.833227	-6.21702	1_6
cg08469540	chr1	948627	-	-0.0117203	-3.30789	-0.72111	0.471135	-5.98782	1_7
cg23684711	chr1	948879	+	-0.0506328	-3.85301	-1.83357	0.0672342	-4.62234	1_7
cg08067365	chr1	948893	+	-0.0310494	-5.08925	-0.935032	0.350165	-5.81722	1_7
cg10955566	chr1	1003126	-	-0.0101436	2.06906	-0.486507	0.626793	-6.12432	1_8
cg04794393	chr1	1018118	-	0.0161305	2.53491	1.12487	0.261114	-5.62904	1_9
cg12612065	chr1	1023319	+	0.0296258	2.43292	1.29352	0.19635	-5.4329	1_10
cg19708306	chr1	1078901	+	-0.0360563	1.73456	-2.7038	0.00705821	-2.73674	1_11
cg06097659	chr1	1141991	+	-0.0107939	-3.05361	-0.236265	0.813312	-6.21151	1_12
cg13470499	chr1	1163192	-	0.00180874	1.93537	0.141516	0.887512	-6.22876	1_13
cg10378904	chr1	1178045	+	0.0150382	1.50833	0.805314	0.420972	-5.92591	1_14
cg17784606	chr1	1190558	+	0.0240651	2.53792	2.52529	0.011828	-3.18129	1_15
cg26163375	chr1	1209720	-	0.0887148	-4.54997	1.83436	0.0671169	-4.62096	1_16
cg22670128	chr1	1210100	-	-0.000279003	1.13733	-0.010609	0.991539	-6.23836	1_16
cg13587552	chr1	1216441	+	0.0244318	1.39947	1.22745	0.220156	-5.51299	1_17
cg24852892	chr1	1220092	-	-0.0106961	2.8612	-0.484449	0.628252	-6.12529	1_17
cg10119342	chr1	1222184	+	-0.0469097	0.298121	-2.4402	0.0149804	-3.38277	1_17
cg06818047	chr1	1229105	+	-0.0112039	2.28524	-0.528922	0.597064	-6.10357	1_18
cg16590012	chr1	1265354	+	-0.0146268	2.31206	-0.489074	0.624976	-6.12312	1_19
cg13246026	chr1	1267193	-	-0.00650039	1.86269	-0.27281	0.785097	-6.20254	1_19
cg11414742	chr1	1288586	+	-0.0211035	-0.453802	-1.53648	0.12497	-5.10259	1_20
cg06903451	chr1	1323192	-	0.0118579	2.24886	0.753089	0.451705	-5.96511	1_21
cg06817090	chr1	1334334	-	0.0141967	-4.45312	0.682067	0.495471	-6.01421	1_22
cg23437836	chr1	1335601	+	-0.0148921	-3.50035	-0.641941	0.521168	-6.03981	1_22
cg25769755	chr1	1342720	+	0.000947627	-4.44238	0.0439932	0.964925	-6.23749	1_23
cg17507949	chr1	1355999	+	0.0311332	0.993472	0.7463	0.455791	-5.97001	1_24
cg13897675	chr1	1374310	+	0.015246	3.1834	0.336023	0.736976	-6.18398	1_25
cg26795248	chr1	1375967	+	0.012645	0.12245	0.448343	0.654075	-6.14152	1_25
cg06793307	chr1	1455374	-	-0.0189141	2.77349	-0.942116	0.346529	-5.81082	1_26
cg23590525	chr1	1469787	+	0.0203128	1.96414	1.65172	0.0991373	-4.92626	1_27
cg27301475	chr1	1472146	-	-0.00707439	1.2708	-0.438474	0.661207	-6.14574	1_27
cg19158176	chr1	1510364	-	-0.0128477	-4.44321	-1.05455	0.292074	-5.70277	1_28
cg05941212	chr1	1551902	+	0.0311669	-2.71039	1.36478	0.172858	-5.34187	1_29
cg09825670	chr1	1611999	+	-0.00309826	2.75411	-0.146538	0.883548	-6.22807	1_30
cg07924154	chr1	1855209	+	0.0184858	0.627966	0.760202	0.447446	-5.95993	1_31
cg15028578	chr1	1874898	-	0.00458429	2.30798	0.536835	0.591589	-6.0995	1_32
cg26609236	chr1	1949354	+	0.0220008	2.01718	0.654107	0.513304	-6.03221	1_33
cg22817993	chr1	1950415	+	-0.0258823	-2.98861	-0.487111	0.626366	-6.12404	1_33
cg00400948	chr1	1959442	+	0.000606926	2.34346	0.0401659	0.967975	-6.23764	1_34
cg19091116	chr1	1959497	+	-0.053367	1.61877	-1.50343	0.133279	-5.15084	1_34
cg00889627	chr1	1959630	-	0.00836523	2.89933	0.25221	0.800969	-6.20775	1_34
cg04781796	chr1	1959747	-	0.00734977	2.99639	0.156161	0.875961	-6.22666	1_34
cg26903053	chr1	1959813	+	-0.0136938	2.03376	-0.51536	0.6065	-6.11039	1_34
cg07701567	chr1	1959832	+	0.0129528	2.39976	0.439305	0.660606	-6.14539	1_34
cg04843461	chr1	1974661	-	0.0018639	0.954563	0.101967	0.918819	-6.23341	1_35
cg16703312	chr1	1974698	-	-0.00614926	1.85049	-0.592127	0.553998	-6.06942	1_35
cg24475758	chr1	1998863	-	0.0279479	2.75969	0.791439	0.429014	-5.93658	1_36
cg06757383	chr1	2008579	-	-0.0517915	3.72144	-1.12598	0.260643	-5.62783	1_37
cg22868225	chr1	2015815	+	-0.0121458	3.74074	-0.322614	0.747105	-6.18824	1_38
cg24557048	chr1	2063799	-	0.0560485	-0.794329	1.23917	0.215788	-5.49909	1_39
cg06157219	chr1	2063875	+	0.0353865	-1.6121	0.811329	0.417513	-5.92123	1_39
cg13798228	chr1	2106732	+	-0.00419041	3.09468	-0.10276	0.91819	-6.23333	1_40
cg09180820	chr1	2113911	-	0.0135742	1.35469	0.896934	0.37013	-5.85082	1_41
cg09579361	chr1	2116287	-	-0.00744789	3.11817	-0.39738	0.691235	-6.16229	1_41
cg26880297	chr1	2191299	-	0.0338644	2.94484	0.921027	0.357423	-5.82973	1_42
cg13727629	chr1	2232469	-	0.000890282	-3.98899	0.0416797	0.966768	-6.23758	1_43
cg09314225	chr1	2268662	+	0.0190304	2.23181	0.583081	0.560067	-6.07455	1_44
cg11380092	chr1	2271279	+	0.0225448	2.72854	1.43355	0.152244	-5.24941	1_44
cg11669283	chr1	2282601	-	-0.0416801	2.06944	-1.61007	0.107931	-4.99145	1_45
cg22045975	chr1	2304160	-	-0.00512427	1.78512	-0.239132	0.811088	-6.21085	1_46
cg08130630	chr1	2312475	+	0.00933656	2.06963	0.843859	0.399099	-5.8953	1_47
cg11676291	chr1	2319506	+	-0.0173612	2.62251	-0.747498	0.455069	-5.96915	1_48
cg10238603	chr1	2337875	+	0.00984031	3.25602	0.314606	0.753175	-6.1907	1_49
cg21822905	chr1	2341337	+	0.00461184	2.25383	0.374057	0.7085	-6.17097	1_49
cg05814027	chr1	2345894	+	0.0325001	-4.89652	1.3236	0.186161	-5.39507	1_49
cg07507129	chr1	2371847	-	-0.00555754	2.43216	-0.16135	0.871874	-6.22587	1_50
cg11332951	chr1	2396472	+	0.0118574	1.27207	0.486573	0.626746	-6.12429	1_51
cg04259720	chr1	2411594	+	0.00655695	1.28923	0.345235	0.730044	-6.18096	1_52
cg22495848	chr1	2425173	+	-0.0230094	2.89299	-0.877764	0.380439	-5.8672	1_53
cg00373616	chr1	2434487	+	0.0131019	1.42087	0.6246	0.532481	-6.05039	1_54
cg27573975	chr1	2463873	+	-0.0134306	1.81985	-1.09394	0.274441	-5.66206	1_55
cg10220117	chr1	2501853	-	0.0270882	0.900065	1.19007	0.234511	-5.55644	1_56
cg07817856	chr1	2501937	-	0.044106	0.91049	0.9633	0.335802	-5.79139	1_56
cg15726055	chr1	2506027	+	0.0292848	1.41985	1.13217	0.258035	-5.62111	1_56
cg06446824	chr1	2535440	+	-0.00553699	1.17101	-0.39042	0.696371	-6.16494	1_57
cg16160182	chr1	2574031	-	-0.00440605	-3.58377	-0.214528	0.830211	-6.21623	1_58
cg12646754	chr1	2574751	-	0.103314	-4.71412	1.13535	0.256704	-5.61765	1_58
cg13205528	chr1	2705849	-	0.0775859	-3.39227	1.842	0.0659907	-4.60751	1_59
cg05442408	chr1	2706173	+	0.0167683	-3.24955	0.559557	0.576	-6.0875	1_59
cg09475276	chr1	2716965	+	-0.000578766	1.40899	-0.0308552	0.975396	-6.23796	1_60
cg25216300	chr1	2722739	-	-0.0161731	0.151019	-0.938472	0.348396	-5.81411	1_61
cg13687348	chr1	2725131	-	-0.0242526	2.38699	-1.01764	0.309277	-5.73958	1_61
cg00698169	chr1	2784666	+	-0.0184905	1.29124	-0.770552	0.441289	-5.9523	1_62
cg07363212	chr1	2808880	+	-0.000434756	2.56734	-0.0235512	0.981219	-6.23815	1_63
cg06988547	chr1	2839763	+	0.00475991	1.75626	0.32404	0.746026	-6.1878	1_64
cg23640231	chr1	2844871	-	0.0109703	2.22955	0.489813	0.624453	-6.12277	1_65
cg04921646	chr1	2851502	-	0.00594978	0.839285	0.410397	0.681668	-6.15722	1_66
cg21964252	chr1	2901877	-	0.0484673	2.40826	1.36316	0.173365	-5.34399	1_67
cg20457544	chr1	2920603	-	0.0093229	1.22569	0.770325	0.441423	-5.95246	1_68
cg03296283	chr1	2928403	+	-0.0212672	1.485	-0.633728	0.526511	-6.04485	1_69
cg23226249	chr1	2928506	+	0.00349438	2.97123	0.0936615	0.925411	-6.23419	1_69
cg20141398	chr1	2928616	-	-0.0144981	3.04887	-0.388303	0.697936	-6.16573	1_69
cg05348888	chr1	2937278	-	-0.0365132	1.92527	-1.85862	0.0635925	-4.57803	1_70
cg13947317	chr1	2939463	-	-0.00643643	2.78222	-0.313421	0.754075	-6.19106	1_70
cg15505198	chr1	3003239	+	0.0463979	2.48034	1.5296	0.126667	-5.11273	1_71
cg03583979	chr1	3032345	+	0.00126999	1.83103	0.113258	0.909865	-6.23223	1_72
cg12641165	chr1	3051529	-	0.0350778	2.38842	2.35878	0.0186687	-3.56921	1_73
cg19914124	chr1	3073626	-	-0.0145211	2.28675	-0.815607	0.415063	-5.91788	1_74
cg02767788	chr1	3102750	-	0.0265331	2.72484	0.863502	0.388222	-5.87915	1_75
cg06526522	chr1	3129005	-	0.018275	1.64157	1.4693	0.142297	-5.19956	1_76
cg16393928	chr1	3135836	-	0.0334331	2.03931	1.52146	0.128694	-5.12465	1_77
cg03885431	chr1	3153144	+	-0.0278149	1.46192	-1.20487	0.22875	-5.5394	1_78
cg22688535	chr1	3223973	-	0.0188598	1.72162	1.12116	0.262687	-5.63304	1_79
cg00790672	chr1	3324671	+	-0.0129022	1.1943	-0.865966	0.38687	-5.8771	1_80
cg04346637	chr1	3331154	+	-0.0150571	2.42928	-1.24331	0.214261	-5.49414	1_81
cg10248231	chr1	3339870	-	0.0657877	-1.16135	1.93437	0.0535585	-4.4404	1_82
cg01913436	chr1	3340086	+	0.0506984	-1.34734	1.40279	0.161219	-5.29132	1_82
cg22032563	chr1	3383871	-	0.00537438	1.75893	0.387806	0.698303	-6.16592	1_83
cg15902830	chr1	3387913	-	0.0399981	1.72283	1.58862	0.112697	-5.02439	1_83
cg08711320	chr1	3387932	-	-0.010515	2.09534	-0.346913	0.728784	-6.1804	1_83
cg08425229	chr1	3470175	+	0.0063379	1.13989	0.344367	0.730696	-6.18125	1_84
cg20628733	chr1	3524459	-	-0.00147578	2.24451	-0.118244	0.905916	-6.23168	1_85
cg04344205	chr1	3566818	+	-0.00465675	-4.53377	-0.429534	0.667695	-6.14948	1_86
cg05924583	chr1	3569624	+	0.00472461	-2.73888	0.181242	0.856241	-6.22258	1_86
cg17907911	chr1	3617661	+	0.0319844	1.41437	1.43719	0.151208	-5.24439	1_87
cg13914636	chr1	3623102	+	0.0200611	2.71327	0.874771	0.382064	-5.86972	1_88
cg17441982	chr1	3626994	+	0.00340448	2.03108	0.235547	0.813868	-6.21167	1_88
cg03664527	chr1	3648749	+	0.0304712	1.57165	1.90836	0.0568429	-4.48827	1_89
cg01793449	chr1	3663339	-	0.0402303	-1.89623	0.808853	0.418934	-5.92316	1_90
cg15472784	chr1	3663531	-	0.0136853	-4.43753	0.314319	0.753393	-6.19079	1_90
cg22942897	chr1	3680345	-	0.0205291	1.65279	0.992708	0.32127	-5.7637	1_91
cg10634712	chr1	3687804	+	-0.00424548	2.11988	-0.288371	0.773167	-6.19833	1_92
cg00954161	chr1	3696925	+	-0.0980031	2.8881	-1.70933	0.0879305	-4.83339	1_93
cg25351920	chr1	3696960	-	0.00942414	2.43685	0.662978	0.507611	-6.02658	1_93
cg17709703	chr1	3712510	-	0.0294785	-3.93375	1.34914	0.177824	-5.36227	1_94
cg09357795	chr1	3731550	+	0.0266644	2.20697	1.89707	0.0583202	-4.50885	1_95
cg08642814	chr1	3734907	+	0.0221689	2.26562	1.37511	0.169633	-5.32827	1_95
cg25762395	chr1	3816842	+	-0.00261309	-3.85079	-0.051292	0.959111	-6.23715	1_96
cg24640609	chr1	3833051	+	0.0202436	2.09669	0.629986	0.528954	-6.04713	1_97
cg17876128	chr1	4068541	+	-0.111697	1.52211	-2.11957	0.03447	-4.08106	1_98
cg08847614	chr1	4079006	-	0.0575042	2.38143	2.1104	0.0352551	-4.09962	1_99
cg00546971	chr1	4207818	+	0.0145483	2.47885	0.560592	0.575294	-6.08694	1_100
cg12475759	chr1	4714672	-	-0.0242987	-2.12533	-0.542261	0.587849	-6.09668	1_101
cg16563230	chr1	4714991	+	0.0143812	-3.35834	0.285118	0.775657	-6.19923	1_101
cg26231761	chr1	4744796	-	-0.00746824	0.883368	-0.250386	0.802378	-6.20819	1_102
cg00979527	chr1	4749733	-	0.0298784	2.21133	1.13788	0.255644	-5.61487	1_102
cg03124858	chr1	4784672	-	-4.28e-06	0.830871	-0.000219725	0.999825	-6.23842	1_103
cg21267167	chr1	4786315	-	0.019554	1.96938	0.646817	0.518009	-6.03678	1_103
cg10400362	chr1	4832549	+	0.0289999	2.74053	1.45683	0.145708	-5.21708	1_104
cg00972140	chr1	5037068	+	-0.00276143	2.81632	-0.100654	0.91986	-6.23353	1_105
cg09257020	chr1	5037097	-	0.0104474	1.96426	0.530348	0.596076	-6.10284	1_105
cg13498778	chr1	5483364	+	0.00353653	-3.60445	0.165167	0.86887	-6.22527	1_106
cg06371555	chr1	5540950	+	0.0234722	2.14431	1.04457	0.29666	-5.71285	1_107
cg24116385	chr1	5677939	+	-0.0275255	1.75401	-0.755268	0.450397	-5.96353	1_108
cg08133525	chr1	5870414	+	0.0179859	2.58554	0.678275	0.49787	-6.0167	1_109
cg08545746	chr1	5893586	+	0.0165806	2.61464	0.49007	0.624271	-6.12265	1_110
cg05307871	chr1	6059070	+	0.0336136	2.23787	0.768994	0.442213	-5.95345	1_111
cg22692659	chr1	6063807	-	0.0491524	1.75725	3.26198	0.00117196	-1.1568	1_111
cg23624452	chr1	6131294	+	0.0108551	2.04144	0.915185	0.360478	-5.83489	1_112
cg12705326	chr1	6158691	+	0.0351577	1.86488	1.61301	0.107291	-4.9869	1_113
cg21919596	chr1	6201851	-	-0.0381481	-3.15433	-1.30957	0.190866	-5.41283	1_114
cg02173128	chr1	6202177	-	-0.00971295	2.59903	-0.339173	0.734603	-6.18296	1_114
cg15727545	chr1	6205418	+	0.0102779	2.21497	0.415824	0.677694	-6.15506	1_114
cg19308227	chr1	6206323	-	0.0130834	2.04916	0.728699	0.466482	-5.98252	1_114
cg17831269	chr1	6209018	+	-0.00581874	-4.2314	-0.109679	0.912703	-6.23262	1_114
cg08899938	chr1	6238616	+	-0.00435163	1.74479	-0.186322	0.852258	-6.22168	1_115
cg15584788	chr1	6265300	+	0.0298012	-2.75186	1.11204	0.266586	-5.64284	1_116
cg17515966	chr1	6265894	+	0.0178084	-1.09276	1.23944	0.21569	-5.49877	1_116
cg05925365	chr1	6294656	+	0.0122987	2.30269	1.22708	0.220293	-5.51342	1_117
cg00518190	chr1	6294768	+	-0.00616472	1.21603	-0.364225	0.715824	-6.17446	1_117
cg12396368	chr1	6294850	-	-0.00145434	0.0783372	-0.108562	0.913588	-6.23274	1_117
cg17742359	chr1	6312102	-	-0.0166287	1.9194	-0.811069	0.417662	-5.92143	1_118
cg19195327	chr1	6479725	-	0.00153127	-3.34286	0.0821654	0.934544	-6.23516	1_119
cg00664418	chr1	6673075	-	0.00587776	-3.73909	0.361791	0.717641	-6.17532	1_120
cg10949451	chr1	6673306	+	-0.0304501	-2.66235	-0.712529	0.476426	-5.99375	1_120
cg26669159	chr1	6967037	+	-0.0162289	-0.37166	-1.123	0.261907	-5.63106	1_121
cg10030008	chr1	6972862	-	0.0092274	1.08919	0.638619	0.523326	-6.04185	1_122
cg07605269	chr1	7111236	-	0.062898	1.44633	1.8461	0.0653922	-4.60026	1_123
cg14083421	chr1	7122639	-	-0.00681273	2.27381	-1.06673	0.28654	-5.69034	1_124
cg20700460	chr1	7130299	-	-0.0245716	-3.53546	-1.00359	0.315998	-5.75324	1_125
cg20999755	chr1	7184726	-	0.0009037	2.2966	0.0341937	0.972735	-6.23785	1_126
cg00833688	chr1	7210116	-	-0.0354388	0.633619	-1.51234	0.130997	-5.13794	1_127
cg03765258	chr1	7210948	-	0.000885837	-0.185537	0.0312414	0.975088	-6.23795	1_127
cg00665827	chr1	7293835	-	0.0127317	1.82302	0.420702	0.67413	-6.1531	1_128
cg09272923	chr1	7730096	-	-0.111658	-0.19478	-1.88365	0.0601174	-4.53316	1_129
cg25132484	chr1	7796345	-	0.0419669	3.03299	1.02993	0.303476	-5.72747	1_130
cg01444397	chr1	7844450	-	0.00444549	-3.18729	0.0744678	0.940664	-6.23574	1_131
cg14150148	chr1	7906730	-	-0.00740851	2.00448	-0.371292	0.710557	-6.17196	1_132
cg26405913	chr1	7911209	+	0.0164454	2.5374	0.653832	0.513481	-6.03238	1_132
cg21814278	chr1	8014163	+	0.0076422	-4.28857	0.231456	0.817043	-6.21259	1_133
cg12446447	chr1	8044581	-	-0.00368125	3.43969	-0.149459	0.881244	-6.22765	1_134
cg00184512	chr1	8383636	-	-0.0114805	2.84133	-0.676151	0.499217	-6.01808	1_135
cg15575320	chr1	8384513	+	0.0235718	1.32443	1.10239	0.270755	-5.65313	1_135
cg02460223	chr1	8398664	+	-0.0133261	2.1586	-1.00903	0.313384	-5.74797	1_136
cg15554087	chr1	8404216	+	0.00193819	2.04591	0.167033	0.867403	-6.22497	1_137
cg16908156	chr1	8763046	+	-0.021419	-4.23707	-1.09429	0.274285	-5.66168	1_138
cg24669932	chr1	8877431	+	0.0196124	-3.8351	1.05299	0.292787	-5.70435	1_139
cg03886254	chr1	9086648	+	0.0350617	3.02717	1.20634	0.228184	-5.5377	1_140
cg01800148	chr1	9130886	-	0.0270878	2.03898	0.692251	0.489059	-6.00747	1_141
cg16348112	chr1	9258798	-	0.0316759	-3.11831	1.15752	0.247541	-5.59319	1_142
cg04083753	chr1	9258836	-	0.0259593	-3.49112	0.518586	0.604249	-6.10879	1_142
cg14418802	chr1	9299979	-	0.00321437	-4.22802	0.14506	0.884714	-6.22827	1_143
cg04566694	chr1	9312021	+	-0.0113679	1.81798	-0.583843	0.559555	-6.07412	1_144
cg06899522	chr1	9355438	-	0.00302669	2.43134	0.114001	0.909277	-6.23215	1_145
cg12221621	chr1	9381317	-	-0.000214932	2.67332	-0.0102451	0.991829	-6.23837	1_146
cg14669515	chr1	9386821	-	0.00514826	1.4816	0.38404	0.701091	-6.16732	1_147
cg00890054	chr1	9405823	-	-0.0115549	1.59382	-0.468525	0.639587	-6.1326	1_148
cg02281006	chr1	9419970	-	-0.0113077	2.96067	-0.505967	0.613074	-6.11502	1_149
cg03741850	chr1	9664395	+	-0.0351415	3.27775	-1.06474	0.287439	-5.69238	1_150
cg04162034	chr1	9710821	+	0.104623	3.3313	1.63686	0.102207	-4.94971	1_151
cg02538833	chr1	9822207	-	0.046268	1.98256	2.00024	0.0459449	-4.31631	1_152
cg13202082	chr1	9882851	-	-0.0235799	-4.31688	-1.11783	0.264105	-5.63663	1_153
cg21604136	chr1	9910137	-	-0.00944352	-1.43354	-0.600565	0.548367	-6.06458	1_154
cg06816087	chr1	9927360	-	-0.00069513	2.15912	-0.0464666	0.962954	-6.23738	1_155
cg07384165	chr1	10488281	+	-0.0365357	-4.58423	-1.64513	0.10049	-4.93669	1_156
cg09578353	chr1	10490236	-	-0.0559617	0.0906868	-1.53792	0.124618	-5.10047	1_156
cg06542282	chr1	10600222	+	0.0236472	2.24123	1.38498	0.166597	-5.31518	1_157
cg16101008	chr1	10698719	+	-0.0352032	-0.404648	-1.00438	0.315617	-5.75248	1_158
cg04022560	chr1	10720269	-	0.00125533	2.97233	0.0711989	0.943264	-6.23597	1_159
cg10582871	chr1	10725332	+	0.00382971	2.59985	0.556342	0.578194	-6.08923	1_160
cg27295042	chr1	10738569	+	-0.0246395	2.6073	-0.810655	0.417899	-5.92176	1_161
cg02634861	chr1	10757954	-	-0.0249901	4.48364	-0.579182	0.562693	-6.07673	1_162
cg07917614	chr1	10833932	-	0.0235676	1.46873	1.01083	0.312524	-5.74623	1_163
cg08108188	chr1	10853918	-	0.0129915	-4.67734	0.448551	0.653925	-6.14143	1_164
cg00787856	chr1	10857110	+	-0.0239421	-0.584833	-0.884915	0.376573	-5.86113	1_164
cg17944737	chr1	10995014	-	-0.00130497	1.3198	-0.0547066	0.956391	-6.23698	1_165
cg00155504	chr1	11160113	+	0.033712	-3.87386	1.12131	0.262626	-5.63289	1_166
cg05750884	chr1	11162183	-	-0.0273739	2.54927	-1.77263	0.07682	-4.72769	1_166
cg03514188	chr1	11473308	-	-0.00760039	2.02847	-0.274607	0.783717	-6.20206	1_167
cg01785417	chr1	11538721	-	-0.0198379	-3.12124	-1.18075	0.23819	-5.56706	1_168
cg22016747	chr1	11654961	-	0.0225246	1.81483	1.16965	0.242628	-5.57962	1_169
cg18792022	chr1	11709271	-	0.0321745	-1.36379	0.661465	0.508579	-6.02754	1_170
cg06938333	chr1	11740950	-	-0.0143359	-3.57441	-0.654165	0.513267	-6.03217	1_171
cg15012981	chr1	11741009	+	-0.0115825	-4.33736	-0.297249	0.766384	-6.19582	1_171
cg26614504	chr1	11919046	+	-0.0104108	-2.2374	-0.229518	0.818548	-6.21302	1_172
cg01807377	chr1	11919215	-	-0.0115742	-4.08252	-0.351052	0.725678	-6.17901	1_172
cg24953506	chr1	12079889	+	0.0420125	-4.3952	0.860285	0.389991	-5.88182	1_173
cg04506109	chr1	12123934	-	-0.0206668	-3.00431	-0.75072	0.453129	-5.96683	1_174
cg10425291	chr1	12186307	-	-0.0375898	1.74014	-1.56721	0.117615	-5.05681	1_175
cg04920869	chr1	12336515	+	-0.0163785	1.45547	-0.796352	0.426156	-5.93283	1_176
cg18026955	chr1	12541215	-	0.0447577	-3.57447	0.978345	0.328315	-5.77732	1_177
cg23278418	chr1	12556568	-	0.00549082	-3.00442	0.170683	0.864533	-6.22437	1_178
cg24674193	chr1	12598005	+	-0.0102646	2.50868	-0.611574	0.541061	-6.05815	1_179
cg06033579	chr1	12662841	+	-0.0115758	2.72901	-0.46503	0.642086	-6.13417	1_180
cg26433816	chr1	12775608	+	0.0486453	1.60584	1.67621	0.0942413	-4.88717	1_181
cg11737871	chr1	12834742	+	0.00966383	1.19691	0.409445	0.682366	-6.1576	1_182
cg04974913	chr1	13839662	+	-0.0188539	-3.08059	-0.780678	0.435313	-5.94473	1_183
cg13788258	chr1	13840381	-	0.0324052	-4.06896	1.20949	0.226971	-5.53403	1_183
cg24671344	chr1	13910796	-	-0.00158491	-3.35509	-0.0364897	0.970905	-6.23778	1_184
cg10953378	chr1	14024101	+	0.0365477	2.68854	1.64639	0.10023	-4.93469	1_185
cg00124011	chr1	14075958	+	-0.0191434	-4.24864	-0.305878	0.759808	-6.19331	1_186
cg23693169	chr1	14219481	-	0.0267467	-3.02535	0.771205	0.440902	-5.95181	1_187
cg13483985	chr1	14222272	-	-0.00131906	2.10501	-0.0671507	0.946485	-6.23624	1_187
cg04145937	chr1	14504113	+	-0.00826214	1.69325	-0.444738	0.656676	-6.14307	1_188
cg10228777	chr1	14925424	+	0.00581804	-2.59174	0.209942	0.833787	-6.21717	1_189
cg22507727	chr1	15005987	+	0.0110213	1.08886	0.628196	0.530125	-6.04822	1_190
cg01567509	chr1	15104223	-	0.0346352	-3.27056	1.04355	0.29713	-5.71387	1_191
cg00809863	chr1	15251881	-	-0.166224	-2.72814	-2.45026	0.0145725	-3.3593	1_192
cg07352425	chr1	15573655	+	-0.0110581	-3.59616	-0.280273	0.779369	-6.20055	1_193
cg10515414	chr1	15650268	+	-0.00764448	-1.20773	-0.252733	0.800565	-6.20762	1_194
cg18132690	chr1	15756157	-	0.017678	2.80273	0.665662	0.505895	-6.02486	1_195
cg03096785	chr1	15764869	+	0.0445988	1.89363	1.45013	0.147568	-5.22645	1_196
cg18271071	chr1	15852324	+	-0.0229224	-2.85874	-0.874713	0.382095	-5.86977	1_197
cg01540571	chr1	15911089	-	0.00895761	-3.94629	0.515485	0.606412	-6.11033	1_198
cg15036616	chr1	15930123	-	0.0707198	-4.41962	1.4499	0.147631	-5.22676	1_199
cg17177755	chr1	15930204	+	0.134454	-4.36801	3.33976	0.000892846	-0.913995	1_199
cg07107427	chr1	16318931	+	-0.0183683	1.34593	-1.24655	0.213071	-5.49027	1_200
cg10494257	chr1	16342123	-	-0.00417955	3.26635	-0.155183	0.876731	-6.22681	1_201
cg11895451	chr1	16533891	-	0.0113561	-3.00486	0.415998	0.677567	-6.15499	1_202
cg16491274	chr1	16678832	-	-0.00764432	-2.65769	-0.146314	0.883725	-6.2281	1_203
cg21601498	chr1	16678847	-	-0.0194633	-3.74071	-0.44322	0.657774	-6.14372	1_203
cg15644938	chr1	16679154	+	-0.0234453	-4.45442	-1.8787	0.0607914	-4.54207	1_203
cg23213892	chr1	16764139	+	0.00105663	1.81075	0.0622084	0.950418	-6.23655	1_204
cg07021523	chr1	16810670	+	-0.00279899	2.35925	-0.163071	0.87052	-6.2256	1_205
cg16716295	chr1	17293094	+	-0.0180948	1.14859	-1.20954	0.226953	-5.53397	1_206
ch.1.587982R	chr1	17293256	+	-0.00873416	-4.78114	-0.344314	0.730736	-6.18126	1_206
cg22537328	chr1	17330893	-	0.0421413	2.84661	2.50507	0.0125182	-3.22977	1_207
cg00025357	chr1	17577455	-	0.0334309	-4.0884	1.19062	0.234293	-5.55581	1_208
cg11850961	chr1	17766227	-	-0.015851	-5.1603	-0.52427	0.600293	-6.10593	1_209
cg22031887	chr1	17766476	+	-0.0198498	-4.4586	-1.01857	0.308837	-5.73867	1_209
cg17479716	chr1	18276155	+	-0.0181662	2.06838	-0.53716	0.591365	-6.09934	1_210
cg01962676	chr1	18436969	-	0.0133909	-3.2907	0.657014	0.511435	-6.03037	1_211
cg24000241	chr1	18565383	-	-0.00299964	0.932423	-0.131563	0.895376	-6.23007	1_212
cg23264776	chr1	18686650	+	-0.00613259	2.48854	-0.358621	0.720011	-6.17642	1_213
cg12610169	chr1	18736258	+	-0.0144623	1.85389	-0.508287	0.611447	-6.11388	1_214
cg07632391	chr1	18809604	+	0.00689594	1.89844	0.274493	0.783804	-6.20209	1_215
cg25020286	chr1	18956947	+	0.019147	-1.74503	0.448672	0.653837	-6.14138	1_216
cg22341256	chr1	18958367	-	0.0124906	-3.37225	0.282277	0.777833	-6.2	1_216
cg04126266	chr1	18963958	+	-0.0216744	-2.96439	-0.98455	0.32526	-5.77146	1_217
cg15685834	chr1	18970180	+	0.0142226	-2.33856	0.442192	0.658517	-6.14416	1_218
cg22707207	chr1	19040796	-	-0.0292596	2.835	-0.933274	0.351071	-5.8188	1_219
cg00925953	chr1	19166513	-	-0.0410779	1.60377	-1.24128	0.21501	-5.49657	1_220
cg26791665	chr1	19217189	+	0.068724	3.37234	1.69405	0.0907966	-4.85831	1_221
cg26550235	chr1	19277202	+	0.001016	-3.68864	0.0255495	0.979626	-6.2381	1_222
cg06837242	chr1	19578761	+	0.0218947	-3.41182	0.691014	0.489835	-6.00829	1_223
cg10981111	chr1	19733465	+	-0.0106513	1.62276	-0.521114	0.602488	-6.10752	1_224
cg03517918	chr1	19946398	+	-0.0357186	2.61855	-0.975978	0.329486	-5.77955	1_225
cg19628225	chr1	20005822	+	-0.0186262	3.26013	-0.55269	0.580691	-6.09118	1_226
cg09550558	chr1	20208553	+	0.00596713	-3.36354	0.276189	0.782502	-6.20164	1_227
cg16114773	chr1	20209461	+	0.0302249	-3.92049	0.838628	0.402027	-5.89954	1_227
cg10016004	chr1	20210269	+	0.0369558	2.50345	1.14286	0.253571	-5.60941	1_227
cg16825000	chr1	20249430	-	-0.0207343	0.934783	-0.959695	0.337612	-5.79472	1_228
cg05048624	chr1	20441579	+	0.002798	-4.39797	0.10976	0.912638	-6.23261	1_229
cg14321743	chr1	20445662	+	0.00717611	1.587	0.436543	0.662606	-6.14655	1_229
cg23635546	chr1	20802470	+	0.0355151	2.80855	1.30183	0.193496	-5.42254	1_230
cg05301811	chr1	20813666	+	-0.0398006	-3.50289	-1.40095	0.16177	-5.29381	1_231
cg00894697	chr1	20826246	-	0.0576373	3.06122	2.43122	0.0153527	-3.40363	1_232
cg06965071	chr1	20834995	+	-0.0512403	-3.86471	-1.22731	0.22021	-5.51316	1_233
cg12429444	chr1	20988133	-	0.00394119	-2.17167	0.159063	0.873675	-6.22622	1_234
cg04423622	chr1	21023073	+	-0.0455586	-3.29823	-0.677323	0.498473	-6.01732	1_235
cg00373020	chr1	21041521	+	-0.0160394	2.10758	-0.606339	0.544529	-6.06122	1_236
cg05653329	chr1	21042988	+	0.00396883	1.42947	0.248348	0.803954	-6.20868	1_236
cg05356564	chr1	21044770	+	0.0173899	-2.75422	0.574108	0.566119	-6.07955	1_236
cg18864674	chr1	21058007	-	-0.0204203	-2.07645	-0.669107	0.503696	-6.02265	1_237
cg21384718	chr1	21503451	-	0.0374811	-3.71544	0.813495	0.416271	-5.91954	1_238
cg19270764	chr1	21503624	+	-0.0117468	-3.91718	-0.240827	0.809775	-6.21046	1_238
cg00964400	chr1	21634838	+	0.00745998	0.712224	0.330203	0.741367	-6.18585	1_239
cg00982271	chr1	21672759	+	0.00955003	-4.19902	0.667329	0.50483	-6.02379	1_240
cg20645065	chr1	21836138	+	-0.0160364	-2.15262	-0.693225	0.488449	-6.00682	1_241
cg12062270	chr1	21877524	+	0.000683712	1.79354	0.0224373	0.982107	-6.23818	1_242
cg12047425	chr1	21877576	+	0.0054348	3.25621	0.122713	0.902377	-6.23116	1_242
cg17420132	chr1	21930321	+	-0.0331765	2.76662	-1.59877	0.110422	-5.00886	1_243
cg21694350	chr1	21948793	+	-1.28e-06	-0.576985	-8.75e-05	0.99993	-6.23842	1_244
cg18325289	chr1	22109947	-	0.0462312	-4.82563	1.62455	0.104807	-4.96898	1_245
cg05761076	chr1	22612776	+	0.0409602	1.64708	1.64632	0.100245	-4.93481	1_246
cg20847035	chr1	22906124	-	-0.0408888	1.99516	-1.10492	0.269659	-5.65044	1_247
cg26603050	chr1	22938172	-	-0.0174342	-2.89248	-0.548211	0.58376	-6.09356	1_248
cg18763854	chr1	22987905	-	0.00354011	2.26491	0.202182	0.839846	-6.21871	1_249
cg20149170	chr1	23105148	-	-0.0129212	-0.462543	-0.880356	0.379035	-5.865	1_250
cg06322891	chr1	23504425	-	0.0121565	-2.41024	0.409366	0.682424	-6.15763	1_251
cg12692722	chr1	23751371	-	0.00572428	-3.83604	0.317947	0.75064	-6.18968	1_252
cg10805970	chr1	23796623	-	-0.0194806	1.81118	-0.748907	0.454219	-5.96814	1_253
cg16579893	chr1	24069514	-	-0.0584822	-2.54755	-1.20022	0.230547	-5.54477	1_254
cg12130907	chr1	24127669	-	0.00873095	-4.03045	0.397555	0.691106	-6.16223	1_255
cg01119512	chr1	24646205	+	-0.0195161	-2.18448	-0.934312	0.350535	-5.81786	1_256
cg26680644	chr1	24920997	+	0.0199826	1.80408	0.709474	0.478318	-5.99584	1_257
cg10894102	chr1	25072583	+	-0.0157659	-4.49012	-1.70047	0.0895842	-4.84788	1_258
cg13629563	chr1	25256949	+	0.0337008	-4.3802	2.15297	0.0317364	-4.01283	1_259
cg22169866	chr1	25344342	-	0.0375137	1.66786	1.31942	0.187554	-5.40038	1_260
cg24955895	chr1	25425923	-	-0.0279681	-2.83193	-0.648933	0.516641	-6.03546	1_261
cg24488469	chr1	25426427	+	-0.0113709	-2.17622	-0.42272	0.672658	-6.15228	1_261
cg04137530	chr1	25495326	-	-0.00739289	2.57953	-0.364216	0.715831	-6.17447	1_262
cg17245337	chr1	25558596	-	-0.021439	-4.18025	-0.450004	0.652877	-6.1408	1_263
ch.1.850602F	chr1	25685273	+	0.0408454	-4.16802	1.27837	0.201635	-5.45164	1_264
cg05062148	chr1	25757186	-	0.0216554	-4.62468	1.24261	0.214518	-5.49498	1_265
cg10706230	chr1	25944514	-	0.0227712	-3.76478	0.47571	0.634462	-6.12933	1_266
cg15156836	chr1	26126415	-	0.0131766	-4.1685	0.490195	0.624183	-6.12259	1_267
cg12805491	chr1	26198721	-	-0.0227175	2.31624	-0.695265	0.48717	-6.00545	1_268
cg22019970	chr1	26325198	-	-0.00129272	0.635175	-0.0413705	0.967015	-6.23759	1_269
cg02397727	chr1	26372300	-	0.00530413	-3.16074	0.275156	0.783295	-6.20192	1_270
cg18144988	chr1	26553169	+	-0.017312	1.408	-1.25375	0.210443	-5.48161	1_271
cg16015205	chr1	26606912	-	-0.00272815	-3.9445	-0.0614022	0.95106	-6.2366	1_272
cg00768487	chr1	26611311	+	0.152959	-2.91516	2.68954	0.00736298	-2.77334	1_272
cg25198007	chr1	26611319	-	0.085419	-2.80642	2.95186	0.00328762	-2.06996	1_272
cg24348240	chr1	26611453	-	0.0507404	-2.92575	1.06639	0.286696	-5.69069	1_272
cg01905489	chr1	26616534	-	-0.0581907	-1.47174	-2.58638	0.00994381	-3.03249	1_273
cg00938395	chr1	26633206	+	-0.0194971	-3.08236	-0.835978	0.403515	-5.90168	1_274
cg17499430	chr1	26736013	+	-0.0112593	-4.02798	-0.663005	0.507593	-6.02656	1_275
cg26616083	chr1	26736154	+	-0.0397721	-3.18035	-1.24893	0.2122	-5.48741	1_275
cg22377913	chr1	26758610	+	-0.0119205	-3.17038	-0.492525	0.622536	-6.12148	1_276
cg04081153	chr1	27021879	+	-0.016789	-2.20595	-0.591445	0.554455	-6.06981	1_277
cg23489497	chr1	27216793	-	-0.0191108	-4.20508	-1.04251	0.297613	-5.71492	1_278
cg24939819	chr1	27217358	+	0.0109933	1.67601	0.442003	0.658653	-6.14424	1_278
cg04971263	chr1	27227008	+	0.0157746	-4.22578	0.559758	0.575862	-6.08739	1_279
cg17799601	chr1	27285663	-	0.00286937	2.00416	0.23319	0.815697	-6.2122	1_280
cg13362782	chr1	27332751	-	0.0217819	2.49699	2.30372	0.0215944	-3.69179	1_281
cg00456216	chr1	27427064	-	-0.00373455	1.37472	-0.255355	0.798541	-6.20698	1_282
cg18021259	chr1	27649377	+	-0.0108427	-4.57727	-0.654742	0.512896	-6.03181	1_283
cg20227766	chr1	27998703	-	0.0687812	-4.63881	1.28879	0.197988	-5.43877	1_284
cg18881776	chr1	28052146	-	0.0285286	-4.18088	0.911378	0.362478	-5.83824	1_285
cg11176159	chr1	28213800	-	0.012615	-5.21676	0.727487	0.467224	-5.98337	1_286
cg05871607	chr1	28241317	-	0.005793	-3.42079	0.280296	0.779352	-6.20054	1_287
cg24458833	chr1	28286034	-	-0.0461208	-1.78939	-0.796081	0.426313	-5.93303	1_288
cg13804316	chr1	28286884	-	-0.0278992	-4.03806	-1.25861	0.208683	-5.47574	1_288
cg13129888	chr1	28415099	-	0.0272744	-3.61	1.21763	0.223864	-5.52453	1_289
cg11298680	chr1	28559461	-	0.00455748	-3.46986	0.265492	0.790725	-6.20444	1_290
cg13436232	chr1	28563296	+	-0.0297944	-3.07072	-0.701755	0.483116	-6.00109	1_290
cg05045517	chr1	28573736	+	-0.0380112	-3.96623	-1.18724	0.235622	-5.55967	1_291
cg07148744	chr1	28573877	+	-0.0414398	-4.09964	-0.952553	0.341217	-5.8013	1_291
cg07913096	chr1	28573940	+	-0.0343733	-4.10643	-0.946983	0.344045	-5.80639	1_291
cg13577188	chr1	28656147	-	0.0399328	-3.87994	1.19793	0.231437	-5.54741	1_292
cg01018002	chr1	28844479	+	0.0428447	-2.18401	0.563293	0.573455	-6.08548	1_293
cg04206337	chr1	28907553	-	0.00150933	-4.56509	0.0779416	0.937902	-6.23549	1_294
cg22033189	chr1	28908551	+	0.0101293	-4.64718	0.328711	0.742494	-6.18633	1_294
cg21735376	chr1	29063067	-	0.0201141	-4.49383	0.728352	0.466695	-5.98276	1_295
cg20388635	chr1	29063076	-	0.0338167	-4.17789	1.34289	0.179837	-5.37035	1_295
cg10387543	chr1	29102068	+	-0.0111067	-4.00301	-0.316611	0.751653	-6.19009	1_296
cg07556059	chr1	29449513	+	0.0114365	-2.91562	0.601758	0.547573	-6.06388	1_297
cg05011113	chr1	29804189	+	-0.0130248	2.5773	-0.425362	0.670732	-6.1512	1_298
cg02279503	chr1	30374065	+	0.0145539	2.57331	0.382864	0.701962	-6.16775	1_299
cg17461278	chr1	31196527	-	0.00875677	1.33379	0.546574	0.584884	-6.09442	1_300
cg25112284	chr1	31246011	-	-0.00846924	2.10411	-0.446597	0.655335	-6.14227	1_301
cg15717165	chr1	31656946	+	0.0156045	-2.93142	1.00275	0.316401	-5.75405	1_302
cg11531932	chr1	31769977	+	0.00171016	-3.49301	0.150486	0.880434	-6.2275	1_303
cg21546601	chr1	31982773	-	0.0285354	2.23373	1.80452	0.0716725	-4.673	1_304
cg04852949	chr1	32170929	-	0.0155093	-3.98402	1.02166	0.307371	-5.73563	1_305
cg10505580	chr1	32238660	+	-0.0396729	-2.55617	-1.29655	0.195306	-5.42914	1_306
cg02410754	chr1	32410520	+	0.0282147	-3.19091	0.743638	0.4574	-5.97193	1_307
cg13232021	chr1	32574089	+	0.0332577	-3.68616	0.780386	0.435485	-5.94495	1_308
cg27024417	chr1	32645813	+	0.0368017	-4.28195	1.56585	0.117935	-5.05886	1_309
cg10266188	chr1	32645867	+	0.0552062	-4.85062	1.69391	0.0908233	-4.85854	1_309
cg01024473	chr1	32664981	+	0.018086	2.50691	0.835919	0.403548	-5.90173	1_310
cg03243362	chr1	32741543	+	-0.0119605	2.01694	-0.430614	0.66691	-6.14903	1_311
cg15116327	chr1	32741619	-	-0.0171936	3.36356	-0.803675	0.421917	-5.92718	1_311
cg07092593	chr1	32801733	-	-0.00770179	-4.20481	-0.658736	0.510329	-6.02928	1_312
cg12659291	chr1	32861649	-	-0.089654	3.25026	-2.18128	0.0295671	-3.95416	1_313
cg14987295	chr1	33005666	+	-0.00815392	-3.83962	-0.561602	0.574606	-6.08639	1_314
cg11504515	chr1	33077817	+	0.06947	-4.25593	1.72106	0.0857783	-4.81408	1_315
cg15125626	chr1	33347228	-	-0.00185845	2.23954	-0.0834136	0.933552	-6.23506	1_316
cg21604358	chr1	33351761	+	-0.00465465	-3.61338	-0.188407	0.850624	-6.2213	1_316
cg25745861	chr1	33369735	+	0.0402354	1.81054	1.70145	0.0894003	-4.84628	1_317
cg08861449	chr1	33985111	+	-0.00643612	1.46406	-0.43068	0.666862	-6.149	1_318
cg00171942	chr1	34088611	+	-0.0245314	1.23056	-1.00759	0.314076	-5.74937	1_319
cg16000683	chr1	34107395	+	-0.0308735	1.27999	-1.8352	0.0669928	-4.61948	1_320
cg11401957	chr1	34175169	-	-0.00478509	1.74253	-0.16072	0.87237	-6.22596	1_321
cg15207669	chr1	34420920	-	-0.0209697	2.22072	-0.453267	0.650527	-6.13938	1_322
cg06878729	chr1	34436468	-	-0.00931609	1.73442	-0.461728	0.644451	-6.13565	1_323
cg00499831	chr1	34627314	+	0.0220973	1.52535	1.01327	0.311358	-5.74385	1_324
cg00004257	chr1	34629175	+	-0.0333565	-3.21252	-0.934319	0.350532	-5.81786	1_324
cg02187889	chr1	34629366	-	0.0355687	-3.9268	1.32409	0.186	-5.39445	1_324
cg05817517	chr1	34630153	-	0.00486531	-4.65095	0.236005	0.813513	-6.21156	1_324
cg19228118	chr1	34631324	+	-0.037136	-3.32081	-0.91114	0.362604	-5.83845	1_324
cg25025247	chr1	34632118	-	0.0313101	-3.62764	1.18993	0.234567	-5.55661	1_324
cg15204286	chr1	34669017	+	0.0038111	2.40772	0.223996	0.82284	-6.21423	1_325
cg01333788	chr1	35220814	-	-0.0119921	1.79898	-0.904071	0.366337	-5.84463	1_326
cg07999953	chr1	35249327	+	-0.00255072	1.718	-0.155328	0.876617	-6.22679	1_327
cg01240433	chr1	35350813	+	0.026648	-1.01501	1.19659	0.231961	-5.54896	1_328
cg12653570	chr1	35392942	-	0.0487745	-0.582006	1.34853	0.178018	-5.36305	1_329
cg13304265	chr1	36111024	-	0.0161673	2.45545	0.557249	0.577574	-6.08874	1_330
cg24813212	chr1	36549726	-	-0.00288276	-4.46036	-0.125984	0.899788	-6.23077	1_331
cg03731202	chr1	36574795	-	-0.0410576	-3.85853	-1.48731	0.137481	-5.17398	1_332
cg09806633	chr1	36689896	+	-0.112931	-4.04392	-2.54139	0.011303	-3.14242	1_333
cg14609236	chr1	36859487	+	0.00811977	1.53872	0.756794	0.449483	-5.96242	1_334
cg23069677	chr1	36863646	-	0.0240204	-4.76382	0.390158	0.696564	-6.16503	1_334
cg12809031	chr1	36915704	+	0.036319	1.29832	2.08311	0.0376828	-4.15437	1_335
cg17598937	chr1	37047802	+	-0.00267098	1.96919	-0.0913471	0.927249	-6.2344	1_336
cg05589454	chr1	37773813	-	-0.00653227	1.94194	-0.314245	0.753449	-6.19081	1_337
cg03085170	chr1	37783921	-	-0.0377638	-2.83628	-1.54755	0.122281	-5.08621	1_338
cg18891404	chr1	37940488	+	-0.0020731	-3.78437	-0.134057	0.893404	-6.22975	1_339
cg01950247	chr1	38019552	+	-0.0024463	-4.24194	-0.134867	0.892764	-6.22965	1_340
cg26014017	chr1	38019849	+	0.0227219	-4.44445	0.835517	0.403774	-5.90205	1_340
cg26624273	chr1	38019894	+	-0.0150999	-5.0299	-0.740865	0.459078	-5.97391	1_340
cg22621063	chr1	38020505	-	0.0741609	3.12551	2.49944	0.0127167	-3.2432	1_340
cg07997689	chr1	38156178	-	0.0148311	-3.68445	1.02771	0.304519	-5.72967	1_341
cg14654194	chr1	38156235	+	0.0204083	-4.38194	0.610805	0.54157	-6.0586	1_341
cg14522793	chr1	38157567	+	-0.034231	-2.75586	-0.581795	0.560933	-6.07527	1_341
cg27170383	chr1	38158032	-	-0.0380327	-2.79353	-0.707824	0.479342	-5.99696	1_341
cg17717442	chr1	38218194	-	0.0165744	-2.57894	0.449305	0.653381	-6.1411	1_342
cg12158389	chr1	38230244	-	0.0348604	-2.9848	1.14079	0.254431	-5.61168	1_343
cg08737136	chr1	38231880	+	-0.0105607	-4.19201	-0.460087	0.645628	-6.13638	1_343
cg06959800	chr1	38233563	-	-0.0774436	2.62124	-1.71405	0.0870584	-4.82563	1_343
cg00801514	chr1	38258852	-	0.00637203	2.19706	0.341476	0.73287	-6.1822	1_344
cg27628961	chr1	38288336	+	-0.0857147	3.40343	-1.63635	0.102314	-4.95051	1_345
cg25879102	chr1	38600119	-	-0.00628174	-4.04516	-0.222909	0.823685	-6.21446	1_346
cg00098336	chr1	39273267	+	0.0153715	1.28441	0.862888	0.388559	-5.87966	1_347
cg03731661	chr1	39337506	-	-0.0339667	2.17888	-1.69381	0.0908436	-4.85872	1_348
cg16266893	chr1	39451509	+	-0.00807562	2.7582	-0.331934	0.74006	-6.1853	1_349
cg13450310	chr1	39874390	-	0.0171871	-4.47356	1.07377	0.283377	-5.68309	1_350
cg08947181	chr1	40150278	-	-0.0227087	1.74918	-0.913045	0.361602	-5.83678	1_351
cg12051614	chr1	40205236	+	0.0343851	-0.418915	1.17787	0.239336	-5.57033	1_352
cg16163765	chr1	40365499	-	-0.0179571	1.54032	-0.81062	0.417919	-5.92178	1_353
cg08166631	chr1	40599011	+	0.0567127	1.69429	1.83208	0.0674564	-4.62496	1_354
cg24724503	chr1	40627611	+	0.00240825	-4.1571	0.105306	0.91617	-6.23307	1_355
cg26266862	chr1	40723194	-	-0.0155135	-3.89618	-0.280535	0.779168	-6.20048	1_356
cg14285050	chr1	40778294	-	0.0168321	-2.14249	1.0167	0.309724	-5.7405	1_357
cg04933954	chr1	40974057	-	-0.00417083	-4.22411	-0.191808	0.84796	-6.22068	1_358
cg26776069	chr1	40974239	+	-0.0180975	-3.84807	-0.913844	0.361182	-5.83608	1_358
cg26032489	chr1	40974934	+	0.0239705	-3.35313	0.796622	0.425999	-5.93262	1_358
cg20155064	chr1	40980814	+	-0.0137092	2.71592	-0.45546	0.64895	-6.13842	1_359
cg00594952	chr1	41130641	+	0.0324808	0.726467	1.5152	0.130272	-5.13378	1_360
cg20458812	chr1	41157966	-	0.010337	-3.35988	0.383999	0.701121	-6.16733	1_361
cg24402067	chr1	41828101	-	-0.00308196	-4.67612	-0.141181	0.887776	-6.22881	1_362
cg21681327	chr1	41978691	-	0.00506117	2.07469	0.408428	0.683112	-6.158	1_363
cg17945447	chr1	42384002	+	0.105233	-3.82553	2.53198	0.0116074	-3.16518	1_364
cg15455721	chr1	42506607	+	0.00337557	2.24927	0.146742	0.883388	-6.22804	1_365
cg01594290	chr1	42611386	+	0.00209931	-4.73622	0.105599	0.915937	-6.23304	1_366
cg09174829	chr1	42631405	+	0.00793449	0.737765	0.32435	0.745791	-6.1877	1_367
cg11332388	chr1	42922083	-	-0.0119058	-4.21428	-0.48318	0.629152	-6.12588	1_368
cg18438837	chr1	42922100	+	0.0413723	-4.05281	1.46574	0.143266	-5.20458	1_368
cg13077324	chr1	43124003	+	-0.00437922	-2.68246	-0.403147	0.68699	-6.16007	1_369
cg07554154	chr1	43124264	+	-0.014818	-4.22593	-0.867034	0.386285	-5.87621	1_369
cg17017394	chr1	43525160	-	-0.0715462	3.12418	-1.86107	0.0632452	-4.57367	1_370
cg22100476	chr1	43638037	+	-0.00199695	-3.91458	-0.079201	0.9369	-6.23539	1_371
cg12739119	chr1	43770523	-	-0.0121998	2.91213	-0.425496	0.670634	-6.15114	1_372
cg08928753	chr1	43770707	+	-0.0350752	3.60584	-0.450447	0.652558	-6.14061	1_372
cg11950805	chr1	43824379	-	0.0308995	-4.62548	1.52485	0.127847	-5.1197	1_373
cg15142335	chr1	43938212	-	0.0324956	1.82284	0.972567	0.331178	-5.78275	1_374
cg12619880	chr1	44172798	+	-0.00650811	-3.11365	-0.174367	0.861638	-6.22376	1_375
cg07591283	chr1	44412003	-	-0.00137618	-4.5998	-0.0866772	0.930958	-6.2348	1_376
cg19711800	chr1	44718245	-	0.0448986	2.3214	1.35362	0.176388	-5.35644	1_377
cg03946896	chr1	44871606	-	0.0547319	-4.27572	1.14425	0.252994	-5.60788	1_378
cg11744075	chr1	45111435	+	0.000808871	1.55826	0.0621874	0.950435	-6.23655	1_379
cg24527881	chr1	45187630	-	0.00332915	-3.61651	0.0790452	0.937024	-6.23541	1_380
cg03907454	chr1	45205136	+	-0.0493006	-3.44648	-1.07369	0.283411	-5.68317	1_381
cg02890457	chr1	45205198	-	-0.00512889	-4.59309	-0.420602	0.674203	-6.15314	1_381
cg24539339	chr1	45226304	+	0.00304683	1.77979	0.208937	0.834572	-6.21737	1_382
cg21712663	chr1	45265703	+	0.010504	-4.58265	0.615133	0.53871	-6.05604	1_383
cg09065413	chr1	45285821	-	-0.0289523	-4.80901	-0.931966	0.351746	-5.81997	1_384
cg27292588	chr1	45285892	-	-0.0032487	-4.56193	-0.0903745	0.928021	-6.23448	1_384
cg00329697	chr1	45286062	-	0.0240263	-4.98921	0.661701	0.508428	-6.02739	1_384
cg13431108	chr1	45469127	+	0.0079108	3.43016	0.293312	0.769389	-6.19694	1_385
cg17598997	chr1	45672616	+	0.0150046	-4.73979	0.564423	0.572686	-6.08486	1_386
cg13841901	chr1	45805975	+	0.0201593	-3.38937	0.528022	0.597688	-6.10403	1_387
cg11803389	chr1	45965020	+	-0.0423574	-0.478655	-1.17307	0.241253	-5.57576	1_388
cg15896098	chr1	45966115	+	0.0224648	-3.83845	0.295968	0.767362	-6.19619	1_388
cg14219630	chr1	45987336	-	0.045407	-4.26294	1.74383	0.0817231	-4.77624	1_389
cg00900054	chr1	46016580	+	0.0224426	-4.10628	1.15776	0.247442	-5.59292	1_390
cg00041872	chr1	46632690	-	0.00467878	-3.20534	0.389921	0.696739	-6.16512	1_391
cg27636310	chr1	46632696	+	-0.0370612	-4.29302	-1.2912	0.197153	-5.43579	1_391
cg14709691	chr1	46632871	+	0.10513	-4.36141	1.74544	0.0814424	-4.77355	1_391
cg03979582	chr1	46769114	+	0.0184496	-4.98564	1.43583	0.151594	-5.24626	1_392
cg27401784	chr1	46974443	-	0.0141471	2.0411	0.909402	0.363519	-5.83997	1_393
cg00514268	chr1	47010056	+	-0.0190065	-3.09703	-0.619944	0.53554	-6.05318	1_394
cg16039867	chr1	47023134	-	-0.0473734	1.74142	-1.51606	0.130054	-5.13253	1_395
cg24590395	chr1	47223410	+	0.0307418	0.616765	0.82746	0.40832	-5.9085	1_396
cg14222679	chr1	47263236	+	0.0338573	2.85102	1.02616	0.305246	-5.73119	1_397
cg15027165	chr1	47279985	+	0.0159881	1.8476	1.03244	0.302301	-5.72498	1_398
cg13781819	chr1	47469065	-	-0.0384105	1.97567	-1.6735	0.0947733	-4.89152	1_399
cg00255821	chr1	47489413	-	0.00992608	-3.90413	0.22684	0.820629	-6.21361	1_400
cg16006738	chr1	47688728	-	0.0136936	1.81364	0.65015	0.515855	-6.03469	1_401
cg10380348	chr1	47691158	-	0.0111732	-3.79194	0.446247	0.655587	-6.14242	1_401
cg19247124	chr1	47697496	-	-0.0190265	-4.22196	-0.723272	0.469807	-5.98632	1_402
cg18885999	chr1	47799311	-	-0.017263	-4.45509	-0.806414	0.420338	-5.92506	1_403
cg21535606	chr1	47911940	-	0.000407691	-3.41633	0.0177111	0.985875	-6.23827	1_404
cg18017482	chr1	47915599	+	-0.0312532	-2.08379	-0.885561	0.376225	-5.86058	1_404
cg17488625	chr1	47970762	+	0.0120554	2.35074	0.372615	0.709572	-6.17148	1_405
cg17243193	chr1	47974278	-	0.0139868	-2.3838	0.494134	0.6214	-6.12072	1_405
cg04871498	chr1	48450218	+	0.0208239	-2.35539	0.641105	0.52171	-6.04032	1_406
cg00294940	chr1	48687524	+	-0.00886687	1.09046	-0.431708	0.666115	-6.14857	1_407
cg00819871	chr1	48702914	+	-0.0350848	0.754383	-1.19922	0.230935	-5.54592	1_408
cg26249046	chr1	50489823	+	0.0108241	-2.28116	0.48613	0.62706	-6.1245	1_409
cg13678973	chr1	50513870	+	0.107574	-3.07042	1.95639	0.0509026	-4.39936	1_410
cg01511557	chr1	50514319	+	0.0383897	-0.490929	1.7717	0.0769745	-4.72927	1_410
cg01971034	chr1	50796642	-	0.0423111	1.69653	0.853382	0.393803	-5.88752	1_411
cg00184452	chr1	50887477	+	0.00754062	-1.619	0.363326	0.716495	-6.17478	1_412
cg06159394	chr1	50887633	+	0.0126171	-1.05299	0.727167	0.46742	-5.98359	1_412
cg13210260	chr1	50889294	-	0.0349215	-3.03569	1.18205	0.237677	-5.5656	1_412
cg19380001	chr1	50889427	-	-0.01849	-3.83306	-0.426997	0.669542	-6.15052	1_412
cg10776919	chr1	50889442	-	-0.00761717	-3.32077	-0.188254	0.850744	-6.22133	1_412
cg18198999	chr1	50890153	+	0.00444027	-3.48984	0.142363	0.886844	-6.22865	1_412
cg17111846	chr1	51567810	+	0.0599873	1.88552	1.94527	0.0522295	-4.42014	1_413
cg06082920	chr1	51796003	-	0.042556	-3.90045	0.696829	0.486191	-6.0044	1_414
cg05132999	chr1	51796987	+	0.0376611	2.07003	1.55863	0.119634	-5.06968	1_414
cg10884068	chr1	52375602	+	-0.00161691	2.37494	-0.0645238	0.948576	-6.23641	1_415
cg15645961	chr1	52452113	+	-0.0024553	2.79983	-0.0983494	0.921689	-6.23375	1_416
cg10774282	chr1	53608280	+	-0.0217546	2.1888	-0.873069	0.38299	-5.87115	1_417
cg20414838	chr1	53704138	-	0.00949386	-3.53477	0.574766	0.565674	-6.07919	1_418
cg02266759	chr1	53904736	-	-0.00774649	2.13845	-0.470454	0.638209	-6.13173	1_419
cg24547359	chr1	53975500	-	-0.00467155	2.06794	-0.310034	0.756648	-6.19208	1_420
cg17002138	chr1	54303960	-	-0.00185257	-4.90284	-0.0774848	0.938265	-6.23552	1_421
cg22356814	chr1	54448011	-	0.014101	0.784721	0.632151	0.527539	-6.04581	1_422
cg11674773	chr1	54518492	-	0.0741774	-4.58116	1.50954	0.13171	-5.142	1_423
cg02066936	chr1	54808648	-	0.0197071	2.96129	1.07251	0.283939	-5.68439	1_424
cg19682684	chr1	54958573	+	0.0216452	1.76069	1.42213	0.15553	-5.26507	1_425
cg11463522	chr1	55006013	-	-0.0135314	2.67474	-0.578256	0.563318	-6.07725	1_426
cg09253316	chr1	55007705	-	0.0164526	-4.35622	0.850388	0.395464	-5.88998	1_426
cg25284512	chr1	55180710	+	0.0210117	2.19861	1.39649	0.163107	-5.2998	1_427
cg01877155	chr1	55307556	+	0.00755145	1.7371	0.489461	0.624702	-6.12293	1_428
cg20082904	chr1	55446640	+	0.0173348	-1.67356	0.582593	0.560396	-6.07482	1_429
cg02854331	chr1	55462704	+	-0.0041081	-3.23951	-0.240885	0.80973	-6.21044	1_430
cg00307818	chr1	55463592	-	0.00596143	1.48502	0.335579	0.737311	-6.18413	1_430
cg22162435	chr1	55465282	-	0.0189457	1.49532	1.19664	0.231938	-5.54889	1_430
cg05964000	chr1	55564130	-	-0.032784	3.37387	-0.755365	0.450339	-5.96346	1_431
cg03470684	chr1	55768455	-	0.0568807	2.18081	3.17648	0.00157071	-1.41734	1_432
cg16903016	chr1	55775652	-	-0.00198188	2.06386	-0.0748283	0.940377	-6.23572	1_433
cg07910726	chr1	56135779	-	0.0100472	1.52705	0.444585	0.656787	-6.14314	1_434
cg03459415	chr1	56343697	+	0.0251511	0.71504	0.751104	0.452898	-5.96655	1_435
cg23844910	chr1	56352596	-	0.0198923	2.10885	1.42695	0.154137	-5.25848	1_436
cg14377849	chr1	56539619	-	0.0306964	2.49673	0.621475	0.534534	-6.05226	1_437
cg24598190	chr1	56829308	+	0.0265656	2.09775	1.11965	0.263331	-5.63467	1_438
cg26837800	chr1	56842338	-	-0.0112092	-2.9554	-0.73011	0.46562	-5.98153	1_439
cg00117825	chr1	57004017	+	0.0244815	2.7755	0.727904	0.466969	-5.98308	1_440
cg02574394	chr1	57637644	+	-0.0126259	3.05184	-0.346256	0.729277	-6.18062	1_441
cg08724028	chr1	57998740	-	0.0141344	1.8883	0.907437	0.364556	-5.84169	1_442
cg00763223	chr1	58257201	-	-0.0103022	1.39228	-0.563835	0.573087	-6.08518	1_443
cg25625233	chr1	59166857	-	0.139054	3.08541	2.33963	0.0196442	-3.61216	1_444
cg12141846	chr1	59244712	+	0.0253041	2.73319	1.03588	0.300693	-5.72155	1_445
cg16645584	chr1	59247487	-	-0.0232024	-2.98947	-0.542993	0.587345	-6.0963	1_445
cg02339674	chr1	59247603	+	0.0087665	-4.63423	0.865693	0.38702	-5.87733	1_445
cg21749312	chr1	59248412	+	-0.0555587	-2.75597	-1.90424	0.0573777	-4.49578	1_445
cg20593826	chr1	59280370	-	0.016301	1.55787	0.36298	0.716753	-6.1749	1_446
cg26196860	chr1	59745563	+	-0.0346907	2.35814	-0.907147	0.364709	-5.84195	1_447
cg10702366	chr1	60070383	-	-0.0521802	1.65322	-1.40504	0.16055	-5.28829	1_448
cg07826946	chr1	62120090	-	-0.0221418	1.80693	-1.35095	0.177244	-5.35992	1_449
cg01813393	chr1	62729423	-	-0.0160205	2.85864	-0.634786	0.52582	-6.04421	1_450
cg07377675	chr1	62901875	-	0.00640898	-3.94352	0.102941	0.918045	-6.23331	1_451
cg05814555	chr1	62902599	+	-0.0404351	-2.4769	-1.44309	0.149539	-5.23622	1_451
cg23174760	chr1	63616053	-	-0.0111067	1.86756	-0.646717	0.518073	-6.03684	1_452
cg10197870	chr1	63787170	+	-0.021894	-3.88782	-0.660974	0.508894	-6.02786	1_453
cg22815110	chr1	63788933	+	-0.0103129	-3.0517	-0.445228	0.656322	-6.14286	1_453
cg18289580	chr1	63903827	+	-0.022572	2.40079	-0.929066	0.353245	-5.82257	1_454
cg07160589	chr1	63988470	-	-0.0123497	-2.84226	-0.257982	0.796513	-6.20633	1_455
cg05210526	chr1	64059049	+	-0.0275823	-4.39606	-1.36437	0.172986	-5.34241	1_456
cg05762488	chr1	64140332	+	0.033531	-0.24354	1.89381	0.0587515	-4.51476	1_457
cg16487794	chr1	64936656	-	-0.0128249	-2.5835	-0.513443	0.607839	-6.11134	1_458
cg25021456	chr1	64974200	-	0.111131	2.56884	2.19026	0.0289062	-3.9354	1_459
cg10378032	chr1	65214497	-	0.0154213	1.2881	0.704195	0.481597	-5.99943	1_460
cg19807361	chr1	65720909	+	-0.00592035	-3.95762	-0.235335	0.814032	-6.21172	1_461
cg07996785	chr1	65775125	-	0.00975904	-3.42882	0.686064	0.492949	-6.01158	1_462
cg01920657	chr1	65775145	-	0.00528475	-2.16616	0.185984	0.852523	-6.22174	1_462
cg18117228	chr1	65775772	-	-0.0440681	-2.13838	-1.27999	0.201065	-5.44965	1_462
cg04704294	chr1	66257822	+	0.0467865	-0.112439	1.67584	0.0943138	-4.88776	1_463
cg16294013	chr1	66258022	-	0.0567287	-2.16885	2.06261	0.0395982	-4.19502	1_463
cg07926502	chr1	66641968	-	-0.0140635	1.73552	-0.38412	0.701032	-6.16729	1_464
cg12758960	chr1	66996247	-	0.0503997	3.1371	1.2675	0.205491	-5.46495	1_465
cg00292636	chr1	67169989	+	-0.0284348	1.64957	-1.86602	0.062548	-4.56483	1_466
cg10802509	chr1	67178638	-	0.0102911	2.66217	0.471341	0.637576	-6.13132	1_467
cg08857729	chr1	67217826	+	-0.000302919	-4.05793	-0.00632838	0.994953	-6.2384	1_468
cg10018272	chr1	67519814	-	0.00403556	-4.56876	0.116302	0.907454	-6.2319	1_469
cg24496563	chr1	67842041	-	0.0278041	2.84782	0.763668	0.445378	-5.95738	1_470
cg07359730	chr1	67896138	+	0.0103057	-2.77729	0.409402	0.682397	-6.15762	1_471
cg06963711	chr1	68170392	+	0.0429925	2.83775	1.3049	0.192448	-5.41869	1_472
cg27545611	chr1	68517177	-	0.0633006	0.628488	1.99657	0.0463435	-4.32333	1_473
cg04080133	chr1	68517656	+	0.00959827	1.84334	0.328044	0.742998	-6.18654	1_473
cg10508217	chr1	68629102	+	0.0103969	0.848846	0.472632	0.636655	-6.13074	1_474
cg13057857	chr1	70033389	-	-0.0378588	-3.72928	-1.18938	0.234783	-5.55723	1_475
cg15893384	chr1	70385269	+	0.00798231	1.2712	0.400781	0.688731	-6.16098	1_476
cg22718189	chr1	70671378	+	0.0256429	-2.50134	0.927731	0.353937	-5.82376	1_477
cg00989226	chr1	70687080	-	-0.00825809	-4.20592	-0.414839	0.678415	-6.15546	1_478
cg01557883	chr1	70820063	-	0.00148568	-3.60553	0.0322221	0.974306	-6.23792	1_479
cg04496899	chr1	70820341	-	0.00964452	-3.58572	0.54392	0.586708	-6.09581	1_479
cg13549897	chr1	70820344	-	0.0144595	-4.08768	0.186156	0.852388	-6.22171	1_479
cg20785136	chr1	71513789	-	-0.0136272	-2.5404	-0.52505	0.599751	-6.10553	1_480
cg05928873	chr1	72302970	-	-0.0107072	1.57347	-0.676551	0.498963	-6.01782	1_481
cg04932878	chr1	72500866	-	0.0145575	-0.716882	1.34297	0.179813	-5.37025	1_482
cg06034096	chr1	74663680	-	0.0153878	-1.13977	1.16572	0.244209	-5.58402	1_483
cg21446242	chr1	74663827	-	-0.0160248	-4.61215	-0.538504	0.590438	-6.09864	1_483
cg21009965	chr1	75593596	+	-0.00198765	-2.60381	-0.065288	0.947967	-6.23636	1_484
cg05449257	chr1	75595408	-	-0.0407816	-3.37195	-1.46828	0.142575	-5.201	1_484
cg05352087	chr1	75600124	+	-0.000406755	-3.07345	-0.0154574	0.987673	-6.2383	1_484
cg04095732	chr1	76080410	-	0.00331902	-4.34534	0.14323	0.886159	-6.22853	1_485
cg21438018	chr1	76262537	-	-0.0502409	2.96467	-1.33919	0.18104	-5.37512	1_486
cg18877763	chr1	76539186	-	0.0754812	2.33017	2.37416	0.0179164	-3.53446	1_487
cg21961707	chr1	77333860	-	0.0129632	-4.32591	0.69849	0.485154	-6.00329	1_488
cg23243867	chr1	77334045	-	-0.0265329	-4.783	-0.570272	0.568716	-6.08167	1_488
cg07499159	chr1	77528748	-	0.0117558	2.43162	0.745351	0.456364	-5.9707	1_489
cg27175634	chr1	77748728	-	0.0295833	-1.65612	1.97644	0.0485831	-4.36162	1_490
cg25846022	chr1	78444909	+	0.0263938	-3.5484	0.805596	0.420809	-5.9257	1_491
cg08707063	chr1	78444964	-	0.0015148	-4.08667	0.0712186	0.943249	-6.23597	1_491
cg18369686	chr1	78637036	-	-0.00363784	3.23507	-0.107546	0.914394	-6.23284	1_492
cg10435609	chr1	78805320	-	0.00550414	1.77375	0.38661	0.699188	-6.16636	1_493
cg24924936	chr1	78957203	+	-0.0564055	-3.96193	-1.15648	0.247965	-5.59435	1_494
cg05696877	chr1	79088769	+	0.115874	0.364378	1.57101	0.11673	-5.05108	1_495
cg16026299	chr1	84764375	-	-0.000438552	-3.97	-0.0311857	0.975132	-6.23795	1_496
cg04155855	chr1	85064136	+	0.00153547	3.46129	0.0493065	0.960692	-6.23725	1_497
cg02750587	chr1	85156370	-	0.031669	-4.08127	0.869964	0.384683	-5.87376	1_498
cg00657871	chr1	85156634	+	0.0246254	-4.23861	0.60509	0.545358	-6.06195	1_498
cg07725206	chr1	85251175	-	-0.00452721	1.34324	-0.253693	0.799823	-6.20739	1_499
cg22949578	chr1	85667951	-	-0.0160547	-3.28963	-0.325916	0.744607	-6.18721	1_500
cg17719473	chr1	85726564	+	-0.0240945	2.71851	-0.425098	0.670924	-6.1513	1_501
cg23665568	chr1	85745053	+	-0.00687015	-0.0656611	-0.449591	0.653175	-6.14098	1_502
cg21589280	chr1	85930151	-	0.0247201	-3.61685	0.912872	0.361693	-5.83693	1_503
cg06983715	chr1	86042674	+	0.00604479	-4.55663	0.358654	0.719985	-6.17641	1_504
cg22175412	chr1	86063985	-	0.0236451	2.40755	0.988846	0.323154	-5.76738	1_505
cg04401603	chr1	86071839	+	-0.0136764	2.35359	-0.64779	0.517379	-6.03617	1_506
cg07598580	chr1	86620525	+	-0.00558945	1.0199	-0.392695	0.69469	-6.16408	1_507
cg17223809	chr1	86620676	-	-0.0162129	1.34775	-0.627768	0.530406	-6.04848	1_507
cg25726684	chr1	87288288	+	0.00592653	-3.99308	0.0990388	0.921142	-6.23369	1_508
cg14785648	chr1	89114011	-	0.0428814	2.62587	1.49549	0.135336	-5.16227	1_509
cg06549928	chr1	89990868	-	0.0623341	-2.53313	1.00545	0.315104	-5.75145	1_510
cg08158076	chr1	90287038	+	0.00102781	-3.69552	0.063629	0.949288	-6.23647	1_511
cg04436714	chr1	90309218	-	0.0115723	-3.83272	0.65447	0.513071	-6.03198	1_512
cg08037059	chr1	90460796	+	-0.0323708	-4.71711	-0.845467	0.398202	-5.89399	1_513
cg27511630	chr1	91079449	-	0.01505	2.17848	0.940524	0.347344	-5.81226	1_514
cg22605303	chr1	91172472	+	0.00876588	-3.19196	0.606203	0.544619	-6.0613	1_515
cg06959142	chr1	91182731	-	0.0210089	-2.86202	0.917357	0.35934	-5.83298	1_516
cg05039548	chr1	91190366	+	0.0347722	-2.29925	1.204	0.229084	-5.5404	1_517
cg08062812	chr1	91191232	-	0.00769093	-2.80953	0.487819	0.625864	-6.12371	1_517
cg22167515	chr1	91192466	-	0.00090523	-0.965031	0.0909712	0.927547	-6.23443	1_517
cg13200838	chr1	91194708	+	0.0230665	-3.37459	0.876102	0.38134	-5.8686	1_517
cg00667862	chr1	91300446	+	0.0184695	-2.91334	0.856876	0.391871	-5.88464	1_518
cg24714742	chr1	91487571	-	0.0170323	-3.92582	0.90842	0.364037	-5.84083	1_519
cg24000731	chr1	91589803	-	0.00125742	2.76866	0.0543612	0.956666	-6.23699	1_520
cg19846193	chr1	92352084	+	0.0136045	-4.63699	0.614332	0.539239	-6.05652	1_521
cg10096873	chr1	92546470	+	0.0276338	-0.689178	0.774582	0.438905	-5.9493	1_522
cg25061061	chr1	92941433	-	-0.0378912	2.55773	-1.76193	0.0786126	-4.74582	1_523
cg23807354	chr1	92950249	-	0.125849	-4.05588	2.4662	0.0139462	-3.32191	1_524
cg11189434	chr1	93297822	-	0.0124509	-4.7414	0.651005	0.515303	-6.03416	1_525
cg02228635	chr1	93298093	+	0.0205535	-4.03912	0.628573	0.529878	-6.04799	1_525
cg16813892	chr1	93544665	+	-0.00229958	-4.44571	-0.0808921	0.935556	-6.23526	1_526
cg17591343	chr1	93646016	-	0.00852839	-4.25932	0.325565	0.744872	-6.18732	1_527
cg03327164	chr1	94312233	+	0.00307044	-4.82151	0.186654	0.851998	-6.22162	1_528
cg16383389	chr1	94312390	+	0.00324977	-2.65834	0.0717078	0.942859	-6.23594	1_528
cg11926166	chr1	94344604	+	0.0137357	-4.18666	0.673865	0.500668	-6.01957	1_529
cg11662891	chr1	94375064	-	0.083435	-4.06501	1.4398	0.150467	-5.24077	1_530
cg04864149	chr1	95006838	-	0.000868494	-3.30515	0.069114	0.944923	-6.23612	1_531
cg24663131	chr1	95371838	+	0.0381895	3.5327	1.48598	0.137833	-5.17589	1_532
cg19729366	chr1	95542401	+	0.041005	3.01886	2.01312	0.0445673	-4.29155	1_533
cg09890536	chr1	95582751	-	-0.0138874	-3.19711	-0.781816	0.434644	-5.94387	1_534
cg16032570	chr1	95582756	+	0.0211343	-4.40934	0.841882	0.400204	-5.89691	1_534
cg17104959	chr1	95696376	+	0.0161027	2.53362	0.588851	0.556192	-6.07129	1_535
cg04830546	chr1	95969622	+	0.00105726	1.505	0.0553166	0.955905	-6.23694	1_536
cg00931957	chr1	95977448	+	0.0314112	1.4628	1.33492	0.182431	-5.3806	1_537
cg06990379	chr1	98386209	-	0.0150572	-4.76528	0.623699	0.533073	-6.05093	1_538
cg14035771	chr1	98515272	+	0.0935154	-4.67697	2.19678	0.0284344	-3.92172	1_539
cg16232504	chr1	99127707	+	0.0588583	-3.96726	1.40613	0.160225	-5.28681	1_540
cg13482485	chr1	99127787	-	0.0245736	-3.54946	1.64096	0.101353	-4.94327	1_540
cg04939016	chr1	99467969	-	0.00848153	2.5052	0.279162	0.780221	-6.20085	1_541
cg14991984	chr1	99470129	+	0.0753184	-3.97414	1.26601	0.206023	-5.46676	1_541
cg09370016	chr1	100193837	-	0.00648911	2.70569	0.196189	0.844532	-6.21986	1_542
cg03549293	chr1	101166162	+	-0.00080061	2.33929	-0.0457977	0.963487	-6.23741	1_543
cg07157025	chr1	101490984	+	0.0141956	-4.23661	0.716637	0.473889	-5.99092	1_544
cg00151048	chr1	102098127	-	-0.00515113	1.48464	-0.282466	0.777688	-6.19995	1_545
cg09864076	chr1	102462877	+	0.106056	0.0553204	2.41275	0.0161446	-3.44631	1_546
cg22215192	chr1	104160257	+	-0.0265095	2.06872	-0.970788	0.332062	-5.78442	1_547
cg00758069	chr1	107682552	-	-0.0645165	-1.79981	-1.27721	0.202044	-5.45306	1_548
cg15697822	chr1	107684751	+	-0.026909	-4.60082	-1.13638	0.25627	-5.61652	1_548
cg19088627	chr1	107749196	-	0.0245748	1.98999	0.916322	0.359882	-5.83389	1_549
cg00891611	chr1	108066602	-	-0.0179378	2.34504	-0.570931	0.56827	-6.0813	1_550
cg16307793	chr1	108678738	-	-0.0594288	0.373989	-2.60979	0.009296	-2.97455	1_551
cg00999623	chr1	108743186	+	0.00704883	-3.50378	0.24091	0.809711	-6.21044	1_552
cg12100751	chr1	109203672	-	0.0456169	-4.18368	0.778987	0.436308	-5.946	1_553
cg01826444	chr1	109255376	+	0.0396475	1.28277	1.46894	0.142396	-5.20007	1_554
cg11665713	chr1	110030686	-	0.0134651	2.00694	1.03206	0.30248	-5.72536	1_555
cg11851429	chr1	110037126	+	0.0202133	-4.89707	0.567485	0.570606	-6.08319	1_556
cg23749046	chr1	110082924	-	-0.0177738	2.05867	-1.12105	0.262736	-5.63317	1_557
cg11903880	chr1	110197856	-	0.0263164	2.27769	1.19168	0.23388	-5.5546	1_558
cg19498442	chr1	110521570	+	0.00741452	3.06867	0.30698	0.758969	-6.19299	1_559
cg24743229	chr1	110577591	+	0.00753934	-4.14617	0.412776	0.679924	-6.15628	1_560
cg23660154	chr1	110626540	-	0.05184	-4.20587	1.19923	0.230933	-5.54592	1_561
cg04364230	chr1	110750033	-	-0.0154425	1.44211	-0.681325	0.49594	-6.0147	1_562
cg02193146	chr1	110752257	-	-0.0645435	0.639061	-1.21843	0.223562	-5.5236	1_562
cg04575263	chr1	110882079	-	-0.00287364	-4.41591	-0.0671114	0.946516	-6.23625	1_563
cg25320780	chr1	110933345	+	-0.00626401	1.60375	-0.224431	0.822502	-6.21413	1_564
cg07206840	chr1	110949893	-	0.0342625	-4.66228	0.898146	0.369484	-5.84977	1_565
cg17725100	chr1	111098247	-	0.065825	-3.97164	1.61335	0.107216	-4.98637	1_566
cg02838118	chr1	111506021	-	-0.0312019	-3.28717	-0.688206	0.491601	-6.01016	1_567
cg08541521	chr1	111506029	+	0.013442	-3.52807	0.631648	0.527868	-6.04612	1_567
cg18248911	chr1	111506294	+	-0.00497086	-3.48894	-0.209806	0.833893	-6.2172	1_567
cg06125456	chr1	111750610	+	-0.025006	3.02771	-0.556523	0.57807	-6.08913	1_568
cg25211348	chr1	111769665	-	0.019274	1.95809	0.626824	0.531023	-6.04905	1_569
cg01083093	chr1	112019557	-	0.051981	-3.83684	2.38428	0.0174359	-3.51148	1_570
cg01534316	chr1	112061221	+	0.0135949	2.59013	0.604578	0.545698	-6.06224	1_571
cg13440864	chr1	112251465	+	-0.0212993	1.97747	-0.936425	0.349448	-5.81596	1_572
cg22482502	chr1	112525384	+	-0.0327514	2.27486	-1.42552	0.15455	-5.26044	1_573
cg24525509	chr1	113051043	+	0.00289902	-3.63205	0.123978	0.901376	-6.23101	1_574
cg22853526	chr1	113216965	-	0.00874587	-3.95376	0.435928	0.663053	-6.14681	1_575
cg11257300	chr1	113229103	-	0.00248102	2.4851	0.0733948	0.941517	-6.23582	1_576
cg26044038	chr1	113261488	+	-0.0246293	-3.66686	-0.768815	0.442319	-5.95358	1_577
cg10839663	chr1	113261613	+	-0.0130587	-4.24474	-0.537676	0.591009	-6.09907	1_577
cg00342891	chr1	113263764	+	-0.00379894	0.999743	-0.165416	0.868675	-6.22523	1_577
cg04746890	chr1	113287171	+	0.0535691	-2.78475	1.67995	0.0935096	-4.88113	1_578
cg12737172	chr1	113347536	-	0.0199569	2.1354	1.48799	0.137303	-5.17302	1_579
cg22598841	chr1	113615267	+	0.027231	-3.37328	1.05853	0.29026	-5.69873	1_580
cg17310611	chr1	113615709	-	0.0123475	-3.98031	0.3887	0.697642	-6.16558	1_580
cg07212644	chr1	114301956	+	0.0573158	-4.30582	1.24053	0.215284	-5.49746	1_581
cg18222544	chr1	114576186	-	-0.00568084	-1.08587	-0.1853	0.853059	-6.22186	1_582
cg15976388	chr1	114696946	-	-0.0123901	-2.07213	-0.57983	0.562256	-6.07637	1_583
cg06620092	chr1	114697523	-	0.00173852	-0.970126	0.149785	0.880987	-6.2276	1_583
cg00764109	chr1	114697582	-	0.0639319	-3.14884	1.84602	0.0654039	-4.6004	1_583
cg14272177	chr1	115324450	+	0.00315568	2.65891	0.164635	0.869289	-6.22535	1_584
ch.1.115475395F	chr1	115673872	+	0.0318469	-5.07624	0.772617	0.440067	-5.95076	1_585
cg00356916	chr1	116256618	+	0.00846145	1.58643	0.453907	0.650067	-6.1391	1_586
cg02126788	chr1	116381660	+	0.0113803	-3.46184	0.432251	0.665721	-6.14835	1_587
cg11951449	chr1	116519025	+	0.0240295	-1.67389	0.455591	0.648856	-6.13836	1_588
cg02452639	chr1	116710227	-	-0.0478412	1.17345	-1.21163	0.226153	-5.53154	1_589
cg19120746	chr1	117664515	-	-0.0218242	-3.8277	-1.27182	0.20395	-5.45966	1_590
cg01114951	chr1	117664707	-	0.0281727	-4.38601	0.664691	0.506515	-6.02548	1_590
cg07209821	chr1	118337995	-	-0.0430449	1.39021	-1.67011	0.0954423	-4.89696	1_591
cg14787290	chr1	118472449	+	-0.00530033	-4.67081	-0.222823	0.823752	-6.21448	1_592
cg24144440	chr1	119526882	-	0.00912888	-2.50031	0.448501	0.65396	-6.14145	1_593
cg06204711	chr1	119528424	+	-0.00220581	-3.27875	-0.0773095	0.938404	-6.23554	1_593
cg21301805	chr1	119534644	+	-0.0820154	-2.72787	-1.6195	0.105888	-4.97684	1_594
cg07817024	chr1	119535500	-	-0.0227148	-2.66251	-0.722444	0.470315	-5.98689	1_594
cg25386234	chr1	119542159	-	0.0136995	-3.01419	0.656542	0.511738	-6.03067	1_595
cg06764239	chr1	119544772	-	0.0306193	-4.56562	0.992087	0.321572	-5.76429	1_595
cg26574895	chr1	119682877	-	-0.0288163	-4.90642	-0.568331	0.570032	-6.08273	1_596
cg06625804	chr1	119982100	-	-0.0707943	2.19272	-2.2779	0.0230987	-3.74828	1_597
cg27056418	chr1	120187351	+	-0.0478217	2.81053	-1.69053	0.0914683	-4.86403	1_598
cg09222993	chr1	144913803	-	0.0313578	2.83584	0.449243	0.653426	-6.14113	1_599
cg12594911	chr1	144931379	+	-0.0716939	-3.36088	-1.11146	0.266833	-5.64346	1_600
cg03866074	chr1	144931476	-	-0.0229891	-3.93284	-0.875877	0.381463	-5.86879	1_600
cg26805238	chr1	144931980	-	0.0649193	-3.74602	1.28095	0.200729	-5.44847	1_600
cg09766379	chr1	145012822	-	-0.00861582	3.02237	-0.434258	0.664264	-6.14751	1_601
cg13129833	chr1	145023679	+	-0.0146523	2.29678	-0.758183	0.448652	-5.9614	1_602
cg23933216	chr1	145059467	+	0.00454907	-0.516275	0.260232	0.794778	-6.20577	1_603
cg24874173	chr1	145385677	+	-0.0145213	2.30154	-0.281561	0.778382	-6.2002	1_604
cg00860640	chr1	145516730	+	0.0609462	-4.12734	2.07249	0.0386647	-4.17547	1_605
cg14278893	chr1	145610795	-	0.0546414	-3.86648	1.1314	0.258358	-5.62195	1_606
cg24403497	chr1	146644500	+	0.0125741	-3.61321	0.701266	0.483421	-6.00142	1_607
cg07572770	chr1	146713916	+	0.0184205	-2.84925	0.576225	0.564689	-6.07838	1_608
cg03441279	chr1	147083949	+	0.00370727	2.70436	0.141265	0.88771	-6.2288	1_609
cg02909688	chr1	147752823	-	-0.0339167	-4.23751	-0.79109	0.429218	-5.93685	1_610
cg05959459	chr1	147752860	-	-0.062645	-3.95816	-1.41106	0.158769	-5.28015	1_610
cg17097571	chr1	149858312	-	-0.00431657	-4.66649	-0.179944	0.85726	-6.22281	1_611
cg06776953	chr1	149859104	-	0.0270566	-4.76963	1.03354	0.301784	-5.72388	1_611
cg03952484	chr1	149899818	-	-0.00097539	-3.81703	-0.0631858	0.949641	-6.23649	1_612
cg00777271	chr1	149908524	-	-0.00543075	0.76645	-0.150822	0.880169	-6.22745	1_613
cg24620905	chr1	149908781	+	0.00059857	0.921526	0.0197272	0.984268	-6.23823	1_613
cg19712078	chr1	150036519	-	0.0671244	1.99101	2.09456	0.0366478	-4.13149	1_614
cg04560832	chr1	150267044	-	0.0128468	2.47122	0.507874	0.611737	-6.11408	1_615
cg13436750	chr1	150337476	+	-0.0158086	-3.8094	-1.05634	0.291258	-5.70096	1_616
cg06770554	chr1	151020549	-	0.043915	-4.13578	1.06267	0.28838	-5.6945	1_617
cg04393837	chr1	151139439	+	-0.00781937	1.98672	-0.266521	0.789934	-6.20417	1_618
cg09416928	chr1	151254091	+	-0.0162198	-4.79757	-0.437173	0.66215	-6.14629	1_619
cg02290168	chr1	151255971	-	-0.0309707	-3.78372	-1.44862	0.14799	-5.22855	1_619
cg12083852	chr1	151282686	+	0.0200971	1.98302	1.70886	0.0880159	-4.83414	1_620
cg02145668	chr1	151300723	+	-0.0340317	-1.98394	-1.16679	0.243779	-5.58283	1_621
cg26884161	chr1	151303917	-	0.0809327	2.89717	1.50612	0.132587	-5.14696	1_621
cg06221680	chr1	151689396	-	0.00180037	-2.28325	0.135811	0.892018	-6.22953	1_622
cg11690979	chr1	151694320	+	0.0279698	-3.78329	1.0077	0.314021	-5.74926	1_622
cg07206827	chr1	151778404	-	-0.0105103	0.534665	-0.511823	0.608971	-6.11214	1_623
cg14424499	chr1	151814634	-	0.0125136	2.66506	0.675755	0.499468	-6.01834	1_624
cg15628959	chr1	151882675	+	0.0249756	-1.34686	0.832331	0.405568	-5.90461	1_625
cg27055156	chr1	151988500	-	0.0113562	1.41214	0.400914	0.688632	-6.16093	1_626
cg03115048	chr1	152077402	-	0.07935	1.33971	1.75837	0.0792168	-4.75183	1_627
cg05464302	chr1	152083029	-	0.00323919	-3.69925	0.134633	0.892949	-6.22968	1_628
cg24645670	chr1	152083292	+	0.0544319	-1.36966	1.26867	0.205074	-5.46352	1_628
cg23021650	chr1	152087889	+	-0.0325887	2.06664	-0.944005	0.345564	-5.8091	1_628
cg10500702	chr1	152299041	-	0.0158747	1.46771	0.478629	0.632385	-6.12799	1_629
cg26420391	chr1	152691758	+	-0.0192421	2.34827	-0.705471	0.480803	-5.99857	1_630
cg01975957	chr1	152798912	+	-0.00749703	1.778	-0.371362	0.710505	-6.17193	1_631
cg26531371	chr1	152815068	-	-0.0029808	1.4784	-0.217528	0.827874	-6.2156	1_632
cg21948655	chr1	152849738	+	0.00231996	2.49565	0.12773	0.898408	-6.23055	1_633
cg21419383	chr1	152881930	-	0.0310558	1.65553	1.70414	0.0888952	-4.84187	1_634
cg04841371	chr1	152958102	-	-0.0282512	1.69939	-1.41604	0.157305	-5.27337	1_635
cg21543102	chr1	152974771	+	0.0351495	1.55053	1.85855	0.0636013	-4.57815	1_636
cg18087023	chr1	153014956	+	0.0262568	2.74024	0.612065	0.540737	-6.05786	1_637
cg21860629	chr1	153234268	-	0.0355805	-3.52462	0.429799	0.667503	-6.14937	1_638
cg04920527	chr1	153505651	-	-0.0332309	-1.17079	-0.914343	0.36092	-5.83564	1_639
cg04998420	chr1	153508511	-	0.0879978	-4.45719	1.46964	0.142207	-5.19908	1_639
cg06872500	chr1	153508523	+	0.0803851	-4.8825	2.62074	0.00900616	-2.94728	1_639
cg13112903	chr1	153508542	+	0.0378546	-4.61426	1.14907	0.251004	-5.60256	1_639
cg01434197	chr1	153508553	+	0.0444902	-4.65809	1.33585	0.182129	-5.37942	1_639
cg09413557	chr1	153508713	+	0.0189867	-4.50495	0.883357	0.377413	-5.86245	1_639
cg08644993	chr1	153508755	-	0.00648442	-2.3064	0.241718	0.809085	-6.21025	1_639
cg16564710	chr1	153508839	+	0.0230332	-4.56062	1.31936	0.187574	-5.40046	1_639
cg00419564	chr1	153508860	+	-0.0128571	-4.77707	-0.722616	0.47021	-5.98677	1_639
cg10959711	chr1	153509096	-	-0.026475	-1.63741	-1.20473	0.228804	-5.53956	1_639
cg07299819	chr1	153651009	+	-0.0180731	-2.42132	-0.699675	0.484413	-6.00249	1_640
cg15684116	chr1	153700070	-	-0.0350476	-3.85566	-1.71644	0.0866198	-4.82169	1_641
cg23046518	chr1	153895888	-	-0.0171167	-4.64972	-0.906103	0.365261	-5.84286	1_642
cg24546083	chr1	154155925	-	-0.00358964	-3.74048	-0.0929592	0.925968	-6.23425	1_643
cg24706124	chr1	154173755	+	-0.0153141	1.1056	-0.621692	0.534391	-6.05213	1_644
cg22708508	chr1	154325248	-	0.0159804	-3.90393	0.494797	0.620932	-6.1204	1_645
cg17001401	chr1	154425845	+	0.0170546	1.63348	1.37725	0.168971	-5.32544	1_646
cg21052164	chr1	154539977	+	0.00614678	-2.77218	0.173956	0.861962	-6.22383	1_647
cg14926097	chr1	154544691	-	0.0379841	2.11386	1.20003	0.230621	-5.54499	1_647
cg20065217	chr1	154913307	-	-0.00118424	-1.30392	-0.10605	0.91558	-6.233	1_648
cg17747879	chr1	154929734	-	-0.0149293	1.50308	-0.743941	0.457216	-5.97171	1_649
cg08733086	chr1	154947035	+	0.0120419	-4.08101	0.481139	0.630601	-6.12683	1_650
cg06418219	chr1	154948305	+	-0.00701088	-4.19615	-0.127364	0.898696	-6.2306	1_650
cg17608500	chr1	154955711	+	0.0053004	-3.88851	0.340342	0.733724	-6.18258	1_651
cg17588293	chr1	154986238	+	0.0120519	-2.62598	0.247832	0.804353	-6.20881	1_652
cg27576241	chr1	155034570	-	0.00613054	1.91883	0.216163	0.828937	-6.21589	1_653
cg08242010	chr1	155051879	-	-0.0353323	-1.798	-0.92486	0.355427	-5.82632	1_654
cg05641351	chr1	155099332	-	-0.00838118	-3.79952	-0.447908	0.654388	-6.14171	1_655
cg17129435	chr1	155142364	+	0.00810369	2.28945	0.307082	0.758892	-6.19296	1_656
cg02768471	chr1	155231827	-	0.0171681	-4.16908	0.658105	0.510734	-6.02968	1_657
cg20795117	chr1	155232251	-	0.0198258	-2.72374	0.510504	0.609895	-6.11279	1_657
cg03259273	chr1	155238752	+	0.00774611	2.41964	0.471301	0.637605	-6.13134	1_658
cg22041635	chr1	155247476	+	-0.000368267	-4.33987	-0.0252937	0.97983	-6.23811	1_659
cg17283294	chr1	155263058	-	0.0046298	1.39925	0.314942	0.75292	-6.1906	1_660
cg00764632	chr1	155271211	-	0.00788642	2.28733	0.396583	0.691822	-6.1626	1_661
cg26316072	chr1	155277799	+	0.0128987	1.85769	0.351252	0.725528	-6.17894	1_662
cg00061769	chr1	155658843	+	0.0222593	-3.99996	0.728942	0.466334	-5.98235	1_663
cg02695726	chr1	155714748	-	-0.00587711	2.45972	-0.148297	0.882161	-6.22782	1_664
cg06894549	chr1	155890816	+	-0.0568437	2.79365	-2.33229	0.0200297	-3.62853	1_665
cg07557355	chr1	155904306	+	0.0210607	-4.34837	0.592337	0.553858	-6.0693	1_666
cg27187375	chr1	155912569	-	0.0179425	2.39896	0.823563	0.410529	-5.9116	1_667
cg17971328	chr1	156122730	-	-0.0255523	2.10004	-1.23502	0.217327	-5.50402	1_668
cg16405055	chr1	156164205	-	-0.00969807	-4.36686	-0.640829	0.521889	-6.04049	1_669
cg19263494	chr1	156181616	-	0.0175772	2.13995	0.249311	0.803209	-6.20845	1_670
cg20333836	chr1	156215418	-	-0.0306522	-4.13988	-1.34451	0.179315	-5.36826	1_671
cg14031683	chr1	156215507	-	-0.0182002	-3.71569	-1.08575	0.278046	-5.67064	1_671
cg26022183	chr1	156215655	-	-0.00249552	-3.15296	-0.124903	0.900644	-6.2309	1_671
cg10544251	chr1	156215727	-	-0.00681853	-3.78581	-0.401874	0.687926	-6.16056	1_671
cg18993334	chr1	156307348	+	-0.0176721	-3.57873	-0.523396	0.6009	-6.10637	1_672
cg08480939	chr1	156307962	-	0.0370733	-4.30618	1.02096	0.307701	-5.73632	1_672
cg20871559	chr1	156361263	+	0.00723826	1.10933	0.364898	0.715321	-6.17423	1_673
cg10778599	chr1	156390958	+	0.0181896	-3.9871	1.19305	0.233342	-5.55303	1_674
cg21165064	chr1	156402678	-	-0.0198683	-2.94124	-0.778611	0.436529	-5.94628	1_675
cg21475402	chr1	156612140	+	0.00407895	-2.29301	0.186346	0.852239	-6.22168	1_676
cg03265671	chr1	156616554	-	0.00145499	-3.51588	0.0331029	0.973604	-6.23789	1_676
cg08032665	chr1	156642838	+	0.00825881	1.13475	0.698041	0.485434	-6.00359	1_677
cg12039611	chr1	156786653	+	-0.00636839	-4.46321	-0.301672	0.763011	-6.19454	1_678
cg12995941	chr1	156829377	+	0.027034	-4.01004	0.9197	0.358115	-5.83091	1_679
cg20948486	chr1	156863129	-	-0.0345769	-3.01765	-1.03866	0.299402	-5.71878	1_680
cg02237987	chr1	156897441	-	-0.0443456	-3.33144	-1.6164	0.106557	-4.98165	1_681
cg22515937	chr1	157790499	+	-0.0559749	2.83473	-0.874958	0.381962	-5.86957	1_682
cg13209980	chr1	157995040	+	0.00921405	1.51152	0.427313	0.669312	-6.15039	1_683
cg13930105	chr1	158083475	-	0.00189155	-4.43191	0.0490286	0.960914	-6.23726	1_684
cg03687587	chr1	159141293	+	-0.0165805	-3.96178	-0.961059	0.336927	-5.79346	1_685
cg03951219	chr1	159141440	+	0.0254808	-3.85132	0.551241	0.581682	-6.09195	1_685
cg03789420	chr1	159141717	+	0.0238421	-3.14019	1.20013	0.230583	-5.54488	1_685
cg15700197	chr1	159409207	+	-0.0281734	2.16329	-1.24671	0.213012	-5.49007	1_686
cg11844079	chr1	160001979	+	0.103318	-3.7371	2.3275	0.0202849	-3.63919	1_687
cg23004625	chr1	160002365	-	0.0280286	-2.0973	1.0143	0.310868	-5.74285	1_687
cg13987606	chr1	160002698	-	0.0215118	1.27536	0.669764	0.503277	-6.02222	1_687
cg15580417	chr1	160053947	-	0.0640685	-3.84992	0.808713	0.419015	-5.92327	1_688
cg15487620	chr1	160084833	-	0.0170794	0.799132	1.22901	0.219573	-5.51115	1_689
cg10526817	chr1	160135527	-	0.0124194	2.14032	0.611012	0.541434	-6.05848	1_690
cg03915298	chr1	160231971	+	0.00374819	-4.36823	0.121861	0.903052	-6.23126	1_691
cg26162836	chr1	160232429	+	0.0769891	-4.28431	1.0745	0.283049	-5.68233	1_691
cg14838017	chr1	160232450	+	0.0033208	-4.30949	0.103598	0.917524	-6.23324	1_691
cg12277145	chr1	160232707	-	0.0246466	-3.48413	1.9559	0.0509611	-4.40029	1_691
cg13461710	chr1	160287986	+	-0.00196929	3.1872	-0.0588528	0.95309	-6.23675	1_692
cg18023842	chr1	160336475	+	-0.0175852	2.78393	-0.640869	0.521863	-6.04047	1_693
cg20463292	chr1	161004671	-	0.00379489	2.10431	0.28408	0.776451	-6.19951	1_694
cg00446235	chr1	161008644	+	-0.00161322	-4.47323	-0.032934	0.973739	-6.2379	1_694
cg27180868	chr1	161008750	+	-0.030143	-3.16807	-0.390935	0.69599	-6.16474	1_694
cg24161057	chr1	161008811	+	-0.0252629	-3.08189	-0.32404	0.746026	-6.1878	1_694
cg13906823	chr1	161008824	+	-0.0746232	-2.31203	-0.961474	0.336718	-5.79308	1_694
cg00756887	chr1	161059654	+	0.0424637	2.0483	2.46207	0.0141061	-3.33162	1_695
cg07158246	chr1	161087200	+	0.0491064	-3.59804	1.30592	0.192101	-5.41741	1_696
cg17077042	chr1	161126769	+	0.0165454	3.04602	0.576575	0.564453	-6.07818	1_697
cg01531388	chr1	161136547	-	-0.0122279	-4.1864	-0.543395	0.587068	-6.09609	1_698
cg17806952	chr1	161147426	-	-0.0468647	-3.32603	-1.87746	0.0609607	-4.5443	1_699
cg11912330	chr1	161228674	+	0.0355057	-4.13696	0.598932	0.549454	-6.06552	1_700
cg11221265	chr1	161284279	+	0.0363131	-4.84347	1.3808	0.167878	-5.32073	1_701
cg07706715	chr1	161510194	-	0.00522735	-3.40094	0.343964	0.730999	-6.18138	1_702
cg23270415	chr1	161574664	+	-0.0380932	2.54579	-0.612599	0.540384	-6.05754	1_703
cg15994321	chr1	161736098	+	0.00803936	-4.36582	0.267306	0.789329	-6.20397	1_704
cg18383585	chr1	162183582	-	0.0213612	2.11841	1.18738	0.235568	-5.55952	1_705
cg20299802	chr1	162319575	+	-0.0463272	2.28795	-1.68944	0.091677	-4.8658	1_706
cg03391436	chr1	162335175	-	0.00590566	2.16515	0.428285	0.668604	-6.14999	1_707
cg16604136	chr1	163291493	-	0.0203111	-4.83484	0.5921	0.554017	-6.06944	1_708
cg06749480	chr1	164774643	+	0.0181362	1.89223	0.90874	0.363868	-5.84055	1_709
cg05899118	chr1	165183639	-	-0.015147	1.33946	-0.777877	0.436961	-5.94683	1_710
cg22627981	chr1	165204410	+	-0.0645942	-2.7596	-1.85436	0.0641999	-4.58561	1_711
cg06872705	chr1	165205201	-	0.0397267	-3.87547	1.56855	0.117302	-5.05479	1_711
cg05099491	chr1	165205352	+	0.00494858	-3.76384	0.293972	0.768886	-6.19675	1_711
cg10315533	chr1	165322784	-	-0.0044105	-3.89466	-0.142933	0.886393	-6.22857	1_712
cg07686479	chr1	165325030	-	-0.0195908	-3.24011	-1.02486	0.305862	-5.73248	1_712
cg13901501	chr1	165414514	+	0.0119709	-4.2084	0.336755	0.736424	-6.18375	1_713
cg00986742	chr1	165513318	-	0.00856996	-1.6403	0.306919	0.759016	-6.193	1_714
cg10842229	chr1	165513322	-	0.0107007	-1.41568	0.391925	0.695259	-6.16437	1_714
cg11392667	chr1	165567492	+	-0.0156835	-4.09787	-0.322106	0.747489	-6.1884	1_715
cg06975592	chr1	165796857	-	-0.032742	-4.04884	-1.64355	0.100816	-4.93918	1_716
cg24554839	chr1	166124903	+	-0.0285319	1.38303	-1.61635	0.106567	-4.98172	1_717
cg16040306	chr1	166353877	-	-0.012001	1.21099	-0.351017	0.725704	-6.17902	1_718
cg24000232	chr1	166808428	-	-0.00597542	-4.66295	-0.268142	0.788686	-6.20375	1_719
cg21263605	chr1	166818686	+	-0.0153757	1.94883	-0.551034	0.581824	-6.09206	1_720
cg27511494	chr1	166855868	+	-0.00219301	2.42015	-0.119741	0.90473	-6.23151	1_721
cg11503720	chr1	166944856	+	0.0113586	-4.22455	0.324106	0.745976	-6.18778	1_722
cg18894878	chr1	166958221	-	-0.013715	2.20415	-0.355535	0.722319	-6.17748	1_723
cg24586196	chr1	166958406	+	0.0204826	2.61934	2.2537	0.0245913	-3.80068	1_723
cg20491991	chr1	167683013	+	-0.0483527	-4.25642	-2.11203	0.0351143	-4.09632	1_724
cg19777644	chr1	167902728	-	0.100466	2.78304	3.73994	0.000202507	0.42168	1_725
cg12739647	chr1	168195558	-	0.00514922	-4.58976	0.311184	0.755773	-6.19173	1_726
cg04722610	chr1	168215442	+	0.0132865	3.10699	0.671138	0.502402	-6.02133	1_727
cg17449759	chr1	168466986	+	-0.0249931	3.19884	-0.709476	0.478317	-5.99584	1_728
cg09922481	chr1	168698463	-	0.000857347	2.16922	0.052128	0.958445	-6.23711	1_729
cg08104202	chr1	169396712	+	-0.0108108	-3.11031	-0.495866	0.620179	-6.11989	1_730
cg16998150	chr1	169396834	-	0.0210696	-3.46854	0.461911	0.64432	-6.13557	1_730
cg24808280	chr1	169396868	-	0.0119865	-3.90215	0.334715	0.737963	-6.18441	1_730
cg26681912	chr1	169455321	-	-0.0190125	-5.04143	-0.297145	0.766463	-6.19585	1_731
cg23244997	chr1	169763992	-	-0.00897886	-4.85618	-0.420465	0.674303	-6.15319	1_732
cg03192897	chr1	170115351	-	0.0215658	0.42921	0.552927	0.580529	-6.09105	1_733
cg13110779	chr1	170245286	+	-0.0140537	2.69308	-0.677538	0.498338	-6.01718	1_734
cg13151527	chr1	170248794	-	-0.0118115	1.89961	-0.394897	0.693066	-6.16324	1_734
cg22797031	chr1	170630070	+	0.0414101	-1.93563	0.274383	0.783889	-6.20212	1_735
cg15711902	chr1	170630457	-	-0.0146067	-4.07207	-0.550303	0.582325	-6.09245	1_735
cg03350186	chr1	170633508	-	-0.00367898	-3.71379	-0.22537	0.821772	-6.21393	1_735
cg08702689	chr1	170662395	+	-0.0309916	2.43456	-1.14951	0.250824	-5.60208	1_736
cg26519326	chr1	171105781	-	0.0142256	2.46652	0.626019	0.531551	-6.04953	1_737
cg06041466	chr1	171106397	-	0.0324131	1.11042	1.29269	0.196638	-5.43394	1_737
cg11199869	chr1	171220575	+	0.0420715	-3.28377	1.71419	0.0870327	-4.8254	1_738
cg11192688	chr1	171226702	-	0.00505948	1.82116	0.262143	0.793305	-6.20529	1_739
cg21820373	chr1	171614104	-	-0.0191208	-3.30443	-0.608163	0.54332	-6.06015	1_740
cg03762505	chr1	171750926	+	0.0114922	-2.60002	0.408044	0.683393	-6.15815	1_741
cg26839871	chr1	171811299	+	-0.0108589	-1.35353	-0.597538	0.550384	-6.06632	1_742
cg00996925	chr1	172171825	+	0.015548	2.63765	0.46934	0.639005	-6.13223	1_743
cg25722073	chr1	172351357	+	0.00616731	2.18731	0.311793	0.755311	-6.19155	1_744
cg00038446	chr1	172635668	+	-0.0296974	1.59607	-0.989513	0.322829	-5.76675	1_745
cg20940459	chr1	173793922	+	0.0250789	-4.01025	0.349599	0.726768	-6.1795	1_746
cg00103398	chr1	173834155	+	0.0207626	0.81896	0.815108	0.415348	-5.91827	1_747
cg06826845	chr1	174968881	+	-0.00836805	-3.3367	-0.305875	0.75981	-6.19331	1_748
cg00820581	chr1	174969299	+	0.000680249	-3.21952	0.0276713	0.977934	-6.23805	1_748
cg18539546	chr1	174992693	+	0.0223582	-3.0396	0.818274	0.41354	-5.91578	1_749
cg00690400	chr1	174992704	+	0.0464553	-3.88267	0.929862	0.352833	-5.82186	1_749
cg10331038	chr1	175376028	+	-0.0092246	1.25026	-0.318674	0.75009	-6.18946	1_750
cg22941315	chr1	175511259	+	0.0444765	1.18778	1.51155	0.131197	-5.13908	1_751
cg23054379	chr1	176176226	+	0.0174631	-4.21348	1.01056	0.312653	-5.74649	1_752
cg10994126	chr1	176432498	+	0.00140563	0.654559	0.0644101	0.948666	-6.23642	1_753
cg26406924	chr1	176811378	+	-0.0168338	1.17161	-0.727912	0.466964	-5.98307	1_754
cg20824840	chr1	177138043	+	0.0738119	1.14889	1.90027	0.0578977	-4.50302	1_755
cg21523908	chr1	177140609	-	0.0207688	-0.934327	0.830259	0.406737	-5.90627	1_755
cg16123101	chr1	177140812	-	-0.0889249	-2.95884	-2.47893	0.0134634	-3.29189	1_755
cg11578385	chr1	179198400	-	-0.0606289	-3.86019	-0.464409	0.64253	-6.13445	1_756
cg03312984	chr1	179279856	+	-0.0138222	2.56554	-0.579483	0.562491	-6.07656	1_757
cg16101902	chr1	179332148	-	-0.052664	2.07648	-2.09146	0.0369249	-4.13769	1_758
cg03732293	chr1	179335087	-	0.00751926	-3.78626	0.357122	0.721131	-6.17693	1_758
cg06656994	chr1	179713176	+	0.00286099	-2.78099	0.080427	0.935926	-6.2353	1_759
cg23673397	chr1	180166190	+	0.00605242	2.34206	0.37826	0.705377	-6.16944	1_760
cg18063017	chr1	180204974	+	-0.0105855	-2.53713	-0.356518	0.721584	-6.17714	1_761
cg14989164	chr1	180205157	+	0.0108009	-3.90106	0.323303	0.746583	-6.18803	1_761
cg22159430	chr1	180455299	-	-0.0361925	2.15338	-1.58881	0.112653	-5.02409	1_762
cg25352856	chr1	180472145	+	0.0153055	-4.57905	0.555259	0.578934	-6.08981	1_763
cg08270031	chr1	180472207	-	-0.00839658	-4.28702	-0.792749	0.428251	-5.93558	1_763
cg14838757	chr1	180662660	+	-0.0496997	0.337013	-2.25261	0.0246602	-3.80302	1_764
cg11496811	chr1	181058973	+	0.0099069	-3.2383	0.714408	0.475265	-5.99245	1_765
cg25604316	chr1	181104570	+	0.00516449	2.3723	0.31382	0.753772	-6.19094	1_766
cg18593081	chr1	181286640	+	0.110399	-2.89276	1.94716	0.0520023	-4.41662	1_767
cg16898334	chr1	181767774	+	0.0132033	2.48056	0.482057	0.629949	-6.1264	1_768
cg06537131	chr1	182204144	+	0.000272054	1.90463	0.0146014	0.988355	-6.23832	1_769
cg14155831	chr1	182301371	-	-0.00921443	2.04339	-0.361323	0.717991	-6.17548	1_770
cg01419479	chr1	182360822	-	0.0511147	-4.83398	1.31311	0.18967	-5.40836	1_771
cg18611847	chr1	182573759	+	-0.0147229	-4.06464	-0.675295	0.49976	-6.01864	1_772
cg06894198	chr1	182643158	+	-0.015551	2.65743	-0.579029	0.562796	-6.07682	1_773
cg18116641	chr1	183389165	+	0.0390309	1.40431	1.54815	0.122136	-5.08531	1_774
cg15632228	chr1	183439493	+	-5.92e-05	-4.72631	-0.00669877	0.994658	-6.2384	1_775
cg02580528	chr1	183441376	+	-0.00532528	-4.22568	-0.32617	0.744414	-6.18713	1_775
cg24558378	chr1	183589673	-	0.0183093	2.6958	0.678414	0.497782	-6.0166	1_776
cg19767650	chr1	183605181	+	0.0408282	-4.2583	1.23504	0.217321	-5.504	1_777
cg11855643	chr1	184473341	-	0.0230659	0.755962	1.30383	0.192814	-5.42004	1_778
cg11970163	chr1	184852820	+	0.0143927	1.74038	0.548506	0.583557	-6.0934	1_779
cg24325991	chr1	184943911	-	-0.0388983	-3.64627	-1.41848	0.156593	-5.27006	1_780
cg00177390	chr1	185126125	+	-0.00735915	-3.53525	-0.316116	0.752029	-6.19024	1_781
cg08358671	chr1	185286807	+	0.015434	-4.09906	0.510769	0.609709	-6.11266	1_782
cg07387629	chr1	186370528	+	0.00708427	2.72768	0.371882	0.710118	-6.17175	1_783
cg06367647	chr1	190446829	+	0.0308763	-3.68456	1.18392	0.236933	-5.56346	1_784
cg19600670	chr1	193090350	+	0.0477534	1.96901	1.98606	0.0475017	-4.34337	1_785
cg04910183	chr1	193090988	+	-0.0674963	-3.13281	-1.92469	0.0547617	-4.45829	1_785
cg16608652	chr1	193155390	-	0.028861	1.83928	1.29776	0.194889	-5.42762	1_786
cg00564737	chr1	196847182	-	-0.0282973	0.159258	-0.63902	0.523064	-6.04161	1_787
cg07346077	chr1	197115927	-	0.0146274	-4.3265	0.700915	0.483639	-6.00165	1_788
cg19350340	chr1	197115964	+	0.00829129	-4.59276	0.718067	0.473008	-5.98993	1_788
cg03750742	chr1	197116190	+	0.0161098	-4.45583	1.48718	0.137515	-5.17417	1_788
cg16353957	chr1	197880663	+	0.107562	-4.32374	2.21318	0.0272774	-3.88717	1_789
cg24340786	chr1	197884759	+	-0.00442145	-3.2909	-0.135281	0.892437	-6.22959	1_789
cg08610862	chr1	197888469	+	0.0231627	-3.07196	0.735047	0.462611	-5.97804	1_789
cg04868078	chr1	197898229	+	0.0348739	-2.30903	0.451072	0.652108	-6.14034	1_790
cg22948669	chr1	198089801	+	-0.00756093	2.67347	-0.222403	0.824079	-6.21457	1_791
cg10768932	chr1	198590738	-	-0.0343232	-3.32929	-0.635879	0.525108	-6.04354	1_792
cg15617537	chr1	198606675	+	0.0349062	1.7258	0.725984	0.468144	-5.98442	1_793
cg03425860	chr1	198990468	+	-0.0461449	2.46485	-1.0336	0.30176	-5.72383	1_794
cg12730323	chr1	200004757	-	0.0222739	-2.5907	0.948492	0.343278	-5.80501	1_795
cg15617883	chr1	200371248	-	0.0112727	2.6067	0.380148	0.703976	-6.16875	1_796
cg13460439	chr1	200522459	-	-0.00724438	3.3198	-0.177293	0.859341	-6.22326	1_797
cg19819138	chr1	200589910	-	-0.0263601	-4.40559	-1.39343	0.164028	-5.30389	1_798
cg16374910	chr1	201084995	-	0.0128418	1.88065	0.499615	0.617537	-6.11809	1_799
cg20807000	chr1	201123225	-	0.00965686	-3.72383	0.679153	0.497314	-6.01612	1_800
cg19259723	chr1	201140601	+	0.017725	-4.22085	0.75105	0.45293	-5.96659	1_801
cg09472802	chr1	201252693	-	0.0114185	-3.8048	0.685334	0.493409	-6.01206	1_802
cg13435855	chr1	201390206	-	-0.0223731	1.15312	-0.819642	0.41276	-5.9147	1_803
cg19099833	chr1	201476290	+	-0.0217503	-4.13644	-0.527808	0.597836	-6.10413	1_804
cg01104549	chr1	201479959	-	0.0166552	3.23706	0.492239	0.622738	-6.12162	1_804
cg23012527	chr1	201508712	+	0.0273172	-4.50276	1.21659	0.224259	-5.52575	1_805
cg13071729	chr1	201617443	-	0.0150924	-3.81038	0.33001	0.741512	-6.18591	1_806
cg14834267	chr1	201617847	-	0.0505627	-2.33756	1.5709	0.116756	-5.05125	1_806
cg16517702	chr1	201617853	-	0.0103096	-3.12182	0.18697	0.85175	-6.22156	1_806
cg04226892	chr1	201637173	-	0.0346931	2.09125	1.89418	0.0587029	-4.51409	1_807
cg21783442	chr1	201923663	+	-0.0121592	1.71531	-0.258598	0.796038	-6.20618	1_808
cg10399484	chr1	202090849	+	-0.0204537	2.3247	-1.16725	0.243592	-5.58231	1_809
cg04364194	chr1	202114085	+	0.0176384	-1.93251	0.611344	0.541213	-6.05828	1_810
cg00903584	chr1	202128682	-	-0.0027225	-4.58446	-0.0534702	0.957376	-6.23704	1_811
cg15027815	chr1	202131184	+	-0.00800118	-2.92589	-0.297122	0.766481	-6.19586	1_811
cg22484084	chr1	202135897	-	-0.00839313	1.55773	-0.468468	0.639627	-6.13263	1_811
cg15650205	chr1	202608688	-	-0.00938951	2.03739	-0.498743	0.618151	-6.11851	1_812
cg16899351	chr1	202679089	+	0.0108651	-1.58595	0.27573	0.782855	-6.20176	1_813
cg10101463	chr1	202780506	+	0.017649	-3.93487	0.434223	0.664289	-6.14753	1_814
cg27392775	chr1	202924293	+	-0.041851	1.49507	-1.499	0.134423	-5.15723	1_815
cg20414082	chr1	203002593	+	-0.00192238	1.31707	-0.118083	0.906043	-6.2317	1_816
cg15618108	chr1	203044677	-	-0.0152218	-3.818	-0.431896	0.665979	-6.1485	1_817
cg19678564	chr1	203115918	+	0.00530364	1.67791	0.416671	0.677075	-6.15472	1_818
cg17819732	chr1	203147367	+	0.00756026	0.472724	0.373658	0.708797	-6.17111	1_819
cg23371584	chr1	203275927	-	-0.0383392	-2.31161	-0.577535	0.563804	-6.07765	1_820
cg22367549	chr1	203643084	-	0.0175635	-4.52732	0.789058	0.430403	-5.9384	1_821
cg09852199	chr1	203764897	+	-0.00215295	-3.86355	-0.0287459	0.977077	-6.23802	1_822
cg18868017	chr1	203828140	+	0.0445236	1.8512	1.58263	0.114056	-5.0335	1_823
cg09220235	chr1	204162877	-	0.00783822	2.63016	0.295235	0.767921	-6.1964	1_824
cg26906418	chr1	204379804	-	-0.0318459	-4.50003	-1.60851	0.108272	-4.99386	1_825
cg03142458	chr1	204476256	+	-0.00351875	-4.08385	-0.28054	0.779164	-6.20047	1_826
cg23024810	chr1	204524025	-	0.0236533	3.10342	0.415359	0.678034	-6.15525	1_827
cg16456919	chr1	204655378	-	0.00395308	2.11573	0.186775	0.851903	-6.2216	1_828
cg22571530	chr1	204797929	+	-0.00911373	-3.12604	-0.603857	0.546177	-6.06266	1_829
cg13939721	chr1	204949610	-	-0.0212364	2.71523	-1.01696	0.309598	-5.74024	1_830
cg11835080	chr1	205038918	-	1.19e-06	2.22513	6.61e-05	0.999947	-6.23842	1_831
cg23225103	chr1	205040765	+	0.0321044	1.17401	1.25904	0.208526	-5.47522	1_831
cg14599015	chr1	205210699	-	-0.00722713	2.71786	-1.16419	0.24483	-5.58574	1_832
cg13420366	chr1	205276235	-	0.00843681	1.49442	0.328545	0.74262	-6.18638	1_833
cg15486127	chr1	205307334	-	-0.0103667	2.51324	-0.238444	0.811622	-6.21101	1_834
cg07342108	chr1	205343134	+	0.0147277	2.54181	0.559034	0.576356	-6.08778	1_835
cg16016034	chr1	205579533	-	0.0195189	1.95447	1.54888	0.121962	-5.08423	1_836
cg13054975	chr1	205603464	+	0.0237324	3.23817	0.868742	0.385351	-5.87478	1_837
cg14153722	chr1	206858799	+	0.001809	-4.50924	0.0949945	0.924352	-6.23407	1_838
cg25953727	chr1	207224090	-	0.00191964	-4.32547	0.0630081	0.949782	-6.2365	1_839
cg03899372	chr1	207224102	-	-0.0101988	-4.14951	-0.389651	0.696939	-6.16522	1_839
cg12796440	chr1	207224331	-	-0.0908538	-3.10659	-2.09365	0.0367288	-4.13331	1_839
cg25594636	chr1	207224388	-	-0.0605032	-4.4572	-1.21212	0.225966	-5.53097	1_839
cg17325500	chr1	207589030	+	-0.07365	2.95132	-1.849	0.0649713	-4.59512	1_840
cg16658535	chr1	207822002	+	0.00170254	1.43167	0.066006	0.947396	-6.23632	1_841
cg22525895	chr1	207977042	+	-0.0294503	2.3787	-0.908076	0.364219	-5.84113	1_842
cg03990033	chr1	208084030	+	0.0102719	-3.95007	0.22591	0.821352	-6.21381	1_843
cg06942064	chr1	208417143	-	0.0287352	-3.44989	0.859615	0.39036	-5.88238	1_844
cg03598313	chr1	208955564	+	-0.0296895	2.05372	-1.05475	0.291981	-5.70256	1_845
cg21809155	chr1	209304435	-	0.00320068	1.7683	0.0678869	0.945899	-6.2362	1_846
cg00529742	chr1	209607166	+	-0.0530619	1.91226	-2.22902	0.0261984	-3.85354	1_847
cg24441577	chr1	209738176	+	-0.0317124	2.41865	-0.834363	0.404423	-5.90298	1_848
cg00257659	chr1	209800214	+	-0.0341133	2.62153	-1.76346	0.0783537	-4.74323	1_849
cg22789976	chr1	209801479	+	0.00997158	-0.92656	0.330962	0.740794	-6.18561	1_849
cg26880525	chr1	209877941	-	-0.0187829	3.00358	-0.577113	0.564089	-6.07788	1_850
cg10313675	chr1	209957739	-	0.033271	-4.15171	1.1576	0.247509	-5.59311	1_851
cg05034446	chr1	209961872	+	-0.031642	2.18683	-1.31951	0.187525	-5.40027	1_851
cg07007128	chr1	210030420	-	-0.0154291	2.5386	-0.565913	0.571674	-6.08405	1_852
cg09074223	chr1	210466472	-	0.0331308	2.27112	1.7222	0.085571	-4.8122	1_853
cg04776040	chr1	210607796	+	-0.0393332	2.52267	-1.34512	0.179119	-5.36747	1_854
cg21147040	chr1	210655903	-	0.00280781	2.86484	0.0916663	0.926995	-6.23437	1_855
cg24484971	chr1	211666452	-	-0.0309763	2.19267	-1.49444	0.13561	-5.16378	1_856
cg15525053	chr1	211688778	-	0.000458988	-4.5233	0.0311651	0.975149	-6.23795	1_857
cg01061025	chr1	212209225	-	0.012967	-4.00499	0.504159	0.614343	-6.1159	1_858
cg07174389	chr1	212732084	+	0.0048585	-4.2557	0.354681	0.722959	-6.17777	1_859
cg03900353	chr1	212732456	+	-0.0150845	-3.34716	-1.06963	0.285236	-5.68736	1_859
cg23534142	chr1	212739113	+	0.001255	0.785352	0.0415909	0.966839	-6.23758	1_860
cg21160472	chr1	212782112	-	0.0619907	-3.76568	0.87666	0.381038	-5.86813	1_861
cg08532079	chr1	213008198	+	-0.00852232	2.47406	-0.429513	0.667711	-6.14949	1_862
cg20692980	chr1	213562778	-	0.034024	1.60109	0.740605	0.459235	-5.97409	1_863
cg23971069	chr1	214158686	+	0.00646915	-2.48018	0.325453	0.744957	-6.18735	1_864
cg22800590	chr1	214170114	+	-0.0292899	1.93997	-1.58167	0.114274	-5.03495	1_865
cg27047243	chr1	214360753	-	0.0156992	-2.83844	0.528074	0.597652	-6.104	1_866
cg00527489	chr1	214360954	+	-0.00118815	-2.42763	-0.0278622	0.977782	-6.23804	1_866
cg19860717	chr1	214551360	+	0.0112108	2.83653	0.42603	0.670245	-6.15092	1_867
cg18816605	chr1	214602356	-	0.0254362	1.79398	1.07883	0.281116	-5.67785	1_868
cg22173637	chr1	214626944	-	-0.0839111	2.37439	-2.17701	0.0298863	-3.96307	1_869
cg26912890	chr1	214724875	+	0.0089895	-3.68183	0.177487	0.859188	-6.22323	1_870
cg17750334	chr1	214776613	+	-0.0124731	-4.91081	-0.242132	0.808764	-6.21015	1_871
cg08453036	chr1	215255572	+	-0.00820653	-3.20345	-0.351413	0.725408	-6.17888	1_872
cg10219850	chr1	215373449	-	-0.0375263	0.537312	-0.937641	0.348823	-5.81487	1_873
cg08542181	chr1	216419959	+	-0.027775	0.147869	-0.660636	0.509111	-6.02807	1_874
cg11692820	chr1	217263621	-	0.0295309	-2.35108	0.734201	0.463126	-5.97864	1_875
cg08160643	chr1	218458022	-	0.0269658	-2.30304	0.493142	0.622101	-6.12119	1_876
cg24313770	chr1	218458267	+	-0.00482821	-4.27509	-0.249887	0.802764	-6.20831	1_876
cg17417191	chr1	218458683	+	0.00623015	-3.80464	0.303052	0.76196	-6.19414	1_876
cg10484211	chr1	218547935	-	-0.00348813	1.36755	-0.168076	0.866583	-6.2248	1_877
cg17448813	chr1	219547675	-	0.0222826	2.44116	0.935995	0.349669	-5.81635	1_878
cg10325600	chr1	220101785	-	0.0339465	-3.87278	0.784892	0.43284	-5.94155	1_879
cg01971120	chr1	220132478	-	0.00658126	2.27133	0.269305	0.787791	-6.20345	1_880
cg05367960	chr1	220445206	+	0.0158417	-4.31146	0.588008	0.556758	-6.07177	1_881
cg21680222	chr1	220445787	+	0.0164194	-4.53554	0.489624	0.624586	-6.12286	1_881
cg04784560	chr1	221915739	+	-0.055074	-4.33223	-1.182	0.237694	-5.56565	1_882
cg11019437	chr1	221916662	+	0.00953267	-3.91701	0.586796	0.557571	-6.07245	1_882
cg16724720	chr1	222544693	+	0.0079713	1.88152	0.65626	0.51192	-6.03085	1_883
cg17836114	chr1	222628702	+	0.017867	-4.0099	0.824684	0.409893	-5.91071	1_884
cg27543571	chr1	222788795	+	-0.00804978	1.77807	-0.445369	0.656221	-6.1428	1_885
cg15993834	chr1	222791051	-	0.001572	-3.627	0.0377537	0.969897	-6.23773	1_885
cg26527344	chr1	223251813	+	0.0105169	2.20221	0.701985	0.482973	-6.00093	1_886
cg07191791	chr1	223505166	-	0.0100182	0.843551	0.364866	0.715345	-6.17424	1_887
cg06475894	chr1	223567955	+	0.00777436	1.5493	0.447413	0.654745	-6.14192	1_888
cg12458966	chr1	223674115	+	0.00483798	0.497623	0.210588	0.833284	-6.21704	1_889
cg27235315	chr1	223853928	-	0.00827959	3.14063	0.325175	0.745167	-6.18744	1_890
cg00779797	chr1	223934864	-	0.00186351	1.85901	0.137375	0.890783	-6.22932	1_891
cg19318393	chr1	223936508	-	-0.0368867	-0.441694	-1.59501	0.11126	-5.01462	1_891
cg23440816	chr1	223948910	-	-0.00699592	2.00056	-0.454256	0.649816	-6.13895	1_892
cg17340519	chr1	224805852	+	-0.0357279	-2.12529	-1.18037	0.238342	-5.5675	1_893
cg25379026	chr1	225117389	-	0.0874402	-4.10764	1.42581	0.154465	-5.26003	1_894
cg18764107	chr1	225615669	-	-0.00944656	-4.3076	-0.418898	0.675447	-6.15383	1_895
cg09694381	chr1	225662350	-	-0.0824115	1.64985	-1.65417	0.09864	-4.92239	1_896
cg25552018	chr1	225933716	-	-0.00174789	2.00722	-0.0735056	0.941429	-6.23581	1_897
cg05935800	chr1	226023590	+	-0.0181239	1.53825	-1.01375	0.311129	-5.74338	1_898
cg15323828	chr1	226053673	-	0.0238843	-0.272643	1.37929	0.168341	-5.32273	1_899
cg09025960	chr1	226070808	-	-0.0189299	-4.38243	-1.18548	0.236316	-5.56168	1_900
cg23091741	chr1	226111643	-	0.0102533	-3.54499	0.574497	0.565856	-6.07933	1_901
cg24361896	chr1	226112363	-	0.033585	-4.66509	1.2829	0.200045	-5.44606	1_901
cg22462235	chr1	226129481	+	-0.0350863	1.25035	-1.91095	0.0565082	-4.48352	1_902
cg27326518	chr1	226187335	+	0.00748292	-4.02317	0.490426	0.62402	-6.12248	1_903
cg03149313	chr1	226595334	-	0.00858514	-4.09321	0.320165	0.748959	-6.189	1_904
cg03745431	chr1	226736713	+	0.0122271	-3.31433	0.307822	0.75833	-6.19274	1_905
cg09076339	chr1	226830923	-	-0.0236264	-3.05333	-0.533498	0.593895	-6.10122	1_906
cg09580882	chr1	226890942	+	-0.0200706	-4.11394	-0.905878	0.36538	-5.84305	1_907
cg04503570	chr1	226897117	+	-0.00539219	2.21312	-0.321582	0.747886	-6.18856	1_908
cg12761965	chr1	227051345	-	0.0384777	-3.41265	1.31458	0.189176	-5.40651	1_909
cg12615916	chr1	227505854	+	0.00119976	-4.10065	0.0224306	0.982112	-6.23818	1_910
cg24747565	chr1	227506021	+	0.0163228	-4.15724	1.0283	0.304242	-5.72908	1_910
cg09315814	chr1	227915919	-	-0.0155953	-4.63903	-0.766469	0.443712	-5.95532	1_911
cg00965168	chr1	227974541	-	0.00204419	1.46246	0.0927275	0.926152	-6.23427	1_912
cg03651877	chr1	228003072	+	0.0194156	3.16161	0.785506	0.432481	-5.94109	1_913
cg20342082	chr1	228003402	-	-0.01043	1.72422	-0.521719	0.602067	-6.10721	1_913
cg20976159	chr1	228193529	+	0.0870072	-3.53008	2.38186	0.0175499	-3.51699	1_914
cg08037440	chr1	228195083	-	-0.00931578	-4.33459	-0.410855	0.681332	-6.15704	1_914
cg09316122	chr1	228195522	+	-0.0077578	-3.79598	-0.247449	0.804649	-6.2089	1_914
cg26332740	chr1	228196227	+	-0.0229041	-3.7543	-0.478263	0.632645	-6.12816	1_914
cg09227621	chr1	228225606	-	-0.0208304	-3.73979	-0.344226	0.730802	-6.18129	1_915
cg00078968	chr1	228225659	+	-0.0283483	-3.9416	-0.962695	0.336106	-5.79195	1_915
cg00125159	chr1	228290140	-	0.014761	-3.74183	0.25783	0.79663	-6.20637	1_916
cg01054023	chr1	228291177	+	-0.00412526	-4.03483	-0.254304	0.799352	-6.20724	1_916
cg22790377	chr1	228291668	+	0.039164	1.16977	0.861109	0.389537	-5.88114	1_916
cg17680089	chr1	228346338	-	0.0142579	3.04984	0.704968	0.481116	-5.99891	1_917
cg22942751	chr1	228404863	-	-0.0116772	2.14298	-0.608665	0.542987	-6.05986	1_918
cg06772753	chr1	228506283	+	0.0129434	2.53434	0.633998	0.526334	-6.04469	1_919
cg23658503	chr1	228512043	-	0.0427195	1.98937	1.63791	0.101987	-4.94805	1_920
cg26019498	chr1	228570446	-	0.015295	0.934697	0.608043	0.543399	-6.06022	1_921
cg13771378	chr1	228613100	-	0.00788266	3.07424	0.370252	0.711331	-6.17233	1_922
cg20971488	chr1	228786295	-	-0.037104	1.16097	-1.31922	0.187621	-5.40063	1_923
cg09584702	chr1	229047840	-	-0.0263503	2.14793	-1.00457	0.315527	-5.7523	1_924
cg23959311	chr1	229406360	+	-0.00205859	1.22916	-0.0926447	0.926218	-6.23428	1_925
cg04144611	chr1	229477268	+	-0.00673788	-3.55328	-0.285492	0.77537	-6.19912	1_926
cg17272868	chr1	229516745	+	0.0352142	2.63041	1.46248	0.144157	-5.20917	1_927
cg04568492	chr1	229568252	-	0.0296584	-2.03559	0.741513	0.458685	-5.97345	1_928
cg13547644	chr1	229569608	-	-0.0348438	-2.59699	-1.16042	0.246358	-5.58996	1_928
cg12908399	chr1	229570288	-	-0.0130912	-3.01549	-0.500477	0.616931	-6.11768	1_928
cg00568027	chr1	229644024	-	-0.00105736	-3.87872	-0.0759506	0.939485	-6.23564	1_929
cg12130225	chr1	229698885	-	-0.00342013	2.61834	-0.118181	0.905966	-6.23168	1_930
cg07098151	chr1	229762071	+	0.0179959	-4.0927	1.03147	0.302752	-5.72593	1_931
cg04212081	chr1	230000928	-	0.00233729	2.01333	0.105543	0.915982	-6.23305	1_932
cg07032520	chr1	230198701	-	-0.0404163	2.39823	-0.847453	0.397096	-5.89238	1_933
cg23656755	chr1	230203043	+	-0.00995198	-3.58678	-0.495922	0.620139	-6.11987	1_933
cg22811817	chr1	230404249	+	0.00941527	3.56528	0.408915	0.682754	-6.15781	1_934
cg23936766	chr1	230406371	-	-0.0336146	-3.46981	-1.17964	0.23863	-5.56832	1_934
cg09938881	chr1	230457631	-	-0.0131358	2.21547	-0.697037	0.486062	-6.00426	1_935
cg05266497	chr1	230457961	-	0.0313607	2.29661	1.0026	0.316478	-5.7542	1_935
cg20967887	chr1	230459114	-	-0.0050516	1.52903	-0.258514	0.796103	-6.2062	1_935
cg11176853	chr1	230468694	-	0.00573179	1.35707	0.0958567	0.923668	-6.23399	1_936
cg20699340	chr1	230468699	-	0.0264643	0.92037	0.515626	0.606314	-6.11026	1_936
cg10877049	chr1	230513522	+	0.0224562	1.75607	1.29104	0.197208	-5.43599	1_937
cg00428296	chr1	230513970	-	0.0306209	2.90516	1.16866	0.243024	-5.58072	1_937
cg23671626	chr1	230837516	+	-0.0607862	3.00477	-2.57153	0.0103752	-3.06897	1_938
cg20412955	chr1	230937455	-	0.0262254	1.77965	1.56849	0.117316	-5.05488	1_939
cg01805856	chr1	231110372	-	0.0255011	2.87157	1.05445	0.292121	-5.70288	1_940
cg03318314	chr1	231155737	-	0.00730452	2.07916	0.426162	0.670149	-6.15087	1_941
cg00679738	chr1	231175246	-	0.0349486	-4.62122	1.78622	0.0745904	-4.7045	1_942
cg25018655	chr1	231349349	-	-0.00069711	2.66511	-0.0357819	0.971469	-6.2378	1_943
cg00049253	chr1	231473541	+	0.021972	-3.69831	1.36797	0.171855	-5.33767	1_944
cg22037798	chr1	231473786	+	0.0416115	-3.83984	0.90052	0.368221	-5.84771	1_944
cg23213688	chr1	231473791	+	0.0205138	-3.91165	0.610651	0.541672	-6.05869	1_944
cg05798633	chr1	231758726	-	-0.00697911	2.84562	-0.240222	0.810244	-6.2106	1_945
cg22367981	chr1	231964048	-	-0.010549	2.79875	-0.371242	0.710594	-6.17198	1_946
cg25764137	chr1	232650208	+	0.00123731	2.97719	0.0413421	0.967038	-6.23759	1_947
ch.1.230766435F	chr1	232699812	+	0.0166437	-4.07162	0.634578	0.525956	-6.04433	1_948
cg16026114	chr1	232765417	-	-0.000927489	-4.52595	-0.0294427	0.976522	-6.238	1_949
cg03754076	chr1	232766254	-	0.00775772	-4.81557	0.312127	0.755058	-6.19145	1_949
cg05560333	chr1	233432602	+	-0.00389254	2.01867	-0.185373	0.853002	-6.22185	1_950
cg17851113	chr1	233746170	+	0.0294606	0.679998	0.819304	0.412953	-5.91497	1_951
cg09861476	chr1	234617742	-	-0.0112091	1.92673	-1.05212	0.293185	-5.70523	1_952
cg13907181	chr1	234736119	-	0.0135137	-4.09739	0.821329	0.4118	-5.91337	1_953
cg06527865	chr1	234746497	-	0.0797306	-4.16785	1.72813	0.0845018	-4.80238	1_954
cg26020585	chr1	235491765	-	0.021749	-4.19805	0.814513	0.415688	-5.91874	1_955
cg21442773	chr1	236029828	+	0.0124269	-4.14751	0.447043	0.655012	-6.14208	1_956
cg02829654	chr1	236046939	-	0.00455558	-0.238332	0.169463	0.865492	-6.22457	1_957
cg21767703	chr1	236444768	-	0.0159953	-3.16831	0.657715	0.510984	-6.02993	1_958
cg11657808	chr1	237205950	-	0.0375747	-3.38958	1.5901	0.112362	-5.02212	1_959
cg22530462	chr1	237209586	+	-0.0194803	0.65958	-0.560739	0.575194	-6.08686	1_959
cg11958173	chr1	237729946	-	0.0175773	2.64481	0.919407	0.358268	-5.83117	1_960
cg19825483	chr1	237831370	+	-0.00708645	1.3924	-0.326298	0.744318	-6.18709	1_961
cg13682864	chr1	237903077	+	0.00574544	2.03539	0.271519	0.786089	-6.20288	1_962
cg00299070	chr1	237946534	-	0.00310223	1.59605	0.13993	0.888764	-6.22898	1_963
cg17028105	chr1	238027783	+	-0.0117759	-1.55649	-0.813395	0.416329	-5.91961	1_964
cg16662846	chr1	238648845	+	-0.0800466	1.8524	-1.93948	0.0529321	-4.43092	1_965
cg09334915	chr1	239450936	+	-0.0177155	1.72839	-0.794212	0.4274	-5.93447	1_966
cg17805202	chr1	239937440	-	-0.0467079	2.51289	-1.89394	0.0587352	-4.51453	1_967
cg07826387	chr1	240072501	-	0.0149937	2.14622	1.0042	0.315703	-5.75265	1_968
cg07830269	chr1	240363446	+	-0.00112155	0.449242	-0.0360524	0.971253	-6.23779	1_969
cg16258888	chr1	240450031	-	-0.0145378	1.49259	-0.53684	0.591586	-6.0995	1_970
cg10797944	chr1	241171756	+	-0.0183059	1.25062	-0.979906	0.327545	-5.77585	1_971
cg14032033	chr1	241371615	+	0.0349109	2.48172	1.34057	0.180588	-5.37334	1_972
cg06941335	chr1	241519756	+	0.0764473	-3.36801	1.932	0.0538506	-4.44478	1_973
cg03613077	chr1	241520904	+	0.00354665	-1.98277	0.0666614	0.946874	-6.23628	1_973
cg18882407	chr1	242161806	+	0.066574	-2.62152	1.72658	0.0847798	-4.80495	1_974
cg00349573	chr1	242611826	-	0.025881	2.10479	0.968411	0.333246	-5.78663	1_975
cg18181201	chr1	242686709	-	-0.0133872	-2.93394	-0.38468	0.700617	-6.16708	1_976
cg04164924	chr1	243651528	+	0.0236738	2.22516	0.850298	0.395513	-5.89005	1_977
cg01656394	chr1	244080781	+	-0.0110421	-4.28177	-0.618687	0.536367	-6.05393	1_978
cg00355799	chr1	244109212	-	-0.0117126	2.46097	-0.692416	0.488956	-6.00736	1_979
cg25466396	chr1	244319008	-	-0.00514789	1.8864	-0.319037	0.749815	-6.18935	1_980
cg11256132	chr1	244515893	-	-0.0194284	2.32814	-0.827648	0.408214	-5.90835	1_981
cg17821079	chr1	244614869	-	-0.0162643	-3.62911	-1.00245	0.316546	-5.75434	1_982
cg13871565	chr1	244973565	-	0.0541639	2.52833	1.09586	0.273597	-5.66003	1_983
cg17269596	chr1	244995112	-	-0.042459	2.01909	-1.096	0.273537	-5.65988	1_984
cg21004105	chr1	244998205	+	-2.62e-05	-4.52959	-0.0013813	0.998898	-6.23842	1_984
cg15985875	chr1	245010299	-	-0.000295541	2.97166	-0.00932165	0.992566	-6.23838	1_985
cg21307723	chr1	245215135	+	-0.0181543	-4.79571	-0.849138	0.396158	-5.891	1_986
cg01787565	chr1	245318209	+	-0.0214327	-4.20938	-0.684417	0.493988	-6.01266	1_987
cg03130248	chr1	245524538	+	0.0462017	2.39387	0.866278	0.386699	-5.87684	1_988
cg21269393	chr1	245575194	-	-0.000366771	3.21099	-0.0110885	0.991157	-6.23836	1_989
cg25730298	chr1	245581404	-	-0.0610238	2.95589	-1.70157	0.0893767	-4.84607	1_990
cg22257101	chr1	245741203	+	-0.00242248	2.3993	-0.133393	0.89393	-6.22984	1_991
cg05939105	chr1	246254283	-	0.024355	2.13519	0.86598	0.386862	-5.87709	1_992
cg08938976	chr1	247095660	+	0.013263	-4.08763	0.588892	0.556165	-6.07127	1_993
cg20324884	chr1	247171322	+	-0.0294103	-4.26826	-0.632979	0.526999	-6.04531	1_994
cg15092219	chr1	247511364	-	0.0451003	-1.65613	1.05701	0.290949	-5.70027	1_995
cg06902607	chr1	247511400	+	0.0327299	-1.02378	1.18228	0.237582	-5.56532	1_995
cg26276327	chr1	247511469	+	0.0519771	-1.52574	1.12593	0.260663	-5.62788	1_995
cg02795546	chr1	247697875	-	-0.0140865	2.40176	-0.575155	0.565412	-6.07897	1_996
cg20146541	chr1	248020697	-	0.106692	-4.01637	1.73384	0.0834827	-4.79291	1_997
cg16717532	chr1	248262824	-	0.0160693	0.98955	0.567829	0.570373	-6.083	1_998
cg20065449	chr1	248307122	-	-0.0592859	1.11553	-1.31381	0.189436	-5.40748	1_999
cg00883837	chr1	248551173	-	-0.000120594	1.13971	-0.0065996	0.994737	-6.2384	1_1000
cg13053563	chr1	248568331	-	-0.0211312	1.92372	-0.676616	0.498922	-6.01778	1_1001
cg25819275	chr1	248684766	+	-0.0090471	2.40883	-0.241258	0.809441	-6.21036	1_1002
cg26828131	chr1	249106207	+	0.0168115	3.16339	0.724967	0.468767	-5.98513	1_1003
cg17324226	chr1	249107783	-	0.0178356	1.49877	0.69928	0.48466	-6.00276	1_1003
cg16095593	chr1	249154759	-	-0.0229079	2.12385	-1.37295	0.170305	-5.33112	1_1004
cg17632565	chr10	180225	+	-0.000863648	-4.50243	-0.0760634	0.939395	-6.23563	10_1
cg02334521	chr10	324041	-	0.00169628	2.38277	0.125435	0.900223	-6.23083	10_2
cg23983710	chr10	370756	+	0.00615569	1.90857	0.251168	0.801774	-6.208	10_3
cg18074403	chr10	405362	-	0.00131276	2.32649	0.0921749	0.926591	-6.23432	10_4
cg14466661	chr10	431934	-	-0.00336683	1.53219	-0.19722	0.843725	-6.21967	10_5
cg19335436	chr10	463644	+	0.0103039	2.04187	0.513529	0.607779	-6.1113	10_6
cg12531838	chr10	531914	-	-0.0102421	2.61964	-0.329623	0.741805	-6.18604	10_7
cg07102380	chr10	612266	-	-0.00960453	2.40287	-0.299642	0.764559	-6.19513	10_8
cg06677151	chr10	616959	+	0.0153073	2.94373	0.267697	0.789029	-6.20387	10_8
cg07665134	chr10	669071	-	0.0326565	2.55635	0.947582	0.343741	-5.80584	10_9
cg10017260	chr10	834428	-	0.0357436	2.07292	1.78526	0.0747456	-4.70614	10_10
cg02989453	chr10	995095	+	0.0194673	2.31722	0.590755	0.554917	-6.07021	10_11
cg16884822	chr10	1068703	+	-0.0276741	2.05285	-1.25468	0.210106	-5.48049	10_12
cg02224138	chr10	1231119	-	0.0376696	1.35956	1.35187	0.176949	-5.35872	10_13
cg11791289	chr10	1242192	+	0.0414143	2.13713	1.21595	0.224504	-5.5265	10_14
cg03277925	chr10	1245951	-	-0.0244734	3.55216	-0.553169	0.580363	-6.09092	10_14
cg02088470	chr10	1551251	+	0.0653509	2.49942	1.13968	0.254894	-5.6129	10_15
cg20423602	chr10	1560592	-	0.0453077	2.29047	1.78614	0.0746042	-4.70464	10_16
cg04887078	chr10	1610558	-	-0.000211898	1.80258	-0.0106658	0.991494	-6.23836	10_17
cg04513549	chr10	1651238	+	0.0168343	-3.84846	0.470967	0.637843	-6.13149	10_18
cg17522332	chr10	1707523	-	-0.0577009	4.34837	-1.11394	0.265772	-5.64081	10_19
cg03801924	chr10	1814151	-	0.0196247	2.21554	0.988871	0.323142	-5.76736	10_20
cg23939236	chr10	2357224	+	-0.00758751	3.06479	-0.131966	0.895057	-6.23002	10_21
cg18730194	chr10	2357587	-	0.0174877	2.41203	0.492351	0.622659	-6.12157	10_21
cg09115646	chr10	2978687	-	0.00720769	3.2285	0.0901639	0.928188	-6.2345	10_22
cg26869412	chr10	3023801	-	-0.0539592	3.51202	-0.994664	0.320318	-5.76183	10_23
cg18116217	chr10	3215066	+	-0.00561945	-3.51659	-0.0916808	0.926984	-6.23437	10_24
cg14209549	chr10	3215073	+	0.0244946	-4.22131	0.856726	0.391954	-5.88477	10_24
cg06309629	chr10	4076396	-	0.0493627	2.09807	1.6583	0.0978031	-4.91582	10_25
cg25020073	chr10	4925586	+	0.00830875	1.93386	0.282525	0.777643	-6.19994	10_26
cg10410412	chr10	5617743	-	0.00536	0.271357	0.226157	0.82116	-6.21376	10_27
cg14119263	chr10	5708327	-	0.00532805	-2.90712	0.206756	0.836274	-6.21781	10_28
cg09072322	chr10	5726702	+	0.0119894	-4.51018	0.571059	0.568183	-6.08123	10_29
cg02385091	chr10	5931783	+	-0.0256725	-3.91809	-1.58116	0.114392	-5.03573	10_30
cg07000257	chr10	6158386	+	0.0177884	1.77903	0.465533	0.641726	-6.13395	10_31
cg22692545	chr10	6185933	-	-0.0250993	0.627606	-1.13067	0.258666	-5.62275	10_32
cg00510604	chr10	6186959	+	-0.0212419	-4.21416	-0.556053	0.578391	-6.08938	10_32
cg07641567	chr10	6206210	+	-0.0210187	-4.4644	-0.948639	0.343203	-5.80488	10_33
cg23875854	chr10	6531368	-	-0.013614	2.73149	-0.591093	0.554691	-6.07001	10_34
cg03261408	chr10	7574745	+	0.00346458	1.25424	0.159199	0.873568	-6.2262	10_35
cg23109134	chr10	7830051	-	0.0302605	-3.92457	0.64434	0.519612	-6.03832	10_36
cg15803869	chr10	8092165	+	0.00195211	-2.18373	0.0790873	0.936991	-6.2354	10_37
cg04850366	chr10	8092775	-	0.0893527	-4.05546	2.2411	0.0254005	-3.82773	10_37
cg17611674	chr10	8094431	-	-0.0149192	-2.62608	-0.827361	0.408376	-5.90858	10_37
cg23943136	chr10	8095755	-	0.0553768	-3.02875	1.64712	0.100079	-4.93354	10_37
cg08707112	chr10	8095764	+	0.0349868	-3.70132	1.55388	0.120763	-5.07678	10_37
cg17566118	chr10	8095797	+	0.0030202	-3.19005	0.0788352	0.937191	-6.23542	10_37
cg18187680	chr10	8095825	-	0.0598828	-4.37873	1.80344	0.0718429	-4.67487	10_37
cg26292521	chr10	8095831	-	0.0242587	-4.21747	0.458012	0.647117	-6.13729	10_37
cg11731114	chr10	8096064	+	0.0201426	-3.67072	0.72068	0.471399	-5.98812	10_37
cg14098681	chr10	8096818	-	0.0260159	-3.92021	1.145	0.252687	-5.60706	10_37
cg14182041	chr10	9919856	-	0.00658155	2.09516	0.393371	0.694192	-6.16382	10_38
cg02292533	chr10	11344086	-	0.0135253	2.2801	0.770561	0.441284	-5.95229	10_39
cg04994708	chr10	11825471	+	-0.0246342	2.48543	-1.54591	0.122677	-5.08865	10_40
cg27652887	chr10	12083919	+	-0.0104169	-4.66146	-0.998596	0.318411	-5.75806	10_41
cg25858261	chr10	12085058	+	0.0385302	-3.00817	1.77076	0.0771303	-4.73086	10_41
cg05065602	chr10	12940223	+	-0.00436189	2.04715	-0.163819	0.869931	-6.22548	10_42
cg11728900	chr10	13203459	-	0.0180654	-4.36097	0.483478	0.628941	-6.12574	10_43
cg26724706	chr10	13383302	+	-0.0301798	2.99394	-0.997887	0.318754	-5.75874	10_44
cg12015124	chr10	13629019	-	-0.0258676	-4.32781	-1.59735	0.110738	-5.01104	10_45
cg04700861	chr10	13865934	-	0.035796	2.48412	1.41194	0.158508	-5.27894	10_46
cg20381271	chr10	14320625	-	0.0103101	0.987891	0.604825	0.545534	-6.0621	10_47
cg05755354	chr10	14372596	-	-0.0191861	2.0175	-0.77819	0.436777	-5.9466	10_48
cg15414028	chr10	14644188	-	0.0112333	-3.53383	0.767382	0.443169	-5.95464	10_49
cg04449397	chr10	14879981	+	-0.045803	-4.37001	-2.39696	0.0168501	-3.48255	10_50
cg18532869	chr10	14879988	+	0.000771495	-4.35217	0.0454379	0.963774	-6.23742	10_50
cg17290332	chr10	14880008	+	0.00910294	-4.26716	0.477511	0.63318	-6.1285	10_50
cg03966161	chr10	15002094	+	-0.00334962	-4.55581	-0.147321	0.88293	-6.22795	10_51
cg02801570	chr10	15026284	+	0.0444384	2.95477	1.00795	0.313904	-5.74903	10_52
cg00198603	chr10	15761192	+	-0.0215633	-3.26603	-1.27105	0.204223	-5.4606	10_53
cg23863055	chr10	15902080	-	0.0021397	-3.95505	0.143403	0.886022	-6.2285	10_54
cg01162436	chr10	15902292	-	-0.0153612	-3.95076	-0.615682	0.538348	-6.05572	10_54
cg15875120	chr10	15902605	+	0.0169224	-4.02759	0.595832	0.551522	-6.0673	10_54
cg00919702	chr10	16561351	+	-0.0259793	1.94742	-0.443137	0.657834	-6.14376	10_55
cg11175310	chr10	16859107	-	-0.0199934	-4.67223	-0.784355	0.433155	-5.94196	10_56
cg18514820	chr10	17271944	-	-0.0183358	-4.23868	-1.38994	0.165086	-5.30856	10_57
cg10053162	chr10	17685929	+	0.0190628	-4.65274	0.95153	0.341736	-5.80223	10_58
cg24090671	chr10	17686217	+	-0.00610393	-4.38145	-0.367847	0.713123	-6.17319	10_58
cg25091573	chr10	18549036	+	-0.00642746	3.03022	-0.276761	0.782063	-6.20149	10_59
cg16905311	chr10	18948399	-	0.00997559	-4.43419	1.25207	0.211053	-5.48363	10_60
cg11546777	chr10	20537004	-	-0.0227033	2.28523	-1.19203	0.233741	-5.5542	10_61
cg13613456	chr10	21434654	+	0.0344039	2.46479	1.18878	0.235015	-5.55791	10_62
cg12310370	chr10	21435534	-	-0.0310767	1.47878	-1.19987	0.230686	-5.54518	10_62
cg25200453	chr10	21450066	-	-0.0334161	2.03184	-1.38432	0.166799	-5.31606	10_63
cg13796975	chr10	21467394	+	0.0850131	2.87287	1.51729	0.129743	-5.13073	10_64
cg22782929	chr10	21784432	+	0.00997859	-5.01361	0.318163	0.750477	-6.18962	10_65
cg00889599	chr10	21810105	+	0.0247168	2.63803	0.662977	0.507611	-6.02658	10_66
cg09614653	chr10	22542145	-	-0.0070325	-3.90486	-0.417908	0.676171	-6.15423	10_67
cg03760191	chr10	22623047	-	0.00578612	2.38163	0.293286	0.76941	-6.19695	10_68
cg01335685	chr10	22726610	+	0.00484075	-4.30601	0.235262	0.814089	-6.21173	10_69
cg14588598	chr10	22893655	+	0.0318899	2.37046	1.31564	0.188819	-5.40517	10_70
cg08839858	chr10	23216843	+	0.0724452	-4.10519	1.66879	0.0957029	-4.89906	10_71
cg01088382	chr10	23464290	+	0.0119967	-1.57392	0.401231	0.688399	-6.16081	10_72
cg18633693	chr10	23982387	-	0.0306383	-3.53854	0.680991	0.496152	-6.01492	10_73
cg14013865	chr10	24772377	-	-0.0429163	1.72198	-2.45117	0.0145359	-3.35716	10_74
cg14315190	chr10	25465242	-	0.0180034	-3.25098	0.926641	0.354502	-5.82474	10_75
cg01303032	chr10	25940372	-	0.0152569	2.61619	0.447736	0.654513	-6.14178	10_76
cg24097797	chr10	26504013	-	-0.0341259	-3.86844	-1.06773	0.286092	-5.68932	10_77
cg24820783	chr10	26504969	-	0.0014668	-3.82541	0.0663535	0.947119	-6.2363	10_77
cg24809698	chr10	26931986	-	0.0566153	2.60373	2.45562	0.0143593	-3.34676	10_78
cg10311020	chr10	27146906	-	-0.0562072	2.71487	-1.62592	0.104515	-4.96684	10_79
cg04865575	chr10	27443031	-	0.00287441	-4.63149	0.121248	0.903537	-6.23133	10_80
cg15286905	chr10	27530250	-	-0.0229119	-4.03602	-1.34908	0.177844	-5.36235	10_81
cg18802021	chr10	28032548	+	0.0936979	-3.51137	2.03548	0.0422611	-4.24824	10_82
cg05111616	chr10	28032855	-	-0.00443433	-4.63895	-0.201272	0.840557	-6.21889	10_82
cg16033053	chr10	28034794	+	0.0385148	-3.8089	0.575493	0.565183	-6.07878	10_82
cg08696727	chr10	28034797	+	-0.00731212	-3.98906	-0.145529	0.884344	-6.22821	10_82
cg05694245	chr10	28034816	+	0.0526097	-3.79649	1.08041	0.280412	-5.6762	10_82
cg24073782	chr10	28527875	+	0.0134842	1.7432	0.452824	0.650846	-6.13957	10_83
cg16513467	chr10	28822500	+	0.022042	-3.60261	0.840379	0.401045	-5.89813	10_84
cg16518145	chr10	29164942	+	0.016908	2.74434	0.547027	0.584573	-6.09418	10_85
cg00552696	chr10	29195190	+	0.00551309	2.89755	0.111661	0.911131	-6.23241	10_86
cg24726783	chr10	29759454	+	0.0277266	4.01274	0.644111	0.519761	-6.03846	10_87
cg27036936	chr10	30305021	+	0.0104292	1.94734	0.552593	0.580757	-6.09123	10_88
cg00730780	chr10	30316187	-	0.0314804	-4.34415	0.871797	0.383683	-5.87222	10_89
cg25047056	chr10	30347964	-	0.0106082	-3.22019	0.219439	0.826386	-6.2152	10_90
cg18154422	chr10	31609200	+	0.0149576	-3.37005	0.781735	0.434692	-5.94394	10_91
cg15164702	chr10	31891625	-	-0.0636007	2.57295	-1.62906	0.103848	-4.96193	10_92
cg12743976	chr10	31892154	+	0.0451317	-4.47909	1.02608	0.305284	-5.73127	10_92
cg02900332	chr10	31892190	-	0.0335169	-3.91949	1.32732	0.184929	-5.39033	10_92
cg11845426	chr10	31892464	-	0.0407116	-4.17204	1.84238	0.0659347	-4.60683	10_92
cg13762774	chr10	32048991	+	0.0124952	-3.79967	0.529845	0.596424	-6.1031	10_93
cg13249876	chr10	32217968	+	-0.00811359	-3.89612	-0.444779	0.656647	-6.14305	10_94
cg15056803	chr10	33820120	-	0.0199017	2.21497	0.627848	0.530353	-6.04843	10_95
cg09195868	chr10	34097528	-	-0.0193149	1.20986	-1.24625	0.213182	-5.49063	10_96
cg10447404	chr10	34815779	-	-0.034058	1.77696	-2.2087	0.027589	-3.89662	10_97
cg01113896	chr10	34836433	-	-0.0281665	2.54903	-0.814981	0.415421	-5.91837	10_98
cg03398910	chr10	35080979	+	-0.0385775	3.03732	-1.39348	0.164014	-5.30383	10_99
cg01176720	chr10	35081047	+	-0.0147912	2.22849	-0.602065	0.547368	-6.06371	10_99
cg14588422	chr10	35081084	+	-0.00918345	2.78866	-0.302107	0.76268	-6.19442	10_99
cg04310649	chr10	35416472	+	0.0333265	-3.70838	1.10976	0.267566	-5.64528	10_100
cg12914362	chr10	35930479	-	0.00329792	-3.44985	0.185655	0.852781	-6.2218	10_101
cg27260080	chr10	35958777	+	0.0314668	2.71797	1.14055	0.254533	-5.61195	10_102
cg13531842	chr10	38383804	+	-0.044592	-4.20914	-1.50104	0.133893	-5.15428	10_103
cg14184794	chr10	39023095	-	-0.00697884	2.36138	-0.229039	0.81892	-6.21313	10_104
cg19180542	chr10	43047893	+	0.0258891	-4.49444	0.773626	0.43947	-5.95001	10_105
cg02122927	chr10	43569045	+	-0.00619951	2.8249	-0.265617	0.79063	-6.2044	10_106
cg00803088	chr10	43600706	+	0.0597764	-4.52245	0.86974	0.384806	-5.87395	10_107
cg27078813	chr10	43633258	-	0.024534	-4.36985	1.10309	0.270449	-5.65238	10_108
cg26674752	chr10	43634212	+	0.149687	-3.77713	1.33256	0.183203	-5.38363	10_108
cg16228323	chr10	43818243	-	0.0089762	-3.04855	0.360378	0.718697	-6.17581	10_109
cg19029378	chr10	43892946	-	-0.0376299	-3.12365	-0.642681	0.520688	-6.03935	10_110
cg14896695	chr10	43902999	-	0.0120736	-4.3436	0.677772	0.498189	-6.01702	10_111
cg12474983	chr10	43903196	-	-0.00289927	-3.85683	-0.128304	0.897954	-6.23048	10_111
cg11618704	chr10	43904553	+	-0.0452118	-4.543	-1.89567	0.0585056	-4.51139	10_111
cg25602759	chr10	43916511	+	0.0525803	-3.13797	1.55389	0.120762	-5.07678	10_112
cg26541587	chr10	43950885	-	0.032376	-3.93558	1.30113	0.193736	-5.42342	10_113
cg25890582	chr10	43951436	+	0.000685839	-4.17895	0.0399494	0.968147	-6.23765	10_113
cg25136353	chr10	44185896	+	-0.00749353	-3.87718	-0.410282	0.681752	-6.15727	10_114
cg10098370	chr10	44227741	-	0.0322873	3.2107	1.67482	0.0945143	-4.8894	10_115
cg24297509	chr10	44339107	-	0.0534047	2.30118	1.62746	0.104187	-4.96443	10_116
cg20074141	chr10	44810092	+	-0.0246484	2.0001	-0.813016	0.416546	-5.91991	10_117
cg06048524	chr10	44880542	-	-0.0570471	-4.47787	-1.64646	0.100216	-4.93459	10_118
cg16187804	chr10	44882340	+	0.0138888	-3.60727	0.414979	0.678312	-6.1554	10_118
cg03444077	chr10	45359721	-	-0.0156698	-0.0735167	-0.413712	0.679239	-6.15591	10_119
cg14889070	chr10	45477550	-	-0.034204	2.15777	-1.14509	0.252648	-5.60696	10_120
cg11583287	chr10	45911321	-	0.00727517	1.70282	0.368329	0.712763	-6.17302	10_121
cg18010733	chr10	46030793	-	-0.0404466	2.43735	-1.39673	0.163035	-5.29948	10_122
cg07543199	chr10	48363964	-	-0.0171237	1.99699	-0.639792	0.522563	-6.04113	10_123
cg20186445	chr10	48439220	+	-0.0680244	-4.15941	-1.49012	0.136742	-5.16998	10_124
cg22925471	chr10	49816684	-	-0.00405418	1.53901	-0.317966	0.750626	-6.18968	10_125
cg00989323	chr10	49864621	+	-0.000950702	-4.14326	-0.0252374	0.979874	-6.23811	10_126
cg14131755	chr10	50606043	-	0.0170883	-3.55295	1.07894	0.281068	-5.67774	10_127
cg19208104	chr10	50608262	+	0.0265368	2.31967	0.664421	0.506688	-6.02566	10_127
cg08996579	chr10	50817804	-	-0.000526266	-3.40539	-0.0255569	0.97962	-6.2381	10_128
cg11389172	chr10	50818299	-	-0.00179676	-4.17623	-0.0452114	0.963955	-6.23743	10_128
cg02336542	chr10	50821093	+	-0.0198245	-3.86082	-0.687161	0.492259	-6.01085	10_128
cg11811216	chr10	50821161	-	0.00656197	-1.87539	0.116648	0.907179	-6.23186	10_128
cg17030820	chr10	51549260	+	-0.015208	2.57003	-0.736251	0.461878	-5.97719	10_129
cg11508429	chr10	52373147	+	-0.0195292	2.89914	-0.515825	0.606175	-6.11016	10_130
cg11371933	chr10	53459365	-	-0.000838547	-4.9958	-0.0481766	0.961592	-6.2373	10_131
cg14993200	chr10	58120841	+	-0.0199266	-4.41505	-1.01143	0.312234	-5.74564	10_132
cg12731092	chr10	59570979	+	-0.0391594	2.30056	-0.729448	0.466025	-5.98199	10_133
cg16430909	chr10	61469845	+	-0.0124891	-4.0247	-0.567735	0.570436	-6.08306	10_134
cg20156450	chr10	61469858	+	0.0096755	-2.79443	0.280784	0.778977	-6.20041	10_134
cg26785954	chr10	63212815	-	-0.0235222	-3.74585	-0.53102	0.59561	-6.1025	10_135
cg03969079	chr10	63759909	-	-0.0664884	3.07544	-1.48056	0.139272	-5.18361	10_136
cg15053129	chr10	64403059	+	-0.0232539	2.90751	-0.855334	0.392723	-5.88591	10_137
cg17275207	chr10	64895683	+	-0.00502659	0.875633	-0.23118	0.817258	-6.21265	10_138
cg10781704	chr10	64905996	-	-0.0225763	1.4643	-0.70346	0.482054	-5.99993	10_139
cg19955118	chr10	65225999	-	0.0115282	-4.64569	0.316419	0.7518	-6.19015	10_140
cg17479119	chr10	65736386	-	-0.0128826	1.59061	-0.657657	0.511022	-6.02996	10_141
cg11316940	chr10	69524027	+	0.0217804	-4.65749	0.416097	0.677495	-6.15495	10_142
cg18274510	chr10	69736743	-	0.00103546	2.0163	0.0554762	0.955778	-6.23693	10_143
cg02635625	chr10	69838818	-	-0.0240688	2.68605	-0.66998	0.503139	-6.02208	10_144
cg00203461	chr10	70287181	-	0.0112396	-3.54271	0.93427	0.350557	-5.8179	10_145
cg14191109	chr10	70287438	+	0.00642249	-3.76159	0.194118	0.846152	-6.22025	10_145
cg01477633	chr10	71078714	+	-0.021101	-4.19077	-1.36588	0.172512	-5.34043	10_146
cg23410483	chr10	71338186	-	-0.00886175	-3.25685	-0.442887	0.658014	-6.14386	10_147
cg11228126	chr10	71338674	+	0.0188051	-2.119	0.890464	0.37359	-5.85639	10_147
cg09930496	chr10	71812956	-	0.0122619	-3.97611	0.634414	0.526063	-6.04443	10_148
cg18840567	chr10	71906755	+	-0.0670598	-3.40037	-1.37835	0.168633	-5.32399	10_149
cg05064937	chr10	71906761	+	-0.055574	-4.16519	-1.1619	0.245757	-5.5883	10_149
cg23196756	chr10	72165580	+	-0.00222447	0.224001	-0.105749	0.915818	-6.23303	10_150
cg20648333	chr10	72298745	+	0.0497148	1.64729	1.53232	0.125994	-5.10873	10_151
cg24775327	chr10	72311997	-	0.0190997	2.85762	0.457993	0.647131	-6.1373	10_152
cg12496800	chr10	72648987	+	0.0498807	3.67501	1.29703	0.195142	-5.42854	10_153
cg14463311	chr10	73475747	-	0.0147175	2.42678	0.612638	0.540358	-6.05752	10_154
cg24938210	chr10	73498640	-	-0.0223895	0.963056	-0.702715	0.482518	-6.00044	10_155
cg01498231	chr10	73847259	+	0.0106949	-3.55648	0.697166	0.485981	-6.00418	10_156
cg17872895	chr10	75007153	-	0.0401281	-4.74136	1.30649	0.191907	-5.41669	10_157
cg04305134	chr10	75173374	-	0.0514416	-4.79963	0.955603	0.339675	-5.7985	10_158
cg05099600	chr10	75531982	-	0.00235785	-4.09087	0.0471735	0.962391	-6.23735	10_159
cg25110239	chr10	75538458	+	0.00915506	3.09447	0.34417	0.730844	-6.18131	10_160
cg01089095	chr10	75541668	-	0.0209131	-4.41022	0.590887	0.554828	-6.07013	10_160
cg10099651	chr10	75700561	-	0.101558	-3.4013	1.67933	0.0936303	-4.88213	10_161
cg05510041	chr10	75758427	+	-0.0180176	-3.13521	-1.00465	0.315487	-5.75222	10_162
cg11480019	chr10	75936982	+	0.0894812	-3.42145	1.59472	0.111324	-5.01506	10_163
cg18226096	chr10	76818207	+	0.00925787	1.31567	0.615757	0.538299	-6.05567	10_164
cg02749825	chr10	76995759	-	0.0154851	-4.27828	0.76703	0.443379	-5.95491	10_165
cg04944931	chr10	76996462	+	0.0722456	2.42207	0.788685	0.430621	-5.93868	10_165
cg05593559	chr10	76998104	-	0.0114455	2.2272	0.136945	0.891122	-6.22938	10_165
cg19057830	chr10	77165673	+	0.046796	0.683473	1.27989	0.201101	-5.44977	10_166
cg23818888	chr10	79687200	-	0.0154144	-2.06353	0.713682	0.475713	-5.99295	10_167
cg14096553	chr10	79719175	+	-0.0150838	1.57557	-0.859283	0.390543	-5.88265	10_168
ch.10.1700276F	chr10	80418378	+	0.0289913	-4.82412	1.32699	0.185039	-5.39075	10_169
cg05591270	chr10	80732609	+	0.0108768	1.54446	0.780957	0.43515	-5.94452	10_170
cg00914033	chr10	81664698	-	0.0134265	-3.49265	0.561068	0.57497	-6.08668	10_171
cg05869699	chr10	82258734	-	0.0160326	-3.99047	0.66635	0.505455	-6.02442	10_172
cg22633936	chr10	82300588	-	0.0164766	2.68383	0.668428	0.504129	-6.02308	10_173
ch.10.83445482F	chr10	83455502	+	-0.00381531	-4.62293	-0.334081	0.738441	-6.18461	10_174
cg19746502	chr10	84296310	+	-0.048202	1.84523	-1.3437	0.179577	-5.36931	10_175
cg07571142	chr10	85944755	+	-0.000603251	2.24349	-0.0267725	0.97865	-6.23807	10_176
cg01614169	chr10	85986738	+	0.00611956	2.36072	0.222554	0.823962	-6.21454	10_177
cg25999827	chr10	86101707	-	0.0177727	2.09764	1.27761	0.201903	-5.45257	10_178
cg20134394	chr10	86273327	+	0.045051	3.19104	1.07336	0.283562	-5.68352	10_179
cg16178878	chr10	88280863	-	0.0292384	-4.17107	1.12708	0.260181	-5.62665	10_180
cg26195706	chr10	88391827	-	0.0115402	-2.69111	0.635896	0.525097	-6.04353	10_181
cg08300860	chr10	88428257	-	-0.0288347	2.03395	-2.07505	0.0384266	-4.17041	10_182
cg11784742	chr10	88722838	-	0.0103475	2.76605	0.529016	0.596998	-6.10352	10_183
cg15412736	chr10	89622073	-	-0.00691653	-3.70759	-0.275441	0.783077	-6.20184	10_184
cg17155596	chr10	90640042	-	-0.00822918	-4.18076	-0.472525	0.636732	-6.13079	10_185
cg17886133	chr10	90640720	-	0.0181269	-4.43845	0.536651	0.591716	-6.0996	10_185
cg06689259	chr10	90655537	+	-0.00688994	2.72894	-0.19435	0.845971	-6.22021	10_186
cg17530152	chr10	90692333	+	-0.0307698	2.1349	-0.873767	0.38261	-5.87057	10_187
cg10578701	chr10	90964806	-	-0.00906272	1.98579	-0.498122	0.618588	-6.11881	10_188
cg14598083	chr10	92910579	+	0.00249695	2.91629	0.10503	0.916388	-6.2331	10_189
cg23909584	chr10	93392644	-	0.0331139	-2.56662	1.35387	0.17631	-5.35612	10_190
cg09775312	chr10	93392839	+	-0.00371832	-3.85832	-0.124958	0.9006	-6.23089	10_190
cg26448681	chr10	93393048	-	-0.0188744	-3.6117	-0.321411	0.748016	-6.18861	10_190
cg03778899	chr10	93682808	-	-0.0341421	1.89185	-0.754663	0.45076	-5.96397	10_191
cg10530889	chr10	93805590	-	0.00568671	1.48866	0.493917	0.621554	-6.12082	10_192
cg07028396	chr10	93805682	+	-0.0116835	1.50527	-0.555248	0.578941	-6.08981	10_192
cg11014794	chr10	93999688	+	0.0218171	-3.57595	0.712742	0.476294	-5.9936	10_193
cg03099492	chr10	94833214	-	-0.00576065	-4.04508	-0.259592	0.795271	-6.20593	10_194
cg27481499	chr10	95198200	-	0.0189812	0.859747	0.788296	0.430849	-5.93898	10_195
cg13228314	chr10	95360210	+	0.00759704	1.35655	0.356285	0.721758	-6.17722	10_196
cg01154537	chr10	95462167	-	0.0710091	-4.07921	1.2419	0.214778	-5.49582	10_197
cg20091620	chr10	95463028	-	0.131698	-3.84673	2.27988	0.0229803	-3.74397	10_197
cg06539629	chr10	95753015	+	-0.0200898	1.75588	-0.493771	0.621657	-6.12089	10_198
cg00051662	chr10	96521086	+	-0.0114983	1.78418	-0.43883	0.66095	-6.14559	10_199
cg04248373	chr10	97145431	-	0.0130762	1.7676	0.29723	0.766398	-6.19583	10_200
cg26169020	chr10	97416671	-	0.0134564	-4.16617	0.270759	0.786674	-6.20307	10_201
cg07187105	chr10	97423205	+	-0.0298663	2.41901	-1.18165	0.237835	-5.56605	10_202
cg04342223	chr10	97454528	+	0.0236546	3.96581	0.61207	0.540734	-6.05785	10_203
cg22864416	chr10	97803525	-	-0.0137308	-4.28663	-0.299891	0.764368	-6.19506	10_204
cg11377397	chr10	98276321	-	0.0723568	0.962326	2.83597	0.00472964	-2.38853	10_205
cg10753298	chr10	98807172	+	0.0388981	2.03765	2.49708	0.0128007	-3.24883	10_206
cg07005799	chr10	98847767	-	-0.00421675	2.65071	-0.0947481	0.924548	-6.23409	10_207
cg13196826	chr10	98945664	-	-0.00104675	-4.35465	-0.017333	0.986177	-6.23827	10_208
cg03110382	chr10	98956268	-	0.00679605	-4.0819	0.418627	0.675645	-6.15394	10_209
cg17158083	chr10	99392763	-	0.00828013	-3.64688	0.476844	0.633655	-6.12881	10_210
cg11795674	chr10	99392930	+	0.0393017	-4.32288	1.29381	0.196251	-5.43255	10_210
cg13196796	chr10	99393217	+	-0.0379896	-4.07185	-1.78315	0.0750888	-4.70975	10_210
cg26519659	chr10	99447038	-	0.0304544	-4.50233	1.35987	0.174406	-5.3483	10_211
cg12098963	chr10	99789825	-	0.0150177	-2.73915	1.11593	0.264918	-5.63867	10_212
cg04070995	chr10	100227617	-	0.0066277	-4.76841	0.233045	0.815809	-6.21223	10_213
cg26459859	chr10	101118273	+	-0.0201489	2.90426	-1.09047	0.275963	-5.6657	10_214
cg01177167	chr10	101280523	+	0.0310601	-2.89844	1.03806	0.299679	-5.71938	10_215
cg15617768	chr10	101492447	-	0.0349044	-4.50519	1.51124	0.131277	-5.13953	10_216
cg11278857	chr10	101492618	+	0.0136438	-4.79798	0.606668	0.544311	-6.06103	10_216
cg14968603	chr10	102046143	-	0.0212933	-3.416	0.746817	0.45548	-5.96964	10_217
cg23508052	chr10	102106811	+	0.0244292	-4.91378	0.895984	0.370636	-5.85164	10_218
cg18133905	chr10	102296115	+	0.0495182	-1.77565	1.51479	0.130376	-5.13438	10_219
cg13834844	chr10	102415320	-	0.0228107	-2.1232	0.536275	0.591976	-6.09979	10_220
cg23606925	chr10	102471597	+	-0.00675117	-0.592547	-0.223959	0.822869	-6.21424	10_221
cg13583895	chr10	102473022	+	-0.0184518	-2.84677	-0.565211	0.572151	-6.08443	10_221
cg09227150	chr10	102475578	+	0.0345784	-3.99373	1.43309	0.152377	-5.25004	10_221
cg11545863	chr10	102487168	+	0.00401568	1.5278	0.28581	0.775127	-6.19904	10_222
cg04773745	chr10	102489069	-	-0.0292454	-4.01235	-1.57049	0.116851	-5.05187	10_222
cg14096353	chr10	102504236	-	-0.0162301	-3.18782	-0.462458	0.643928	-6.13532	10_223
cg07327325	chr10	102507684	+	-0.019263	-3.68333	-1.22776	0.220041	-5.51262	10_223
cg05638929	chr10	102508633	-	-0.0289288	-3.73956	-0.447374	0.654773	-6.14194	10_223
cg02770534	chr10	102586454	-	0.0227623	-2.20904	0.759579	0.447818	-5.96038	10_224
cg06379721	chr10	102590401	+	-0.0153839	-2.16198	-0.88854	0.374622	-5.85803	10_224
cg03286031	chr10	102592366	+	-0.0266662	-1.04357	-0.575797	0.564978	-6.07861	10_224
cg02949340	chr10	102820489	-	0.0464776	-4.18144	1.10797	0.268337	-5.64719	10_225
cg04273871	chr10	102894227	-	-0.0107637	-2.0808	-0.67112	0.502414	-6.02135	10_226
cg04552206	chr10	102896546	-	0.00533909	-1.87603	0.195921	0.844741	-6.21991	10_226
cg11042214	chr10	102906231	-	0.0427323	-3.27171	1.36676	0.172235	-5.33927	10_227
cg25049341	chr10	102906949	-	0.0119096	-2.82496	0.438362	0.661289	-6.14578	10_227
cg25356457	chr10	102983415	-	-0.0291701	-2.45394	-1.67625	0.0942336	-4.8871	10_228
cg08174373	chr10	102989254	-	0.0129656	-4.1399	0.487694	0.625953	-6.12377	10_229
cg24472574	chr10	103070503	+	-0.0064402	-3.02563	-0.331409	0.740457	-6.18547	10_230
cg10455940	chr10	103213706	-	-0.0166837	-3.42367	-0.571011	0.568215	-6.08126	10_231
cg11409572	chr10	103453901	-	-0.0164894	-3.57554	-0.761355	0.446757	-5.95908	10_232
cg20564892	chr10	103603563	-	-0.00775626	-2.62488	-0.20021	0.841387	-6.21909	10_233
cg08492205	chr10	103879827	+	-0.0181954	-3.96796	-0.873131	0.382956	-5.8711	10_234
cg23639922	chr10	103892660	-	-0.00285667	-4.38607	-0.115893	0.907778	-6.23194	10_235
cg20549080	chr10	103892662	-	0.00796488	-4.45493	0.51389	0.607526	-6.11112	10_235
cg10462416	chr10	103912579	+	-0.0143895	-4.30959	-0.36847	0.712659	-6.17297	10_236
cg06480592	chr10	104262592	-	0.0166365	-3.96144	0.783755	0.433507	-5.94241	10_237
cg06361405	chr10	104434010	+	0.0232253	-4.70134	1.57461	0.115897	-5.04566	10_238
cg23843362	chr10	104677600	+	-0.00446417	-3.65532	-0.119913	0.904594	-6.23149	10_239
cg13215387	chr10	104953220	+	-0.0188637	-4.44691	-0.894992	0.371166	-5.85249	10_240
cg01597891	chr10	105037796	+	-0.0289436	-2.33748	-0.893511	0.371958	-5.85377	10_241
cg07867052	chr10	105156272	+	-0.0182143	-4.30757	-1.16492	0.244537	-5.58493	10_242
cg10024587	chr10	105211753	-	-0.0496759	-3.55971	-1.97867	0.0483298	-4.35738	10_243
cg18273501	chr10	105212056	+	-4.4e-05	-4.26312	-0.00200722	0.998399	-6.23842	10_243
cg11819799	chr10	105452339	-	0.0465104	-3.45888	1.20338	0.229323	-5.54112	10_244
cg11954230	chr10	105677556	-	0.00376173	-3.61544	0.0909727	0.927546	-6.23443	10_245
cg23333420	chr10	105677801	-	0.00882179	-4.48446	0.385527	0.69999	-6.16677	10_245
cg19596454	chr10	105727684	+	-0.00792569	-4.12842	-0.525494	0.599442	-6.10531	10_246
cg19917656	chr10	106034655	+	0.0146014	-4.10754	0.689104	0.491036	-6.00956	10_247
cg22888181	chr10	106089003	-	-0.00963931	-4.25034	-0.362426	0.717167	-6.17509	10_248
cg09735723	chr10	106402042	-	-0.00263131	-3.54241	-0.0810198	0.935454	-6.23525	10_249
cg06994238	chr10	106764582	+	-0.00859915	1.85123	-0.281899	0.778123	-6.20011	10_250
cg15638709	chr10	110226387	+	0.000990828	-0.9434	0.0388223	0.969046	-6.23769	10_251
cg04707013	chr10	111177826	-	-0.0402555	0.878241	-0.833611	0.404846	-5.90358	10_252
cg17288102	chr10	111683471	+	-0.0140488	-2.72232	-0.72174	0.470748	-5.98738	10_253
cg05098590	chr10	111767379	+	0.0560666	-4.82799	1.04697	0.295552	-5.71043	10_254
cg22666103	chr10	111818288	-	0.00210317	-3.4464	0.0651424	0.948083	-6.23637	10_255
cg15541398	chr10	112160883	+	0.0159493	1.06113	1.04822	0.294979	-5.70918	10_256
cg04552235	chr10	112371252	-	0.020049	1.61744	1.63165	0.1033	-4.95787	10_257
cg06874891	chr10	112524550	+	-0.0109838	1.54624	-0.471575	0.637409	-6.13122	10_258
cg06246935	chr10	114430734	+	0.00747529	2.38836	0.471589	0.637399	-6.13121	10_259
cg16734433	chr10	115860297	-	0.0183123	2.04247	0.345473	0.729866	-6.18088	10_260
cg06145508	chr10	116418797	-	-0.0137329	2.89144	-0.515665	0.606286	-6.11024	10_261
cg11182257	chr10	118652981	-	0.000963217	-4.2709	0.045063	0.964073	-6.23744	10_262
cg11693581	chr10	118765597	-	0.0149263	2.56569	0.448923	0.653657	-6.14127	10_263
cg25662463	chr10	118897857	+	-0.0791923	-3.2059	-1.9263	0.0545594	-4.45531	10_264
cg19905856	chr10	118924620	+	0.050424	-3.90593	1.50535	0.132785	-5.14807	10_265
cg07637239	chr10	118957259	-	-0.00351947	0.738989	-0.129721	0.896832	-6.23031	10_266
cg04259358	chr10	119590450	-	0.101932	-4.38151	1.8273	0.068173	-4.63335	10_267
cg12614318	chr10	120354785	-	0.0280841	-0.704171	1.11377	0.265844	-5.64099	10_268
cg12380209	chr10	120515094	+	0.0356249	-4.9186	0.909392	0.363524	-5.83998	10_269
cg18472130	chr10	121933691	+	0.00165626	2.37667	0.079772	0.936446	-6.23535	10_270
cg10280007	chr10	123313831	-	-0.0309108	1.85728	-1.19798	0.231421	-5.54736	10_271
cg02522906	chr10	123450196	+	0.0111713	2.07266	0.387915	0.698222	-6.16588	10_272
cg19392379	chr10	123909426	-	0.047883	1.52339	1.03738	0.299994	-5.72005	10_273
cg20426866	chr10	123923881	-	0.0284704	-3.37876	0.546575	0.584883	-6.09442	10_274
cg24340970	chr10	124030898	+	0.000182421	1.23628	0.0114643	0.990857	-6.23835	10_275
cg10038490	chr10	124515334	+	0.0113194	1.59654	0.279766	0.779758	-6.20068	10_276
cg07015485	chr10	124597716	+	0.00115336	1.79214	0.0303554	0.975794	-6.23797	10_277
cg18822598	chr10	124670078	+	-0.0175065	1.45945	-0.642907	0.520541	-6.03921	10_278
cg18565342	chr10	124714098	-	0.0487604	-2.94191	1.4575	0.145523	-5.21614	10_279
cg19696333	chr10	124768261	-	0.0153143	-4.21744	0.43678	0.662435	-6.14645	10_280
cg22262889	chr10	124768896	+	0.0085089	-4.58294	0.352083	0.724905	-6.17866	10_280
cg02897537	chr10	124893832	+	-0.00604978	-3.28695	-0.18852	0.850536	-6.22128	10_281
cg10491556	chr10	124895886	+	0.0263687	-3.80807	1.15413	0.248927	-5.59696	10_281
cg17498296	chr10	124907540	-	-0.0533115	-4.40491	-1.04867	0.294771	-5.70872	10_282
cg22603247	chr10	124907553	-	0.0372666	-4.97683	1.23174	0.218549	-5.50791	10_282
cg05223847	chr10	124913846	+	0.0095423	-3.99478	0.460445	0.645371	-6.13622	10_283
cg06946708	chr10	125732373	+	-0.0485438	-2.48613	-1.91586	0.0558785	-4.47452	10_284
cg22206608	chr10	125732632	+	-0.0657052	-2.44183	-2.08955	0.0370969	-4.1415	10_284
cg13609939	chr10	126105160	-	0.00491806	2.44268	0.283422	0.776956	-6.19969	10_285
cg03092918	chr10	126107592	-	0.0575463	-4.17592	1.15671	0.247872	-5.59409	10_285
cg03468945	chr10	126107610	-	-0.0268639	-3.09895	-1.32943	0.184234	-5.38764	10_285
cg14985591	chr10	126274650	+	-0.00345996	2.56356	-0.105187	0.916264	-6.23308	10_286
cg23728447	chr10	126429267	+	-0.000964488	-2.80303	-0.0369094	0.97057	-6.23776	10_287
cg17607024	chr10	126630765	-	0.018389	2.49506	0.317923	0.750659	-6.18969	10_288
cg07504718	chr10	127465376	-	0.00106598	2.30971	0.0438959	0.965003	-6.23749	10_289
cg19346193	chr10	127513190	-	0.0192924	1.97025	0.818264	0.413546	-5.91579	10_290
cg09259235	chr10	128110754	-	0.0084765	1.77723	0.218658	0.826994	-6.21537	10_291
cg22909333	chr10	128932004	-	-0.0215667	3.21726	-0.48186	0.630089	-6.12649	10_292
cg10990188	chr10	129144210	+	-0.00481597	2.3215	-0.1543	0.877427	-6.22694	10_293
cg27024950	chr10	130268735	+	-0.0201804	1.69033	-0.671617	0.502097	-6.02102	10_294
cg13501803	chr10	130519843	+	0.0302777	2.77528	1.36137	0.173929	-5.34633	10_295
cg13806029	chr10	131209623	-	-0.0239567	2.30756	-1.49505	0.135451	-5.16291	10_296
cg02802904	chr10	131265470	+	-0.00660078	-4.13976	-0.331535	0.740361	-6.18543	10_297
cg18629132	chr10	131592435	-	-0.0174201	2.35705	-1.07702	0.281921	-5.67972	10_298
cg04642620	chr10	131650358	+	0.02674	2.96931	1.03932	0.299093	-5.71812	10_299
cg18199434	chr10	131666017	-	0.00247504	2.92497	0.0998006	0.920537	-6.23362	10_300
cg25342207	chr10	131708262	-	0.0208269	1.66832	0.900457	0.368254	-5.84777	10_301
cg17295910	chr10	131731569	-	0.00651796	2.01351	0.371941	0.710074	-6.17173	10_302
cg07379167	chr10	131769074	-	-0.00470852	-2.72222	-0.306992	0.75896	-6.19298	10_303
cg07816809	chr10	131810674	-	-0.0112221	1.24788	-0.362787	0.716897	-6.17497	10_304
cg02576528	chr10	131845025	+	-0.0615502	4.1859	-1.16435	0.244766	-5.58557	10_305
cg27491759	chr10	131988874	+	0.0291214	-3.35238	0.917226	0.359409	-5.83309	10_306
cg24947379	chr10	132239734	+	-0.00353686	2.81317	-0.0984439	0.921614	-6.23375	10_307
cg09405788	chr10	132546452	+	-0.00425508	2.52067	-0.182275	0.855431	-6.2224	10_308
cg14822754	chr10	132632650	-	-0.0335565	1.25227	-0.877674	0.380488	-5.86727	10_309
cg10612451	chr10	132943102	+	0.0291739	1.53857	1.48116	0.139112	-5.18276	10_310
cg23619824	chr10	133274140	-	0.0121767	2.49873	0.678804	0.497535	-6.01635	10_311
cg03056513	chr10	133317583	-	-0.0162915	1.79065	-0.757224	0.449226	-5.9621	10_312
cg07081633	chr10	133449580	+	-0.00452832	1.90418	-0.107157	0.914702	-6.23288	10_313
cg17654985	chr10	133639073	-	0.000688489	2.45625	0.0375696	0.970044	-6.23774	10_314
cg02365648	chr10	133791976	+	-0.00557449	1.69645	-0.0966317	0.923053	-6.23392	10_315
cg18700416	chr10	133938970	-	0.0981635	3.66757	1.68675	0.0921948	-4.87017	10_316
cg10491543	chr10	133948124	-	-0.0495919	3.28646	-1.39289	0.164192	-5.30462	10_317
cg12433592	chr10	133957095	+	-0.00402365	2.17821	-0.138618	0.889801	-6.22915	10_318
cg14760884	chr10	133960386	+	0.0426756	2.93109	1.32983	0.184103	-5.38713	10_318
cg19510384	chr10	133980262	+	0.00702944	2.39102	0.325199	0.745149	-6.18743	10_319
cg23023937	chr10	133999758	-	-0.00461825	-2.95151	-0.332065	0.739962	-6.18526	10_320
cg06078467	chr10	134050027	-	-0.0150321	1.53414	-0.823599	0.410509	-5.91157	10_321
cg01189604	chr10	134391939	+	-0.0123355	1.80266	-1.10552	0.269399	-5.6498	10_322
cg04549524	chr10	134511968	+	-0.00226626	1.49187	-0.133694	0.893691	-6.2298	10_323
cg16041156	chr10	134567277	-	0.0261338	2.68161	1.15441	0.248813	-5.59665	10_324
cg04850779	chr10	134630788	-	0.00303914	1.43732	0.136541	0.891441	-6.22943	10_325
cg23123895	chr10	134683711	-	-0.00838994	4.25056	-0.164455	0.869431	-6.22538	10_326
cg16444701	chr10	134790855	-	-0.0070996	2.32768	-0.841954	0.400164	-5.89685	10_327
cg13998990	chr10	134797517	-	-0.0649193	2.52603	-1.95061	0.051589	-4.41018	10_328
cg23181554	chr10	134844443	-	0.000605747	-0.331104	0.0173279	0.986181	-6.23827	10_329
cg17950900	chr10	134860210	-	0.0411778	2.2373	1.14785	0.251509	-5.60392	10_330
cg20223950	chr10	134917549	+	0.00941839	1.92096	0.322541	0.74716	-6.18826	10_331
cg00844246	chr10	134928055	+	0.00975604	3.46186	0.297924	0.765868	-6.19563	10_332
cg24898738	chr10	134938144	-	-0.0223402	1.85895	-1.06803	0.285957	-5.68901	10_333
cg20559403	chr10	134940595	-	0.0190322	3.05715	0.675593	0.499571	-6.01844	10_333
cg15784580	chr10	134971734	+	0.00216529	2.30519	0.270373	0.786971	-6.20318	10_334
cg11684930	chr10	135000940	+	-0.00292224	1.82656	-0.215114	0.829754	-6.21611	10_335
cg03667544	chr10	135049598	-	-0.0233197	-4.18545	-1.057	0.290956	-5.70028	10_336
cg11126081	chr10	135141628	+	0.0156517	0.565862	0.653875	0.513454	-6.03235	10_337
cg22976212	chr10	135143446	-	0.0110171	-3.67171	0.296508	0.766949	-6.19603	10_337
cg05954989	chr10	135191962	-	-0.0561352	-3.31323	-1.45163	0.147149	-5.22434	10_338
cg14846060	chr10	135192050	+	0.0544128	-3.78224	1.2877	0.198368	-5.44013	10_338
cg00281977	chr10	135333901	+	-0.12447	-3.94099	-1.68419	0.0926888	-4.87431	10_339
cg24721873	chr10	135334122	+	0.0110754	-3.9881	0.222424	0.824063	-6.21457	10_339
cg14250048	chr10	135340785	-	0.0201178	1.48011	0.669894	0.503194	-6.02214	10_340
cg20219790	chr10	135434000	-	0.00878043	1.6456	0.315048	0.75284	-6.19057	10_341
cg24140832	chr11	236743	-	0.0299455	-4.2183	1.16874	0.242994	-5.58064	11_1
cg15451020	chr11	278462	+	-6.06e-05	2.51089	-0.00270143	0.997846	-6.23841	11_2
cg11062778	chr11	358438	-	-0.0433384	3.68178	-0.76538	0.44436	-5.95612	11_3
cg27066256	chr11	362614	-	0.00294024	2.02627	0.05754	0.954135	-6.23682	11_3
cg15311460	chr11	406997	-	0.0102204	-3.60681	0.66516	0.506215	-6.02518	11_4
cg23260799	chr11	451101	-	-0.0107076	-3.20416	-0.753519	0.451447	-5.9648	11_5
cg08043868	chr11	460633	-	-0.0144077	2.06289	-0.945745	0.344676	-5.80752	11_6
cg13583586	chr11	464971	-	0.014218	1.85955	0.347247	0.728533	-6.18029	11_6
cg20812052	chr11	477861	-	-0.0141791	2.5033	-0.575576	0.565127	-6.07874	11_7
cg11218175	chr11	495084	-	-0.00555099	2.52478	-0.351005	0.725714	-6.17902	11_8
cg15796682	chr11	506809	-	-0.00993248	-4.2607	-0.559795	0.575837	-6.08737	11_9
cg02606081	chr11	536182	+	0.000321739	-3.37248	0.0165259	0.986821	-6.23829	11_10
cg11791770	chr11	611791	-	0.00747312	2.1434	1.13541	0.256678	-5.61758	11_11
cg02218884	chr11	627582	-	-0.00712336	1.98973	-0.322407	0.747262	-6.18831	11_12
cg21531416	chr11	646580	+	-0.0616997	2.86553	-1.67382	0.0947104	-4.89101	11_13
cg08266839	chr11	691488	+	-0.0050238	2.00055	-0.303196	0.76185	-6.1941	11_14
cg09375756	chr11	692963	+	0.0689674	2.75155	1.48663	0.137662	-5.17496	11_14
cg09532898	chr11	721242	-	-0.0156576	-4.48425	-0.34947	0.726864	-6.17954	11_15
cg05085682	chr11	799221	+	-0.00748402	2.34849	-0.251772	0.801307	-6.20786	11_16
cg15744637	chr11	809911	+	-0.0394617	-2.34814	-1.33532	0.182299	-5.38009	11_17
cg15574263	chr11	911693	-	0.0307736	-3.50354	0.857018	0.391792	-5.88453	11_18
cg20877443	chr11	955120	+	-0.111031	2.62083	-2.92426	0.00358894	-2.14696	11_19
cg21636841	chr11	968731	+	0.00795852	1.35815	0.448796	0.653748	-6.14132	11_20
cg24404533	chr11	1036766	+	0.0101608	2.13813	0.726353	0.467918	-5.98416	11_21
cg04657268	chr11	1074873	+	0.13278	2.08962	3.46528	0.000569198	-0.510608	11_22
cg15054281	chr11	1082155	-	-0.011822	0.758008	-0.611106	0.541371	-6.05842	11_23
cg24326242	chr11	1092189	-	0.0413191	2.52377	1.65719	0.0980264	-4.91758	11_24
cg08292483	chr11	1216466	+	0.00861055	1.92187	0.286932	0.774268	-6.19873	11_25
cg04862885	chr11	1248653	-	-0.00682661	1.88938	-0.415311	0.678069	-6.15527	11_26
cg02522041	chr11	1249008	+	-0.00136553	1.6165	-0.0758863	0.939536	-6.23564	11_26
cg16842717	chr11	1252271	+	0.0120727	2.06405	0.449359	0.653342	-6.14108	11_26
cg27309155	chr11	1300211	+	0.00669817	3.4632	0.20147	0.840402	-6.21885	11_27
cg03727373	chr11	1404502	-	0.032818	-1.26813	1.59105	0.112149	-5.02068	11_28
cg26367591	chr11	1412270	-	0.11279	-3.58113	1.75527	0.0797451	-4.75704	11_29
cg10557009	chr11	1707044	+	-0.0197488	1.92692	-1.15959	0.246697	-5.59088	11_30
cg15536116	chr11	1770595	-	-0.0265494	-2.79229	-1.17667	0.239816	-5.5717	11_31
cg01265531	chr11	1854174	+	-0.0288339	-3.88683	-0.778628	0.43652	-5.94627	11_32
cg08687540	chr11	1890204	-	-0.0182483	0.991724	-0.960109	0.337404	-5.79434	11_33
cg13290643	chr11	2093631	+	0.0140806	2.18873	0.784041	0.433339	-5.9422	11_34
cg06676088	chr11	2150687	-	0.0319975	1.73435	2.18185	0.0295246	-3.95297	11_35
cg24366657	chr11	2160932	-	0.0286388	-4.12101	1.01444	0.310801	-5.74271	11_36
cg25163476	chr11	2161586	-	0.0179358	-3.43986	0.895062	0.371129	-5.85243	11_36
cg05777976	chr11	2163538	+	0.0185028	-3.96011	0.531724	0.595123	-6.10214	11_36
cg21644468	chr11	2193293	+	-0.0453853	1.81861	-1.72521	0.0850274	-4.80722	11_37
cg10658853	chr11	2233512	+	0.0168262	1.84623	0.890514	0.373563	-5.85634	11_38
cg22364204	chr11	2287347	-	-0.0114164	-4.22574	-0.56092	0.575071	-6.08676	11_39
cg19505827	chr11	2323459	-	-0.0239884	-4.30157	-1.04442	0.29673	-5.713	11_40
cg24830101	chr11	2339155	-	0.0045716	1.90515	0.267822	0.788932	-6.20384	11_41
cg14988628	chr11	2339194	+	0.00204128	2.44373	0.136273	0.891653	-6.22946	11_41
cg26141385	chr11	2367313	+	0.00677992	1.87158	0.383726	0.701324	-6.16743	11_42
cg05557255	chr11	2422385	-	0.00946096	-3.8237	0.281693	0.77828	-6.20016	11_43
cg01581060	chr11	2444188	+	0.0132684	1.93507	1.01633	0.309902	-5.74086	11_44
cg18016139	chr11	2470969	-	-0.0231131	2.36928	-1.27368	0.203293	-5.4574	11_45
cg06719391	chr11	2554330	+	0.0264598	-3.68717	0.445848	0.655875	-6.14259	11_46
cg17305275	chr11	2746675	-	0.00957217	2.05188	0.599711	0.548935	-6.06507	11_47
cg26013357	chr11	2951060	+	-0.0546803	-2.27344	-2.0469	0.041122	-4.22592	11_48
cg21881074	chr11	3013801	-	-0.0299081	-4.88923	-1.02854	0.304127	-5.72884	11_49
cg04184683	chr11	3187446	-	0.0276833	1.66281	1.58524	0.113463	-5.02953	11_50
cg09908041	chr11	3190638	+	0.0316952	-3.70454	0.68363	0.494484	-6.01318	11_50
cg11945839	chr11	3663773	+	0.0317052	-3.05341	0.965796	0.334552	-5.78907	11_51
cg20918128	chr11	3663777	+	-0.00787222	-1.53514	-0.524288	0.60028	-6.10592	11_51
cg25662535	chr11	3663801	+	0.00347261	-4.0772	0.132782	0.894413	-6.22992	11_51
cg08098619	chr11	3818841	+	-0.00279593	-4.30641	-0.164345	0.869517	-6.2254	11_52
cg24208426	chr11	3819031	+	0.0430922	-4.33851	0.834069	0.404588	-5.90321	11_52
cg03130149	chr11	3819041	+	0.0048355	-3.50952	0.39984	0.689423	-6.16135	11_52
cg12991791	chr11	3863056	-	0.0102155	-4.16621	0.568895	0.56965	-6.08242	11_53
cg00423185	chr11	4510366	-	0.0117228	1.91882	0.421634	0.67345	-6.15272	11_54
cg16497714	chr11	4597246	+	-0.0442898	-3.88042	-1.23748	0.216413	-5.5011	11_55
cg19859515	chr11	4629609	-	0.0400092	-3.07778	0.925018	0.355345	-5.82618	11_56
cg00467296	chr11	4928760	-	0.00701445	0.900113	0.441383	0.659102	-6.1445	11_57
cg17379345	chr11	5067927	-	0.0314316	1.77145	1.39345	0.164023	-5.30387	11_58
cg03081689	chr11	5408788	-	-0.0197201	3.08354	-0.717075	0.473619	-5.99062	11_59
cg10503208	chr11	5545506	-	-0.0251011	1.29749	-0.933859	0.350769	-5.81827	11_60
cg19751990	chr11	5800287	-	0.0180923	2.42227	0.341821	0.732611	-6.18209	11_61
cg00079898	chr11	5801244	-	-1.28e-05	2.24826	-0.000339718	0.999729	-6.23842	11_61
cg23553368	chr11	5950798	-	0.00735707	1.06815	0.528264	0.59752	-6.1039	11_62
cg05005432	chr11	6191109	+	0.0495459	2.92685	2.18496	0.029295	-3.94649	11_63
cg12115567	chr11	6255973	+	-0.0954792	-4.0808	-1.94986	0.0516786	-4.41158	11_64
cg05757894	chr11	6261771	+	-0.00323401	1.34729	-0.230309	0.817933	-6.21285	11_65
cg13346411	chr11	6280512	+	-0.00729182	-3.36385	-0.335351	0.737483	-6.1842	11_66
cg04488853	chr11	6293288	-	-0.0153966	1.75329	-0.557781	0.577211	-6.08845	11_67
cg20770311	chr11	6411396	+	0.0298082	-4.75397	1.50807	0.132085	-5.14412	11_68
cg24626003	chr11	6502573	-	-0.000334589	-4.68593	-0.0117399	0.990637	-6.23835	11_69
cg12728517	chr11	6947552	-	-0.00216663	-2.78182	-0.0266111	0.978779	-6.23808	11_70
cg11269103	chr11	6976223	+	0.0221737	1.43824	1.03966	0.298936	-5.71778	11_71
cg00355992	chr11	7041570	+	-0.0283646	-3.68314	-1.00279	0.316382	-5.75401	11_72
cg20564558	chr11	7052637	-	0.000862905	2.22227	0.0349161	0.972159	-6.23783	11_73
cg06460475	chr11	7110148	+	0.0296949	1.33601	0.710048	0.477962	-5.99545	11_74
cg03226737	chr11	7273049	+	-0.00548649	-2.70789	-0.100843	0.91971	-6.23352	11_75
cg08329655	chr11	7534677	+	0.00983184	-3.94976	0.350232	0.726293	-6.17928	11_76
cg23530031	chr11	7541099	+	-0.0217059	2.94963	-0.743692	0.457367	-5.97189	11_77
cg13410437	chr11	7818165	+	0.0210747	2.10862	0.957742	0.338596	-5.79653	11_78
cg21732056	chr11	7819812	-	0.0140332	1.34005	0.743545	0.457456	-5.97199	11_78
cg16560627	chr11	7985226	-	-0.00437326	1.07072	-0.324128	0.745959	-6.18777	11_79
cg25778535	chr11	8190572	-	-0.0094467	-3.17373	-0.255435	0.798479	-6.20696	11_80
cg04027043	chr11	8378791	+	-0.0872632	2.99174	-1.41636	0.157211	-5.27294	11_81
cg15788537	chr11	8378827	+	0.0116394	2.09903	0.814318	0.4158	-5.91889	11_81
cg10371306	chr11	8985977	-	0.00916642	-4.56067	0.716507	0.473969	-5.99101	11_82
cg14037413	chr11	9482594	+	0.0926205	-3.84666	1.07096	0.284636	-5.68599	11_83
cg14457439	chr11	9595216	-	0.070032	-4.38302	1.46305	0.144	-5.20836	11_84
cg27268513	chr11	9596214	+	-0.00128027	-3.6951	-0.0706636	0.94369	-6.23601	11_84
cg20741987	chr11	10326342	-	-0.010768	-3.29634	-0.841081	0.400652	-5.89756	11_85
cg06875754	chr11	10328428	+	-0.00288762	-3.41017	-0.206262	0.836659	-6.21791	11_85
cg07332442	chr11	10401719	+	-0.00744253	1.63528	-0.220223	0.825776	-6.21504	11_86
cg07054804	chr11	10621492	-	-0.0122768	0.318182	-0.536192	0.592033	-6.09984	11_87
cg08298091	chr11	10645996	-	0.0160598	2.06698	0.858179	0.391152	-5.88357	11_88
cg02184643	chr11	10879647	-	0.0344801	-3.4521	1.34097	0.180461	-5.37283	11_89
cg18692596	chr11	10879861	-	0.018982	-3.76048	1.45497	0.146222	-5.21968	11_89
cg21209219	chr11	10952789	-	-0.0087293	-4.68057	-0.208342	0.835036	-6.21749	11_90
cg12774391	chr11	11931933	+	-0.0344797	2.92118	-1.53972	0.124178	-5.09781	11_91
cg25759507	chr11	12008553	-	0.00734902	2.3028	0.436763	0.662447	-6.14646	11_92
cg19844101	chr11	12028069	+	-0.00994311	1.72318	-0.529329	0.596782	-6.10336	11_93
cg13216057	chr11	12030643	+	0.0498192	-3.99838	1.79406	0.0733286	-4.69104	11_93
cg13569714	chr11	12033074	+	-0.0229048	3.30346	-0.654902	0.512793	-6.03171	11_93
cg10562786	chr11	12187606	-	0.00640634	2.63438	0.250026	0.802657	-6.20828	11_94
cg18778433	chr11	12399176	+	-0.00654149	-3.28685	-0.112966	0.910097	-6.23227	11_95
cg01677601	chr11	12399777	+	-0.00547314	-3.71938	-0.326197	0.744394	-6.18712	11_95
cg23352146	chr11	12701929	+	0.0250225	-3.11686	0.680465	0.496484	-6.01526	11_96
cg22827833	chr11	13295841	-	0.00874087	2.03361	0.343429	0.731401	-6.18156	11_97
cg24577116	chr11	13518806	-	-0.052305	2.18834	-1.52137	0.128718	-5.12479	11_98
cg06982805	chr11	13690105	+	0.00913817	-3.23174	0.331374	0.740483	-6.18548	11_99
cg14400631	chr11	14666512	+	0.0194232	-3.8941	0.814974	0.415425	-5.91838	11_100
cg13512333	chr11	14796080	-	0.00405723	2.65858	0.128007	0.898189	-6.23052	11_101
cg01385795	chr11	14913124	-	0.00675303	-4.00878	0.401026	0.68855	-6.16089	11_102
cg22183706	chr11	14993818	-	0.00529941	-2.4972	0.233176	0.815708	-6.2122	11_103
cg27413462	chr11	14993866	+	-0.00677609	-1.30547	-0.371236	0.710598	-6.17198	11_103
cg26053083	chr11	14995770	-	0.00619318	-4.1389	0.189453	0.849805	-6.22111	11_103
cg24299074	chr11	15133087	+	0.018987	2.16622	1.34954	0.177694	-5.36174	11_104
cg04024692	chr11	16760046	+	0.0647237	-4.15369	0.999569	0.31794	-5.75712	11_105
cg20488757	chr11	16760048	+	0.0117287	-4.30739	0.326414	0.74423	-6.18705	11_105
cg20856413	chr11	16760217	-	-0.0303033	-3.77	-0.623272	0.533353	-6.05119	11_105
cg21158896	chr11	17099219	+	0.0306786	-4.31421	0.66256	0.507878	-6.02685	11_106
cg14119616	chr11	17099403	+	0.00887545	-4.844	0.312359	0.754881	-6.19138	11_106
cg03057164	chr11	17099458	-	-0.00531163	-4.39726	-0.344504	0.730594	-6.1812	11_106
cg23010913	chr11	17799117	+	0.0126507	1.67376	0.432902	0.665249	-6.14808	11_107
cg12377368	chr11	18128126	-	0.00579091	1.83749	0.176415	0.86003	-6.22341	11_108
cg03968436	chr11	18291466	+	-0.0227967	3.18909	-0.530411	0.596032	-6.10281	11_109
cg14132868	chr11	18343680	-	-0.00792163	-3.06619	-0.320469	0.748729	-6.18891	11_110
cg03177631	chr11	18415927	-	0.00948042	-4.27561	0.488393	0.625458	-6.12344	11_111
cg02743650	chr11	18727552	-	-0.0407853	-4.14802	-0.502636	0.615413	-6.11664	11_112
cg16426537	chr11	18813556	+	0.0462646	-3.3622	0.845421	0.398228	-5.89403	11_113
cg10422455	chr11	19083542	-	-0.0404563	1.70667	-1.78795	0.0743116	-4.70155	11_114
cg24203542	chr11	19462284	+	0.0443526	2.27406	2.087	0.037328	-4.1466	11_115
cg20129082	chr11	19736150	-	-0.00898311	-3.12146	-0.381271	0.703143	-6.16834	11_116
cg05998449	chr11	19911623	+	0.0744105	3.36033	1.82625	0.0683305	-4.63518	11_117
cg20949700	chr11	20044468	-	0.0369772	2.80787	0.785566	0.432446	-5.94104	11_118
cg03742950	chr11	20154030	-	0.0164161	-3.31184	0.904152	0.366294	-5.84456	11_119
cg19375210	chr11	20183057	-	0.00442024	-2.94208	0.198826	0.842469	-6.21936	11_120
cg09648702	chr11	20184779	-	0.0257344	-4.30835	1.04684	0.295613	-5.71057	11_120
cg19355929	chr11	20618001	-	0.0182384	-3.01973	0.634652	0.525908	-6.04429	11_121
cg06804921	chr11	20620854	-	0.00291391	-2.67356	0.051651	0.958825	-6.23713	11_121
cg20632573	chr11	20621341	+	0.00716411	-3.10332	0.417613	0.676386	-6.15434	11_121
cg15083015	chr11	20625714	-	0.0440672	-3.56534	1.17968	0.238617	-5.56828	11_121
cg09357935	chr11	20626264	-	0.00192406	-2.54119	0.074166	0.940904	-6.23577	11_121
cg18042724	chr11	20627327	-	0.032924	-3.4352	0.828388	0.407795	-5.90776	11_121
cg09136245	chr11	20631761	-	0.00260786	-3.75539	0.0981055	0.921883	-6.23378	11_121
cg10824063	chr11	20690934	+	0.0295715	-3.2985	0.922672	0.356565	-5.82827	11_122
cg01461552	chr11	20692867	-	-0.027135	-3.01604	-1.09324	0.274747	-5.66279	11_122
cg00355457	chr11	21498303	+	0.016605	2.4984	0.653176	0.513904	-6.0328	11_123
cg19639184	chr11	22214934	+	0.0358481	-4.40599	1.50806	0.132089	-5.14415	11_124
cg18275831	chr11	22215407	+	0.0125192	-3.47714	0.639695	0.522626	-6.04119	11_124
cg09530407	chr11	22359486	-	0.0660203	-3.77111	2.57714	0.0102102	-3.05521	11_125
cg08294568	chr11	22453679	+	-0.00311596	-2.76124	-0.103913	0.917274	-6.23321	11_126
cg12426748	chr11	22454152	+	-0.0227575	-3.20649	-0.724823	0.468856	-5.98523	11_126
cg02123280	chr11	22454233	-	0.0835378	-4.34601	1.8408	0.0661663	-4.60962	11_126
cg14351904	chr11	22454442	+	0.0107574	-0.89198	1.43048	0.153123	-5.25363	11_126
cg19621338	chr11	22533592	+	-0.0134585	1.18898	-0.648115	0.51717	-6.03597	11_127
cg12688788	chr11	22644864	-	0.0123454	3.17305	0.355888	0.722055	-6.17736	11_128
cg06493930	chr11	22689814	-	-0.0561706	1.23596	-1.32586	0.185414	-5.3922	11_129
cg24599329	chr11	23811425	+	-0.026659	0.802035	-0.842195	0.400029	-5.89665	11_130
cg13970437	chr11	24275293	+	-0.0593525	1.50598	-1.93535	0.0534375	-4.43858	11_131
cg04382656	chr11	26745489	-	-0.0120103	2.0792	-0.501682	0.616084	-6.1171	11_132
cg15264052	chr11	27528011	+	0.00111804	-3.57008	0.0643193	0.948738	-6.23642	11_133
cg24249411	chr11	27744759	-	0.042614	-2.78583	1.45634	0.145844	-5.21777	11_134
cg05316605	chr11	30040242	-	-0.0213966	-2.89486	-0.677214	0.498543	-6.01739	11_135
cg15159060	chr11	30251197	-	-0.00416125	-0.176695	-0.203599	0.838739	-6.21843	11_136
cg16615954	chr11	31820441	-	-0.000416935	-2.29322	-0.0268627	0.978579	-6.23807	11_137
cg03905867	chr11	31821064	-	-0.00402221	-3.17421	-0.166779	0.867602	-6.22501	11_137
cg07660750	chr11	31828715	+	-0.00994816	-2.37469	-0.419737	0.674834	-6.15349	11_138
cg20131194	chr11	31832931	-	-0.00673485	-2.88738	-0.244886	0.806632	-6.20951	11_138
cg13502741	chr11	31848488	-	0.0321864	-3.25695	1.13425	0.257161	-5.61884	11_139
cg14380094	chr11	31849061	-	-0.0106426	-2.02997	-0.506364	0.612795	-6.11482	11_139
cg21693437	chr11	31851924	-	-0.0210184	1.61476	-0.514726	0.606942	-6.11071	11_139
cg02436272	chr11	32010528	+	-0.0142639	1.46792	-0.727366	0.467298	-5.98345	11_140
cg04677061	chr11	32112634	+	0.00601682	-3.29593	0.0945709	0.924689	-6.23411	11_141
cg06619621	chr11	32354742	+	0.0997055	-3.20534	1.36428	0.173014	-5.34252	11_142
cg17486860	chr11	32454840	+	-0.0160977	-3.01159	-0.450836	0.652278	-6.14044	11_143
cg24286165	chr11	32458966	+	0.0732359	-3.50359	1.67747	0.0939942	-4.88513	11_143
cg04131898	chr11	32459428	+	-0.0102177	-1.5419	-0.272374	0.785432	-6.20265	11_143
cg26762056	chr11	32605413	+	0.0748136	-3.93354	1.54718	0.12237	-5.08675	11_144
cg16285902	chr11	32605422	+	0.0264878	-2.6157	0.849129	0.396163	-5.89101	11_144
cg26542105	chr11	32909418	-	-0.00229002	1.68649	-0.151876	0.879338	-6.2273	11_145
cg27190839	chr11	33097035	+	-0.00144415	0.77715	-0.0547719	0.956339	-6.23697	11_146
cg10803309	chr11	33317039	-	-0.0133919	2.40528	-0.781874	0.434611	-5.94383	11_147
cg07039818	chr11	33554009	-	0.0174787	2.99537	0.563874	0.57306	-6.08516	11_148
cg23155006	chr11	33795595	-	-0.00658329	-4.01843	-0.340015	0.733969	-6.18268	11_149
cg01925699	chr11	33851073	+	0.00324936	-3.753	0.117791	0.906274	-6.23173	11_150
cg05533552	chr11	34074141	+	-0.00913995	-3.70853	-0.326929	0.743841	-6.18689	11_151
cg02434541	chr11	34377618	+	0.00861466	1.91955	0.262599	0.792954	-6.20517	11_152
cg20728639	chr11	34379053	+	0.013906	-4.7163	0.543186	0.587212	-6.0962	11_152
cg27343303	chr11	34380546	+	-0.0159427	-3.14598	-1.50741	0.132256	-5.14509	11_152
cg12449325	chr11	34814081	+	0.000215685	2.32404	0.0111216	0.99113	-6.23836	11_153
cg04236924	chr11	34951024	+	-0.0111354	1.88861	-0.804801	0.421268	-5.92631	11_154
cg18437209	chr11	35105199	+	-0.00440275	-4.28012	-0.121011	0.903725	-6.23136	11_155
cg01879488	chr11	35160498	+	-0.00504994	-3.92026	-0.26384	0.791998	-6.20486	11_156
cg07262328	chr11	35160709	-	0.044873	-3.79115	1.39893	0.162374	-5.29652	11_156
cg15427520	chr11	35252384	-	0.0250001	3.01745	1.13124	0.258426	-5.62213	11_157
cg13971030	chr11	35366721	-	-0.0347685	1.26396	-0.558883	0.576459	-6.08786	11_158
cg23501962	chr11	35440252	-	0.0292808	-3.28831	1.29308	0.196503	-5.43346	11_159
cg25963980	chr11	35442225	-	-0.0411478	-2.53928	-0.977708	0.32863	-5.77793	11_159
cg20735242	chr11	36062297	+	-0.00408307	2.66565	-0.156995	0.875304	-6.22654	11_160
cg02692952	chr11	36531754	-	-0.000748197	-4.55002	-0.0407556	0.967505	-6.23762	11_161
cg23957424	chr11	36532056	+	-0.02219	-4.93617	-0.860963	0.389617	-5.88126	11_161
cg21188227	chr11	36536830	+	-6.42e-05	2.69354	-0.00430874	0.996564	-6.23841	11_161
cg18554866	chr11	36652206	+	0.0105874	2.35992	0.401188	0.688431	-6.16083	11_162
cg05188488	chr11	36670361	-	0.0187734	3.05485	0.986563	0.324272	-5.76955	11_163
cg23850899	chr11	40315337	-	0.0211728	-2.66908	0.888422	0.374685	-5.85813	11_164
cg03681834	chr11	41481358	-	0.0759798	-2.45037	2.76624	0.00585301	-2.57423	11_165
cg15681577	chr11	41481497	-	0.0526048	-2.24382	1.37732	0.168949	-5.32534	11_165
cg08072402	chr11	41481502	-	0.107203	-2.79522	2.15539	0.0315462	-4.00786	11_165
cg24638253	chr11	41481578	-	0.0751385	-2.46215	1.36601	0.172471	-5.34026	11_165
cg11382417	chr11	41481655	-	0.1092	-2.87902	2.09794	0.0363463	-4.1247	11_165
cg22764193	chr11	43333145	+	0.00221672	-1.51266	0.0642379	0.948803	-6.23643	11_166
cg15440331	chr11	43380331	-	0.00159759	-4.25912	0.109623	0.912747	-6.23262	11_167
cg15556502	chr11	43602845	-	0.0199545	-4.02453	0.672069	0.50181	-6.02073	11_168
cg14416371	chr11	43602847	-	0.104344	-3.88971	2.10033	0.0361353	-4.11991	11_168
cg01939477	chr11	43602879	-	0.00245889	-3.57298	0.0512982	0.959106	-6.23715	11_168
cg26419728	chr11	43604860	-	0.00387916	-2.04321	0.308837	0.757558	-6.19244	11_168
cg11422045	chr11	43701985	-	0.0593425	-3.75556	1.20874	0.22726	-5.53491	11_169
cg15035528	chr11	44068491	+	0.0584434	2.64604	1.58519	0.113474	-5.02961	11_170
cg08632680	chr11	44088068	+	0.0390381	-3.93158	0.810359	0.418069	-5.92199	11_171
cg04549333	chr11	44325823	+	-0.015967	-3.80041	-0.347775	0.728136	-6.18011	11_172
cg08408994	chr11	44330958	+	0.0530169	-2.867	1.61021	0.107902	-4.99124	11_173
cg04978279	chr11	44538125	-	0.0350501	3.56177	0.600726	0.548259	-6.06448	11_174
cg03470671	chr11	45115584	+	-0.00600943	1.24595	-0.3804	0.703789	-6.16866	11_175
cg26314240	chr11	45599468	-	0.0500495	-2.13737	1.14057	0.254523	-5.61193	11_176
cg11188440	chr11	45667273	+	0.0557837	2.75164	1.68776	0.0919995	-4.86852	11_177
cg17055513	chr11	45708024	-	0.00593332	2.38447	0.330563	0.741095	-6.18574	11_178
cg05347479	chr11	45928370	-	0.00122179	1.11813	0.0490372	0.960907	-6.23726	11_179
cg16280313	chr11	45939543	+	0.00440354	-5.12579	0.588161	0.556655	-6.07168	11_180
cg17357797	chr11	46265260	-	-0.0155678	-2.91847	-0.539875	0.589493	-6.09793	11_181
cg00352031	chr11	46298408	-	0.011784	0.724473	0.522907	0.601241	-6.10662	11_182
cg24407308	chr11	46354997	+	-2.02e-05	-4.22802	-0.000861633	0.999313	-6.23842	11_183
cg07701241	chr11	46367812	+	-0.0370017	-3.59401	-0.681643	0.49574	-6.01449	11_184
cg22675791	chr11	46370729	-	-0.00481861	-4.29697	-0.292328	0.770141	-6.19722	11_184
cg14787093	chr11	46387834	-	-0.0123103	1.06316	-0.795141	0.42686	-5.93375	11_185
cg00107629	chr11	46389307	-	0.00790557	-4.11828	0.455445	0.648961	-6.13843	11_185
cg00195561	chr11	46408584	-	0.00071478	2.00513	0.0328861	0.973777	-6.2379	11_186
cg25945821	chr11	46638837	+	0.0190122	-3.98538	0.397277	0.691311	-6.16233	11_187
cg24347903	chr11	46958091	-	0.0503335	-0.67472	0.849112	0.396173	-5.89102	11_188
cg19366543	chr11	47362722	-	0.0252547	2.5169	1.27413	0.203133	-5.45684	11_189
cg22933449	chr11	47438068	-	-0.0380257	1.12778	-2.09396	0.0367006	-4.13268	11_190
cg08722104	chr11	47448306	+	-0.00959583	-3.85969	-0.597811	0.550201	-6.06616	11_191
cg11948381	chr11	47574185	-	-0.03251	-4.19178	-1.50687	0.132394	-5.14587	11_192
cg25235159	chr11	47600280	-	0.0268585	-4.40374	0.722844	0.47007	-5.98661	11_193
cg25689955	chr11	47601700	-	0.0034791	2.31657	0.166058	0.86817	-6.22512	11_193
cg03314977	chr11	47927226	+	1.89e-05	1.85936	0.000807987	0.999356	-6.23842	11_194
cg14042131	chr11	48003169	+	0.014572	-3.53739	0.468678	0.639477	-6.13253	11_195
cg04607699	chr11	48328132	-	-0.0570164	1.00345	-1.65011	0.0994663	-4.92881	11_196
cg03444184	chr11	49456196	+	-0.0247235	1.07159	-0.484635	0.62812	-6.1252	11_197
cg01884522	chr11	50227476	+	-0.0336259	2.65794	-0.788054	0.43099	-5.93916	11_198
cg07851948	chr11	56085745	+	0.0225351	2.28757	1.20312	0.229425	-5.54142	11_199
cg07804888	chr11	56185228	+	0.0147541	1.55947	0.595394	0.551814	-6.06755	11_200
cg20288916	chr11	56545039	-	0.00613485	1.43423	0.362168	0.717359	-6.17518	11_201
cg26794700	chr11	56587595	+	0.0425699	2.44121	1.46721	0.142866	-5.20251	11_202
cg25625670	chr11	57232742	-	0.00343702	1.20924	0.10891	0.913312	-6.2327	11_203
cg08572535	chr11	57282002	+	-0.0500542	-3.63618	-2.54648	0.0111411	-3.13006	11_204
cg21777696	chr11	57283154	+	0.0187403	-3.74682	0.525707	0.599295	-6.1052	11_204
cg10284592	chr11	57434942	+	0.0950618	-4.48172	1.11254	0.266373	-5.64231	11_205
cg06339248	chr11	57435803	-	0.043677	-3.96988	1.30707	0.191711	-5.41597	11_205
cg15068709	chr11	57566045	+	-0.0288046	2.27246	-0.88737	0.375251	-5.85903	11_206
cg16047053	chr11	57972613	+	0.0111885	1.19054	0.462453	0.643932	-6.13533	11_207
cg17013303	chr11	58189993	+	-0.0208765	1.23415	-1.23715	0.216536	-5.50149	11_208
cg04067139	chr11	58673167	-	-0.0293653	-3.8492	-0.576108	0.564768	-6.07844	11_209
cg01976784	chr11	58869823	-	0.0180271	-3.07796	0.538644	0.590341	-6.09857	11_210
cg21833459	chr11	58873955	-	-0.0324062	-3.38086	-1.19083	0.234213	-5.55557	11_210
cg02404739	chr11	58874608	+	-0.0191628	-4.25203	-0.364759	0.715426	-6.17428	11_210
cg21761776	chr11	58939272	+	-0.034594	-4.83725	-0.765265	0.444428	-5.95621	11_211
cg20782215	chr11	59342127	+	0.020122	2.66188	0.529987	0.596325	-6.10302	11_212
cg21989886	chr11	59382758	+	0.00979522	-4.60888	0.520205	0.603121	-6.10797	11_213
cg12970683	chr11	59436769	+	0.0145689	-4.13483	0.948673	0.343186	-5.80485	11_214
cg24219638	chr11	59523120	-	-0.00328218	-4.14336	-0.211834	0.832312	-6.21678	11_215
cg02907837	chr11	60163525	+	0.0335366	2.48219	1.39091	0.164791	-5.30727	11_216
cg06066303	chr11	60197138	-	0.0267857	1.80832	1.81546	0.0699744	-4.65402	11_217
cg11299537	chr11	60531387	+	0.00575358	2.45716	0.34518	0.730086	-6.18098	11_218
cg04096519	chr11	60620343	-	-0.0351652	2.13543	-1.55268	0.121051	-5.07858	11_219
cg19552494	chr11	60674271	-	-0.00599287	-3.76943	-0.400519	0.688923	-6.16109	11_220
cg06406157	chr11	60691287	-	0.00840428	2.05998	0.617962	0.536845	-6.05436	11_221
cg26427109	chr11	60739019	-	-0.0129485	-4.50881	-0.366927	0.713809	-6.17351	11_222
cg08396096	chr11	60928446	+	-0.0107012	-2.99778	-0.246776	0.805169	-6.20906	11_223
cg17878935	chr11	60928561	-	-0.00778404	-4.57403	-0.384652	0.700638	-6.16709	11_223
cg13388111	chr11	61062665	-	-0.0105347	-3.04394	-0.258098	0.796423	-6.2063	11_224
cg18476690	chr11	61125255	+	-0.022377	3.12517	-0.700462	0.483922	-6.00196	11_225
cg25506095	chr11	61286936	+	-0.0405684	1.85144	-1.79998	0.0723877	-4.68084	11_226
cg06632557	chr11	61313548	-	-0.0169249	2.13726	-1.10452	0.26983	-5.65086	11_227
[truncated: 7,657 more rows]
