# Supplementary material for: A Data‐Driven Epigenetic Characterization of Morning Fatigue Severity in Oncology Patients Receiving Chemotherapy: Associations With Epigenetic Age Acceleration, Blood Cell Types, and Expression‐Associated Methylation
Source: Cancer Med. 2025 Jul 25;14(15):e71067. doi: 10.1002/cam4.71067 (PMC12290682; doi:10.1002/cam4.71067)
Supplement: Supplementary file 6 — Data S6. [file CAM4-14-e71067-s005.xlsx]

## Sheet: eCpG.Dmr.byRegion
slidingWindowRegionName	c_P_Values	c_Method	c_Statistic_Name	c_Statistic	c_P_Value	c_P_Value_FDR_BH	c_P_Value_FWER
15_204	0.00149195898540785, 0.00246333774868806, 0.0268036093418625, 0.00899049316805426, 0.00638162629473237	Fisher (1932)	Xsq	51.7981	1.24364e-07	0.000159808	0.000159808
5_151	0.00139848233795095, 0.0115499864095757	Fisher (1932)	Xsq	22.0669	0.00019437	0.0944073	0.249765
6_194	9.53313256560624e-05, 0.0735082759334417, 0.464654755997186, 0.0198555005043981, 0.803509069154785	Fisher (1932)	Xsq	33.546	0.000220406	0.0944073	0.283222
11_165	0.0058530109836775, 0.0315462396644031, 0.0363463124885296, 0.168948746904343, 0.172471307258835	Fisher (1932)	Xsq	30.8949	0.000610639	0.196168	0.784671
1_199	0.147630934301402, 0.0008928456709176	Fisher (1932)	Xsq	17.8683	0.00130943	0.336525	1
1_272	0.00736297612687151, 0.951060239868656, 0.286695503789195, 0.00328761630113049	Fisher (1932)	Xsq	23.8568	0.00242196	0.518703	1
1_111	0.442212510540453, 0.00117195712825358	Fisher (1932)	Xsq	15.1301	0.00443887	0.757624	1
12_10	0.0136890082068439, 0.0484497415251242, 0.195443855542629, 0.244952377772051	Fisher (1932)	Xsq	20.7151	0.00794392	0.757624	1
15_213	0.0698778688740544, 0.0135847692298784	Fisher (1932)	Xsq	13.9196	0.00755605	0.757624	1
17_450	0.00332523253997184, 0.175358941584468	Fisher (1932)	Xsq	14.8943	0.0049256	0.757624	1
2_514	0.0295651589818961, 0.028616439565673	Fisher (1932)	Xsq	14.1499	0.00683179	0.757624	1
5_241	0.0101352583591803, 0.0827204923908015	Fisher (1932)	Xsq	14.168	0.00677759	0.757624	1
6_387	0.165817752459313, 0.00091493658286229, 0.43847387603814, 0.551954748394157	Fisher (1932)	Xsq	20.4245	0.00884386	0.757624	1
7_161	0.715654714513254, 0.0011795509787777	Fisher (1932)	Xsq	14.1544	0.00681836	0.757624	1
7_28	0.232329784422108, 0.00458509609695	Fisher (1932)	Xsq	13.6891	0.00835643	0.757624	1
1_755	0.0134633917370545, 0.0578976600913002, 0.406737192732994	Fisher (1932)	Xsq	16.1129	0.0131607	0.832457	1
10_284	0.0558785120345197, 0.0370969476411483	Fisher (1932)	Xsq	12.3576	0.0148811	0.832457	1
15_101	0.457545230275241, 0.00513395395256689, 0.109570688415536	Fisher (1932)	Xsq	16.5299	0.0111755	0.832457	1
15_194	0.330035142538035, 0.00629019716408945	Fisher (1932)	Xsq	12.3546	0.0149	0.832457	1
2_239	0.00577764112097382, 0.356814925062727	Fisher (1932)	Xsq	12.3686	0.0148108	0.832457	1
22_89	0.236384496796533, 0.00599719023567073	Fisher (1932)	Xsq	13.1175	0.0107156	0.832457	1
3_109	0.00297570191608829, 0.685877290436119	Fisher (1932)	Xsq	12.3887	0.0146834	0.832457	1
8_182	0.0081177171035928, 0.253009783306967	Fisher (1932)	Xsq	12.3761	0.0147632	0.832457	1
1_785	0.0547616600016654, 0.0475016922754641	Fisher (1932)	Xsq	11.9035	0.0180834	0.929487	1
6_7	0.0954889040810381, 0.0111155596880806, 0.429211373741248	Fisher (1932)	Xsq	15.3879	0.0174449	0.929487	1
17_32	0.020664514825451, 0.14670790457552	Fisher (1932)	Xsq	11.5973	0.0206111	0.986749	1
2_268	0.0322392252930595, 0.0946897229633506	Fisher (1932)	Xsq	11.5834	0.0207332	0.986749	1
1_1003	0.48465999055671, 0.468767046185418	Fisher (1932)	Xsq	2.96391	0.563882	0.998127	1
1_101	0.587849220302214, 0.775656756740746	Fisher (1932)	Xsq	1.57066	0.814056	0.998127	1
1_102	0.255643585221698, 0.802378216759401	Fisher (1932)	Xsq	3.16829	0.530067	0.998127	1
1_103	0.999824760937639, 0.51800882689008	Fisher (1932)	Xsq	1.31588	0.858676	0.998127	1
1_105	0.91986049910979, 0.596075806178404	Fisher (1932)	Xsq	1.20184	0.877795	0.998127	1
1_114	0.73460348023965, 0.677694279108003, 0.912702555848881, 0.466482456762512, 0.190866030748862	Fisher (1932)	Xsq	6.41509	0.779267	0.998127	1
1_116	0.266586237816841, 0.21568961033363	Fisher (1932)	Xsq	5.71194	0.221718	0.998127	1
1_117	0.715824096800006, 0.22029318793815, 0.91358807654668	Fisher (1932)	Xsq	3.87498	0.69359	0.998127	1
1_120	0.717640952935915, 0.47642621783492	Fisher (1932)	Xsq	2.14646	0.708843	0.998127	1
1_127	0.130997330098672, 0.975087866645959	Fisher (1932)	Xsq	4.11561	0.390586	0.998127	1
1_132	0.710557082806304, 0.513481420899791	Fisher (1932)	Xsq	2.01649	0.732725	0.998127	1
1_135	0.499216733966744, 0.270755117353767	Fisher (1932)	Xsq	4.00251	0.405666	0.998127	1
1_142	0.604248970512391, 0.247540501788666	Fisher (1932)	Xsq	3.7999	0.433763	0.998127	1
1_156	0.100490370278527, 0.124618350893751	Fisher (1932)	Xsq	8.76039	0.0673759	0.998127	1
1_16	0.991539116442038, 0.0671169176036901	Fisher (1932)	Xsq	5.41963	0.246885	0.998127	1
1_164	0.376572735295513, 0.653924755064373	Fisher (1932)	Xsq	2.80281	0.591347	0.998127	1
1_166	0.262626199560445, 0.0768199954445694	Fisher (1932)	Xsq	7.80663	0.0989241	0.998127	1
1_17	0.0149804178476817, 0.220156371535827, 0.628252068033322	Fisher (1932)	Xsq	12.3585	0.0544329	0.998127	1
1_171	0.513267337472073, 0.766383585669613	Fisher (1932)	Xsq	1.86606	0.760376	0.998127	1
1_172	0.725678079351797, 0.818547754395849	Fisher (1932)	Xsq	1.04174	0.903401	0.998127	1
1_183	0.435313115669827, 0.226971108278015	Fisher (1932)	Xsq	4.62924	0.327496	0.998127	1
1_187	0.946485094760909, 0.440902271124657	Fisher (1932)	Xsq	1.74786	0.782006	0.998127	1
1_19	0.7850970095829, 0.624976053959137	Fisher (1932)	Xsq	1.42398	0.840017	0.998127	1
1_2	0.784002007198018, 0.64108214572043, 0.55322819517939, 0.0776306497426384	Fisher (1932)	Xsq	7.67144	0.466205	0.998127	1
1_203	0.0607914249250636, 0.883724970600945, 0.657773684744249	Fisher (1932)	Xsq	6.68562	0.350901	0.998127	1
1_206	0.226952540170328, 0.730736178171887	Fisher (1932)	Xsq	3.59343	0.463814	0.998127	1
1_209	0.60029272169816, 0.308837471984316	Fisher (1932)	Xsq	3.37056	0.497831	0.998127	1
1_216	0.777832597785926, 0.653837104017938	Fisher (1932)	Xsq	1.35228	0.852445	0.998127	1
1_22	0.495471147546672, 0.521167629581137	Fisher (1932)	Xsq	2.70786	0.60784	0.998127	1
1_227	0.782501886885007, 0.253571314078191, 0.402026719561715	Fisher (1932)	Xsq	5.05721	0.536497	0.998127	1
1_229	0.912638181496853, 0.662606478605005	Fisher (1932)	Xsq	1.00598	0.908888	0.998127	1
1_236	0.544528784913204, 0.566119146256704, 0.803954061978548	Fisher (1932)	Xsq	2.79	0.834705	0.998127	1
1_238	0.809775116058382, 0.416271177055998	Fisher (1932)	Xsq	2.17483	0.703639	0.998127	1
1_242	0.902377228594063, 0.982106892473792	Fisher (1932)	Xsq	0.241556	0.993268	0.998127	1
1_25	0.736976401481628, 0.654074874460702	Fisher (1932)	Xsq	1.45947	0.833797	0.998127	1
1_261	0.67265756728219, 0.516641117565085	Fisher (1932)	Xsq	2.11385	0.714828	0.998127	1
1_27	0.0991373500115512, 0.661207461082497	Fisher (1932)	Xsq	5.44987	0.244171	0.998127	1
1_275	0.50759306798269, 0.212199744287777	Fisher (1932)	Xsq	4.4566	0.347724	0.998127	1
1_278	0.29761271067141, 0.658653451419161	Fisher (1932)	Xsq	3.25904	0.515448	0.998127	1
1_288	0.208682764709741, 0.426313489286866	Fisher (1932)	Xsq	4.83904	0.304215	0.998127	1
1_290	0.79072538877378, 0.483115839984597	Fisher (1932)	Xsq	1.92461	0.749623	0.998127	1
1_291	0.235622067930535, 0.341216834286975, 0.344045187282155	Fisher (1932)	Xsq	7.17549	0.304922	0.998127	1
1_294	0.937901642987222, 0.74249411042327	Fisher (1932)	Xsq	0.723701	0.948374	0.998127	1
1_295	0.179837405347701, 0.466694507343461	Fisher (1932)	Xsq	4.95557	0.291887	0.998127	1
1_3	0.64108271731721, 0.313356939820692, 0.430268151837075	Fisher (1932)	Xsq	4.89671	0.557127	0.998127	1
1_309	0.0908232999018424, 0.117934957777864	Fisher (1932)	Xsq	9.07292	0.0593024	0.998127	1
1_311	0.666910173787597, 0.421916876408749	Fisher (1932)	Xsq	2.53609	0.638185	0.998127	1
1_316	0.933551703397378, 0.850624076675507	Fisher (1932)	Xsq	0.461088	0.977177	0.998127	1
1_324	0.350531656696457, 0.311357684492716, 0.186000493403999, 0.813512715509022, 0.362603594117069, 0.234566732245048	Fisher (1932)	Xsq	13.136	0.359237	0.998127	1
1_33	0.626365738029777, 0.513304326418787	Fisher (1932)	Xsq	2.26941	0.686343	0.998127	1
1_334	0.449483176125515, 0.696564406976987	Fisher (1932)	Xsq	2.3225	0.676675	0.998127	1
1_34	0.967974806289858, 0.800968767343163, 0.875961265585917, 0.66060595569707, 0.133278725111642, 0.606499926655304	Fisher (1932)	Xsq	6.63375	0.880838	0.998127	1
1_340	0.892764295523826, 0.0127166741510186, 0.403773986696315, 0.459077625533068	Fisher (1932)	Xsq	12.3274	0.137182	0.998127	1
1_341	0.304519108742071, 0.560932665648317, 0.541570212825279, 0.479341570645299	Fisher (1932)	Xsq	6.2316	0.621307	0.998127	1
1_343	0.0870584467823485, 0.645627750137526, 0.254430750844343	Fisher (1932)	Xsq	8.49487	0.204042	0.998127	1
1_35	0.918818804069095, 0.553998298414368	Fisher (1932)	Xsq	1.35052	0.852748	0.998127	1
1_358	0.847960355776597, 0.425999309473942, 0.361181980669093	Fisher (1932)	Xsq	4.07322	0.666768	0.998127	1
1_368	0.62915179799341, 0.143266098667772	Fisher (1932)	Xsq	4.81287	0.307043	0.998127	1
1_369	0.386285481015966, 0.686990023914895	Fisher (1932)	Xsq	2.65323	0.617424	0.998127	1
1_372	0.652558064497122, 0.670634138938071	Fisher (1932)	Xsq	1.65277	0.799277	0.998127	1
1_381	0.674203172588351, 0.28341089221194	Fisher (1932)	Xsq	3.31016	0.507324	0.998127	1
1_384	0.508428360261064, 0.351745627895863, 0.928021134565097	Fisher (1932)	Xsq	3.59196	0.731698	0.998127	1
1_388	0.241253151431426, 0.767361542070841	Fisher (1932)	Xsq	3.37341	0.497386	0.998127	1
1_39	0.417512547641194, 0.215788356491809	Fisher (1932)	Xsq	4.8138	0.306942	0.998127	1
1_391	0.696739223964876, 0.08144238493262, 0.197152995888237	Fisher (1932)	Xsq	8.98596	0.174369	0.998127	1
1_4	0.145011995385822, 0.904944539037466	Fisher (1932)	Xsq	4.06164	0.397728	0.998127	1
1_401	0.655586597425063, 0.515855011011414	Fisher (1932)	Xsq	2.16831	0.704835	0.998127	1
1_404	0.376224631697451, 0.985875447321313	Fisher (1932)	Xsq	1.98359	0.738778	0.998127	1
1_405	0.621400148642195, 0.709572146761898	Fisher (1932)	Xsq	1.63775	0.801993	0.998127	1
1_41	0.370129505952477, 0.691234663228756	Fisher (1932)	Xsq	2.72636	0.604611	0.998127	1
1_410	0.0769745295929005, 0.050902620379732	Fisher (1932)	Xsq	11.0842	0.0256334	0.998127	1
1_412	0.716495047084197, 0.467419832514069, 0.850744126137199, 0.237676511609085, 0.886843560400067, 0.669541511761736	Fisher (1932)	Xsq	6.4273	0.89303	0.998127	1
1_414	0.119633922382632, 0.486191354767251	Fisher (1932)	Xsq	5.68894	0.223614	0.998127	1
1_426	0.395463700962237, 0.563317752722147	Fisher (1932)	Xsq	3.00322	0.557287	0.998127	1
1_430	0.737311130694357, 0.809730436156359, 0.231938400558064	Fisher (1932)	Xsq	3.95417	0.682879	0.998127	1
1_44	0.560067243557177, 0.15224429857225	Fisher (1932)	Xsq	4.92393	0.295192	0.998127	1
1_445	0.387019564417372, 0.300692801863611, 0.587344900563805, 0.057377731942746	Fisher (1932)	Xsq	11.0824	0.197075	0.998127	1
1_451	0.149539384634622, 0.91804548096603	Fisher (1932)	Xsq	3.97141	0.409889	0.998127	1
1_453	0.508893821134623, 0.656322462839553	Fisher (1932)	Xsq	2.19324	0.700267	0.998127	1
1_462	0.852522781012721, 0.492949122261601, 0.201065298455096	Fisher (1932)	Xsq	4.94206	0.551266	0.998127	1
1_463	0.0943138143440522, 0.0395981896284953	Fisher (1932)	Xsq	11.1802	0.0246118	0.998127	1
1_473	0.742997626509657, 0.0463434853385669	Fisher (1932)	Xsq	6.73747	0.150429	0.998127	1
1_479	0.974306143647687, 0.586707568470405, 0.852388072457351	Fisher (1932)	Xsq	1.43794	0.96351	0.998127	1
1_483	0.244209330754681, 0.590437535241721	Fisher (1932)	Xsq	3.87324	0.423432	0.998127	1
1_484	0.987672626936778, 0.142575386082012, 0.947967409076475	Fisher (1932)	Xsq	4.02745	0.672962	0.998127	1
1_488	0.485153508099842, 0.568716360989603	Fisher (1932)	Xsq	2.57533	0.6312	0.998127	1
1_49	0.186161027370963, 0.753174992436748, 0.708500067322036	Fisher (1932)	Xsq	4.61841	0.593599	0.998127	1
1_491	0.943248538942188, 0.420809210220833	Fisher (1932)	Xsq	1.848	0.763689	0.998127	1
1_498	0.545357918604374, 0.384683106048516	Fisher (1932)	Xsq	3.1233	0.537408	0.998127	1
1_5	0.396358349145115, 0.549912089993539	Fisher (1932)	Xsq	3.04687	0.550013	0.998127	1
1_507	0.694690170449335, 0.530405605609868	Fisher (1932)	Xsq	1.99681	0.736347	0.998127	1
1_517	0.229084481770967, 0.62586437145975, 0.38134044888151, 0.927547134489141	Fisher (1932)	Xsq	5.96312	0.651363	0.998127	1
1_525	0.529878148960953, 0.515303230324634	Fisher (1932)	Xsq	2.59622	0.627494	0.998127	1
1_528	0.851998045147205, 0.942859363410077	Fisher (1932)	Xsq	0.438018	0.979248	0.998127	1
1_534	0.434644488456435, 0.400203922621882	Fisher (1932)	Xsq	3.49802	0.47818	0.998127	1
1_540	0.101353476889828, 0.1602254946808	Fisher (1932)	Xsq	8.24063	0.0831509	0.998127	1
1_541	0.78022070999863, 0.206023047050824	Fisher (1932)	Xsq	3.65589	0.454574	0.998127	1
1_548	0.202043877426765, 0.256270360199894	Fisher (1932)	Xsq	5.92159	0.205081	0.998127	1
1_56	0.335802044890935, 0.23451094112752, 0.2580352577427	Fisher (1932)	Xsq	7.79229	0.253719	0.998127	1
1_562	0.223561750374917, 0.495940065791585	Fisher (1932)	Xsq	4.39874	0.354724	0.998127	1
1_567	0.491600824305493, 0.527868364534901, 0.833893358095186	Fisher (1932)	Xsq	3.06129	0.801116	0.998127	1
1_577	0.868675086719694, 0.591009098800136, 0.442319079390578	Fisher (1932)	Xsq	2.96487	0.813243	0.998127	1
1_58	0.256703816593315, 0.830211184864113	Fisher (1932)	Xsq	3.09181	0.54258	0.998127	1
1_580	0.697641967644908, 0.290260135194825	Fisher (1932)	Xsq	3.19405	0.525892	0.998127	1
1_583	0.065403882592265, 0.880987117075954, 0.562256238498967	Fisher (1932)	Xsq	6.85937	0.334049	0.998127	1
1_59	0.575999616333757, 0.0659906566022867	Fisher (1932)	Xsq	6.53978	0.162301	0.998127	1
1_590	0.506514945417174, 0.203949980734689	Fisher (1932)	Xsq	4.54016	0.337812	0.998127	1
1_593	0.938404243902778, 0.653960389848744	Fisher (1932)	Xsq	0.976566	0.913328	0.998127	1
1_594	0.470315295548081, 0.105888472502338	Fisher (1932)	Xsq	5.99944	0.19919	0.998127	1
1_595	0.321572425480324, 0.511738125160535	Fisher (1932)	Xsq	3.60895	0.461507	0.998127	1
1_6	0.833227207841413, 0.939685199163302	Fisher (1932)	Xsq	0.489319	0.974532	0.998127	1
1_600	0.381462996255178, 0.266833330783476, 0.200729063151411	Fisher (1932)	Xsq	7.78134	0.254564	0.998127	1
1_61	0.309277175252492, 0.348395944219982	Fisher (1932)	Xsq	4.45587	0.347813	0.998127	1
1_610	0.429217544456278, 0.158769416990721	Fisher (1932)	Xsq	5.37219	0.251195	0.998127	1
1_611	0.301783867338493, 0.857260160935897	Fisher (1932)	Xsq	2.70412	0.608495	0.998127	1
1_613	0.880168731135923, 0.984267811954055	Fisher (1932)	Xsq	0.286998	0.990638	0.998127	1
1_619	0.147990011318644, 0.662150424342661	Fisher (1932)	Xsq	4.64575	0.325614	0.998127	1
1_621	0.243779398181847, 0.132586651203919	Fisher (1932)	Xsq	6.86402	0.143251	0.998127	1
1_622	0.892017966190228, 0.314021108383708	Fisher (1932)	Xsq	2.54513	0.636574	0.998127	1
1_628	0.892949457641889, 0.345563966587215, 0.205073546222703	Fisher (1932)	Xsq	5.52038	0.478997	0.998127	1
1_639	0.470209574342216, 0.182128594394475, 0.360920078442298, 0.142206755801312, 0.00900615892933709, 0.809084631956934, 0.377412909114769, 0.228804259949277, 0.251003641715672, 0.187574471362587	Fisher (1932)	Xsq	31.7081	0.0465095	0.998127	1
1_647	0.230620927183139, 0.861961675614646	Fisher (1932)	Xsq	3.23105	0.519931	0.998127	1
1_650	0.898696480026934, 0.630600711971467	Fisher (1932)	Xsq	1.13578	0.888554	0.998127	1
1_657	0.510733988432873, 0.609894573267125	Fisher (1932)	Xsq	2.33275	0.674813	0.998127	1
1_671	0.687926134406059, 0.278045983434861, 0.179314739049788, 0.900643679283879	Fisher (1932)	Xsq	6.9546	0.541539	0.998127	1
1_672	0.30770068628315, 0.600900134380928	Fisher (1932)	Xsq	3.37591	0.496996	0.998127	1
1_676	0.973604000213812, 0.852239028200735	Fisher (1932)	Xsq	0.373278	0.984606	0.998127	1
1_685	0.336926703392505, 0.23058287469136, 0.58168240923099	Fisher (1932)	Xsq	6.19373	0.401842	0.998127	1
1_687	0.0202848917805919, 0.503277141617182, 0.310867687237503	Fisher (1932)	Xsq	11.5058	0.0739477	0.998127	1
1_69	0.526510783895255, 0.697935974231648, 0.925410707219551	Fisher (1932)	Xsq	2.15726	0.904682	0.998127	1
1_691	0.903051545814112, 0.0509611258959626, 0.9175243963948, 0.283048593383235	Fisher (1932)	Xsq	8.85376	0.354782	0.998127	1
1_694	0.973738640406883, 0.336718123454424, 0.776451491260303, 0.746025808120376, 0.695990301744985	Fisher (1932)	Xsq	4.04711	0.945197	0.998127	1
1_7	0.350164523135444, 0.47113488098312, 0.0672342253887484	Fisher (1932)	Xsq	9.00307	0.173405	0.998127	1
1_70	0.0635924544030671, 0.754074659406131	Fisher (1932)	Xsq	6.07505	0.193613	0.998127	1
1_711	0.768885766803862, 0.117302359314042, 0.0641999395951335	Fisher (1932)	Xsq	10.3031	0.112453	0.998127	1
1_712	0.305862112958625, 0.886393319172424	Fisher (1932)	Xsq	2.61043	0.624976	0.998127	1
1_714	0.759016073244679, 0.695259119123418	Fisher (1932)	Xsq	1.27841	0.865028	0.998127	1
1_723	0.72231948104227, 0.024591255054753	Fisher (1932)	Xsq	8.0613	0.0893582	0.998127	1
1_730	0.620178713946333, 0.644320064073595, 0.737962542190387	Fisher (1932)	Xsq	2.44234	0.874864	0.998127	1
1_734	0.498337541037991, 0.693065601206854	Fisher (1932)	Xsq	2.12622	0.712558	0.998127	1
1_735	0.821771598941493, 0.582325064467652, 0.783889008016899	Fisher (1932)	Xsq	1.96101	0.923249	0.998127	1
1_737	0.19663819906934, 0.531551153094225	Fisher (1932)	Xsq	4.51669	0.340573	0.998127	1
1_748	0.977933917898863, 0.759810342213639	Fisher (1932)	Xsq	0.593999	0.963728	0.998127	1
1_749	0.352832884533844, 0.413540136537497	Fisher (1932)	Xsq	3.84952	0.426754	0.998127	1
1_758	0.72113120300623, 0.0369249361838689	Fisher (1932)	Xsq	7.2516	0.123175	0.998127	1
1_761	0.746583188888459, 0.721583525499404	Fisher (1932)	Xsq	1.23711	0.871952	0.998127	1
1_763	0.428251120478205, 0.578933719109514	Fisher (1932)	Xsq	2.78923	0.593694	0.998127	1
1_775	0.744414146686919, 0.994657521698348	Fisher (1932)	Xsq	0.601029	0.962949	0.998127	1
1_788	0.13751537764307, 0.483639443257657, 0.473007878050587	Fisher (1932)	Xsq	6.91816	0.328482	0.998127	1
1_789	0.462610587354005, 0.0272773847447164, 0.892437087358902	Fisher (1932)	Xsq	8.97273	0.175117	0.998127	1
1_804	0.622738085737121, 0.597836261051536	Fisher (1932)	Xsq	1.97614	0.740148	0.998127	1
1_806	0.741512434880391, 0.116755741899236, 0.851749941058959	Fisher (1932)	Xsq	5.21439	0.516624	0.998127	1
1_811	0.957375850095446, 0.766480551979579, 0.639627369783458	Fisher (1932)	Xsq	1.51275	0.958643	0.998127	1
1_82	0.161219221283535, 0.0535585407710072	Fisher (1932)	Xsq	9.50394	0.0496663	0.998127	1
1_83	0.728783813705831, 0.112696972034627, 0.698303366253401	Fisher (1932)	Xsq	5.71707	0.455619	0.998127	1
1_831	0.999947314612645, 0.20852580504941	Fisher (1932)	Xsq	3.13549	0.535413	0.998127	1
1_839	0.696938728365546, 0.0367287737041206, 0.225965621500134, 0.949781992119045	Fisher (1932)	Xsq	10.4083	0.23753	0.998127	1
1_849	0.0783536940689344, 0.740793731041691	Fisher (1932)	Xsq	5.69311	0.223269	0.998127	1
1_851	0.187524529448388, 0.247509343387425	Fisher (1932)	Xsq	6.14031	0.188912	0.998127	1
1_859	0.285235542609544, 0.722958640528168	Fisher (1932)	Xsq	3.15769	0.531792	0.998127	1
1_86	0.667695475728519, 0.856241370630769	Fisher (1932)	Xsq	1.11825	0.891366	0.998127	1
1_866	0.977781747282763, 0.597651931904546	Fisher (1932)	Xsq	1.07443	0.898307	0.998127	1
1_876	0.622100698051103, 0.761959561934755, 0.802763945238106	Fisher (1932)	Xsq	1.93242	0.925808	0.998127	1
1_88	0.382064049670695, 0.813867803261679	Fisher (1932)	Xsq	2.33625	0.674177	0.998127	1
1_881	0.556757586722828, 0.6245864963929	Fisher (1932)	Xsq	2.11258	0.715061	0.998127	1
1_882	0.237694476014825, 0.557570858205927	Fisher (1932)	Xsq	4.04187	0.400369	0.998127	1
1_885	0.969897171861214, 0.656221017285848	Fisher (1932)	Xsq	0.903646	0.924037	0.998127	1
1_891	0.890782637539445, 0.111260426938949	Fisher (1932)	Xsq	4.62307	0.328203	0.998127	1
1_90	0.418934365927282, 0.753392506321358	Fisher (1932)	Xsq	2.30642	0.6796	0.998127	1
1_901	0.565856280879211, 0.200045100215815	Fisher (1932)	Xsq	4.35726	0.35981	0.998127	1
1_910	0.982112233894599, 0.304242088682208	Fisher (1932)	Xsq	2.41596	0.659745	0.998127	1
1_913	0.432480647076666, 0.602067219519623	Fisher (1932)	Xsq	2.69121	0.610754	0.998127	1
1_914	0.681332321275222, 0.804649147449465, 0.0175498567575399, 0.632645062180452	Fisher (1932)	Xsq	10.2032	0.251051	0.998127	1
1_915	0.336105691525378, 0.730802225574999	Fisher (1932)	Xsq	2.80788	0.590473	0.998127	1
1_916	0.796630441634061, 0.799351500774529, 0.389537202914686	Fisher (1932)	Xsq	2.78823	0.834918	0.998127	1
1_928	0.458685399055117, 0.616930926997559, 0.246358264666976	Fisher (1932)	Xsq	5.32671	0.502643	0.998127	1
1_93	0.0879304940200567, 0.507610613805826	Fisher (1932)	Xsq	6.2185	0.183414	0.998127	1
1_933	0.397095688973398, 0.620139071410492	Fisher (1932)	Xsq	2.80278	0.591353	0.998127	1
1_934	0.682754204844894, 0.2386301699407	Fisher (1932)	Xsq	3.62892	0.458548	0.998127	1
1_935	0.316477853627395, 0.48606163867667, 0.796102635109887	Fisher (1932)	Xsq	4.1999	0.649645	0.998127	1
1_936	0.923667817858842, 0.606313715009785	Fisher (1932)	Xsq	1.15952	0.884717	0.998127	1
1_937	0.243023672668935, 0.197208371231496	Fisher (1932)	Xsq	6.07618	0.193531	0.998127	1
1_944	0.171854579921332, 0.368220833736209, 0.541671980190714	Fisher (1932)	Xsq	6.74655	0.344924	0.998127	1
1_949	0.755057508082117, 0.97652177838873	Fisher (1932)	Xsq	0.609439	0.962009	0.998127	1
1_95	0.169633435012953, 0.0583202109573085	Fisher (1932)	Xsq	9.23184	0.0555586	0.998127	1
1_959	0.112362434661351, 0.575193998842862	Fisher (1932)	Xsq	5.47815	0.241657	0.998127	1
1_973	0.946874420024684, 0.0538506139086978	Fisher (1932)	Xsq	5.95226	0.202742	0.998127	1
1_984	0.27353698122366, 0.99889836392816	Fisher (1932)	Xsq	2.59484	0.627737	0.998127	1
1_995	0.237581600623154, 0.290948841874809, 0.260663140542636	Fisher (1932)	Xsq	8.03276	0.235713	0.998127	1
10_108	0.183202998009561, 0.270448858018064	Fisher (1932)	Xsq	6.00967	0.198428	0.998127	1
10_111	0.0585056011481769, 0.897953592667587, 0.498189332053841	Fisher (1932)	Xsq	7.28609	0.295198	0.998127	1
10_113	0.968147377331537, 0.193735596236495	Fisher (1932)	Xsq	3.34726	0.501479	0.998127	1
10_118	0.100216348294561, 0.678312245137708	Fisher (1932)	Xsq	5.37714	0.250742	0.998127	1
10_127	0.281068389354358, 0.506687691373791	Fisher (1932)	Xsq	3.89804	0.419981	0.998127	1
10_128	0.492258539779894, 0.979619612627531, 0.963954511418241, 0.907179361325905	Fisher (1932)	Xsq	1.72694	0.98827	0.998127	1
10_134	0.570436405869857, 0.778977342942634	Fisher (1932)	Xsq	1.62225	0.804787	0.998127	1
10_14	0.580362683810763, 0.224503793903847	Fisher (1932)	Xsq	4.07593	0.395827	0.998127	1
10_145	0.35055705953705, 0.846152115959946	Fisher (1932)	Xsq	2.43058	0.657109	0.998127	1
10_147	0.373589602156019, 0.658014157128961	Fisher (1932)	Xsq	2.80625	0.590754	0.998127	1
10_149	0.245756997597386, 0.168633082507067	Fisher (1932)	Xsq	6.36688	0.173373	0.998127	1
10_160	0.554828168527483, 0.730844375543635	Fisher (1932)	Xsq	1.8053	0.771512	0.998127	1
10_165	0.443378921777503, 0.430621160310803, 0.891122363297792	Fisher (1932)	Xsq	3.54226	0.738339	0.998127	1
10_185	0.636731777036041, 0.59171648870555	Fisher (1932)	Xsq	1.95227	0.744538	0.998127	1
10_190	0.900600326862148, 0.176310339034273, 0.748015860303871	Fisher (1932)	Xsq	4.26107	0.641393	0.998127	1
10_192	0.578941363162907, 0.621553719757954	Fisher (1932)	Xsq	2.04417	0.727634	0.998127	1
10_197	0.214778388302936, 0.0229802788421602	Fisher (1932)	Xsq	10.6225	0.0311503	0.998127	1
10_21	0.622659479484483, 0.895057401075447	Fisher (1932)	Xsq	1.16925	0.883136	0.998127	1
10_210	0.196250791184529, 0.0750888409378066, 0.633654765766312	Fisher (1932)	Xsq	9.34739	0.154963	0.998127	1
10_216	0.544310918012525, 0.131277169322198	Fisher (1932)	Xsq	5.27736	0.260004	0.998127	1
10_221	0.152376600235816, 0.572151054313086, 0.822868800163132	Fisher (1932)	Xsq	5.26942	0.509751	0.998127	1
10_222	0.116850614892269, 0.775126521239051	Fisher (1932)	Xsq	4.80318	0.308095	0.998127	1
10_223	0.654773451881082, 0.220040906319267, 0.643927619276715	Fisher (1932)	Xsq	4.75515	0.575578	0.998127	1
10_224	0.447817983065747, 0.564977583543856, 0.374622254138854	Fisher (1932)	Xsq	4.71235	0.5812	0.998127	1
10_226	0.502413898974803, 0.844741152417122	Fisher (1932)	Xsq	1.71411	0.788153	0.998127	1
10_227	0.172234664974141, 0.661288882632649	Fisher (1932)	Xsq	4.34492	0.361333	0.998127	1
10_235	0.607526333011032, 0.907777904511728	Fisher (1932)	Xsq	1.19023	0.879704	0.998127	1
10_24	0.391953520044192, 0.926983612858585	Fisher (1932)	Xsq	2.02486	0.731186	0.998127	1
10_243	0.0483298122995258, 0.998399170680558	Fisher (1932)	Xsq	6.06262	0.194521	0.998127	1
10_245	0.927545942019219, 0.699989646632277	Fisher (1932)	Xsq	0.863805	0.929695	0.998127	1
10_280	0.662435141553012, 0.724904868165718	Fisher (1932)	Xsq	1.46709	0.832454	0.998127	1
10_281	0.850535635855833, 0.248927407922537	Fisher (1932)	Xsq	3.10497	0.540416	0.998127	1
10_282	0.294771315176569, 0.218548919013766	Fisher (1932)	Xsq	5.4846	0.241086	0.998127	1
10_285	0.247871525968719, 0.18423408575861, 0.776955665995385	Fisher (1932)	Xsq	6.67753	0.351701	0.998127	1
10_318	0.889800677706005, 0.184102922842983	Fisher (1932)	Xsq	3.61804	0.460159	0.998127	1
10_32	0.578391359999183, 0.258665788389816	Fisher (1932)	Xsq	3.79945	0.433828	0.998127	1
10_333	0.499570636699767, 0.285957149181339	Fisher (1932)	Xsq	3.89184	0.420842	0.998127	1
10_337	0.513453615303086, 0.766949298707314	Fisher (1932)	Xsq	1.86386	0.76078	0.998127	1
10_338	0.1471488897654, 0.198367849353741	Fisher (1932)	Xsq	7.06788	0.132344	0.998127	1
10_339	0.0926887750562212, 0.824063059082799	Fisher (1932)	Xsq	5.14403	0.272836	0.998127	1
10_37	0.0254005027659296, 0.120763035087065, 0.471399308818997, 0.252686972859502, 0.936990705016503, 0.937191150376546, 0.408375875181636, 0.0718428516932919, 0.100079174891467, 0.647116744747159	Fisher (1932)	Xsq	28.6208	0.0954998	0.998127	1
10_41	0.0771302849778962, 0.318410580422202	Fisher (1932)	Xsq	7.41335	0.115592	0.998127	1
10_50	0.0168500722455058, 0.633179903082357, 0.963774052113685	Fisher (1932)	Xsq	9.1546	0.165068	0.998127	1
10_54	0.538348433928536, 0.551521805894997, 0.886022265145012	Fisher (1932)	Xsq	2.67067	0.848899	0.998127	1
10_58	0.341735577322317, 0.713122502314071	Fisher (1932)	Xsq	2.82364	0.587759	0.998127	1
10_62	0.230685969823735, 0.235015385931289	Fisher (1932)	Xsq	5.8296	0.21224	0.998127	1
10_77	0.286092425009172, 0.947119486626755	Fisher (1932)	Xsq	2.61154	0.62478	0.998127	1
10_8	0.789028940151099, 0.764558653570413	Fisher (1932)	Xsq	1.01082	0.908151	0.998127	1
10_82	0.840556941593936, 0.280411677524936, 0.884343955772454, 0.56518344824278, 0.0422611055931719	Fisher (1932)	Xsq	10.6052	0.389093	0.998127	1
10_92	0.184929108901088, 0.0659347004242093, 0.305283933060127, 0.10384813001035	Fisher (1932)	Xsq	15.7164	0.0466235	0.998127	1
10_99	0.547368027011831, 0.164014189481381, 0.762680143809926	Fisher (1932)	Xsq	5.36271	0.498203	0.998127	1
11_103	0.815707545207795, 0.849804500686142, 0.710598365508062	Fisher (1932)	Xsq	1.41619	0.964866	0.998127	1
11_105	0.317939970101886, 0.744230064858695, 0.53335293830701	Fisher (1932)	Xsq	4.13974	0.657772	0.998127	1
11_106	0.730593609339192, 0.754881120091436, 0.507877788340378	Fisher (1932)	Xsq	2.54521	0.863373	0.998127	1
11_120	0.295612725795953, 0.842469331494907	Fisher (1932)	Xsq	2.78025	0.595247	0.998127	1
11_121	0.958824702241363, 0.921882703655397, 0.940904109141264, 0.238616530425353, 0.407794639687961, 0.525908247700182, 0.676386103438831	Fisher (1932)	Xsq	7.09561	0.930963	0.998127	1
11_122	0.274746966931561, 0.35656536756563	Fisher (1932)	Xsq	4.64628	0.325552	0.998127	1
11_124	0.522625958559663, 0.132089192012899	Fisher (1932)	Xsq	5.34633	0.253571	0.998127	1
11_126	0.0661663351641396, 0.917274410151956, 0.4688558322652, 0.153122815556717	Fisher (1932)	Xsq	10.8718	0.209069	0.998127	1
11_137	0.867602265692768, 0.97857853797122	Fisher (1932)	Xsq	0.327352	0.987981	0.998127	1
11_138	0.674834311895047, 0.806632148947234	Fisher (1932)	Xsq	1.21635	0.875399	0.998127	1
11_139	0.25716140410427, 0.612795075690815, 0.606942207891628	Fisher (1932)	Xsq	4.6942	0.583589	0.998127	1
11_14	0.761849871232328, 0.137661797901798	Fisher (1932)	Xsq	4.50992	0.341373	0.998127	1
11_143	0.785432453742573, 0.652278068246699, 0.0939941580742456	Fisher (1932)	Xsq	6.06666	0.415765	0.998127	1
11_144	0.39616304160453, 0.122369642525227	Fisher (1932)	Xsq	6.05328	0.195205	0.998127	1
11_152	0.79295411451008, 0.587212379037541, 0.132256314432119	Fisher (1932)	Xsq	5.57474	0.472469	0.998127	1
11_156	0.791998064876683, 0.162373858992315	Fisher (1932)	Xsq	4.1021	0.392364	0.998127	1
11_159	0.196503209217914, 0.328630254778823	Fisher (1932)	Xsq	5.4798	0.241511	0.998127	1
11_161	0.967504862316727, 0.996563627363947, 0.389617458567369	Fisher (1932)	Xsq	1.95813	0.923508	0.998127	1
11_168	0.959105762253298, 0.0361353333895273, 0.501809629723636, 0.757557676053135	Fisher (1932)	Xsq	8.65886	0.371886	0.998127	1
11_184	0.495739588337578, 0.770141418819655	Fisher (1932)	Xsq	1.92577	0.749409	0.998127	1
11_185	0.648961086045059, 0.426859592600573	Fisher (1932)	Xsq	2.56737	0.632615	0.998127	1
11_193	0.470069677150964, 0.868170024996825	Fisher (1932)	Xsq	1.79248	0.773857	0.998127	1
11_204	0.0111411298060624, 0.599294782784461	Fisher (1932)	Xsq	10.0182	0.0401218	0.998127	1
11_205	0.191710668299945, 0.266372712955822	Fisher (1932)	Xsq	5.94925	0.20297	0.998127	1
11_210	0.590340971726771, 0.715425729141137, 0.234213283823676	Fisher (1932)	Xsq	4.62691	0.592474	0.998127	1
11_223	0.805169325507856, 0.700637924753636	Fisher (1932)	Xsq	1.14493	0.887079	0.998127	1
11_233	0.757009399894342, 0.641371623916629, 0.589341056027977	Fisher (1932)	Xsq	2.50255	0.868182	0.998127	1
11_235	0.303339595615772, 0.548291926769273	Fisher (1932)	Xsq	3.5877	0.464669	0.998127	1
11_241	0.659432374639861, 0.471610455796093	Fisher (1932)	Xsq	2.33596	0.674231	0.998127	1
11_242	0.0390039599039687, 0.235585773967474	Fisher (1932)	Xsq	9.37954	0.0522821	0.998127	1
11_244	0.313776015095691, 0.608403807419985	Fisher (1932)	Xsq	3.31198	0.507036	0.998127	1
11_251	0.541741180192239, 0.659855877045474, 0.287829945221775	Fisher (1932)	Xsq	4.54817	0.602922	0.998127	1
11_26	0.93953599437791, 0.678068928024486, 0.653342347313205	Fisher (1932)	Xsq	1.75306	0.940952	0.998127	1
11_267	0.070126468710361, 0.593776902574315, 0.821474751360921	Fisher (1932)	Xsq	6.75072	0.344517	0.998127	1
11_273	0.0606093076824207, 0.629366826591315, 0.557639687735165	Fisher (1932)	Xsq	7.70078	0.260855	0.998127	1
11_277	0.153416783105723, 0.217629748675716, 0.470319066361707	Fisher (1932)	Xsq	8.3078	0.216409	0.998127	1
11_278	0.424431787856829, 0.142447799349793, 0.777442550235832, 0.458911722770738, 0.749758872222803	Fisher (1932)	Xsq	8.24886	0.604543	0.998127	1
11_283	0.621751017870624, 0.368278329895066, 0.958673696971746, 0.102241774437261, 0.63820331193084, 0.701956784884805	Fisher (1932)	Xsq	9.19947	0.685806	0.998127	1
11_284	0.445782671945907, 0.784656571550616	Fisher (1932)	Xsq	2.10087	0.717213	0.998127	1
11_293	0.902976233539093, 0.962126141411406	Fisher (1932)	Xsq	0.281338	0.990987	0.998127	1
11_299	0.379515487631657, 0.79754778731624	Fisher (1932)	Xsq	2.39015	0.664409	0.998127	1
11_3	0.444359624209673, 0.954135035270764	Fisher (1932)	Xsq	1.71614	0.787783	0.998127	1
11_300	0.460455137769733, 0.524981819772581	Fisher (1932)	Xsq	2.83986	0.584971	0.998127	1
11_302	0.835019979177741, 0.548108179509215	Fisher (1932)	Xsq	1.56316	0.815397	0.998127	1
11_310	0.339891901024828, 0.834496065019085	Fisher (1932)	Xsq	2.52011	0.641038	0.998127	1
11_312	0.427155798906872, 0.787935329892491	Fisher (1932)	Xsq	2.17789	0.703079	0.998127	1
11_321	0.201409636830527, 0.438601753195043, 0.496169399659633	Fisher (1932)	Xsq	6.25483	0.395258	0.998127	1
11_333	0.738936454877089, 0.347211806660796	Fisher (1932)	Xsq	2.72073	0.605593	0.998127	1
11_338	0.785564993571671, 0.936028394628411	Fisher (1932)	Xsq	0.614923	0.961391	0.998127	1
11_345	0.165686405076231, 0.881290692385188	Fisher (1932)	Xsq	3.84805	0.42696	0.998127	1
11_349	0.143160064159457, 0.761365908616122	Fisher (1932)	Xsq	4.43287	0.350582	0.998127	1
11_357	0.396396114005574, 0.904043085381179	Fisher (1932)	Xsq	2.05244	0.726114	0.998127	1
11_36	0.595122651451716, 0.310800768118274, 0.371128718350961	Fisher (1932)	Xsq	5.35759	0.498833	0.998127	1
11_365	0.761301090502703, 0.727397391693508, 0.75065816780126, 0.645143102945126	Fisher (1932)	Xsq	2.63219	0.955281	0.998127	1
11_366	0.835908263468478, 0.0232545905248236	Fisher (1932)	Xsq	7.88098	0.0960367	0.998127	1
11_367	0.352824858625773, 0.687541083138654, 0.627735201351706, 0.274000172776359, 0.521507156168991, 0.690721041666882, 0.404549638415767, 0.610029873933344	Fisher (1932)	Xsq	11.1939	0.79736	0.998127	1
11_374	0.546027488749952, 0.992307289451582	Fisher (1932)	Xsq	1.22562	0.873863	0.998127	1
11_376	0.904238060723663, 0.910723749629746	Fisher (1932)	Xsq	0.388357	0.983419	0.998127	1
11_402	0.995847498251832, 0.644103447151492	Fisher (1932)	Xsq	0.888114	0.92626	0.998127	1
11_41	0.891653324927673, 0.788932371004593	Fisher (1932)	Xsq	0.703505	0.950896	0.998127	1
11_416	0.198394797309452, 0.266178517629182	Fisher (1932)	Xsq	5.88217	0.208122	0.998127	1
11_419	0.566339351251268, 0.0601686214944679	Fisher (1932)	Xsq	6.75833	0.149224	0.998127	1
11_428	0.940959639793425, 0.540921515168556	Fisher (1932)	Xsq	1.35067	0.852721	0.998127	1
11_431	0.177104933187704, 0.905254252380723	Fisher (1932)	Xsq	3.6611	0.453808	0.998127	1
11_435	0.46751494086438, 0.116343774792728, 0.997250693630089	Fisher (1932)	Xsq	5.82857	0.442666	0.998127	1
11_450	0.620345610799426, 0.126206784190181	Fisher (1932)	Xsq	5.09462	0.277726	0.998127	1
11_451	0.897832955567376, 0.939632017858303	Fisher (1932)	Xsq	0.340076	0.987082	0.998127	1
11_458	0.118345008251788, 0.701432372702722	Fisher (1932)	Xsq	4.97756	0.289607	0.998127	1
11_465	0.997825115928343, 0.324575032177378	Fisher (1932)	Xsq	2.25483	0.689004	0.998127	1
11_487	0.212175194647088, 0.296274622413327	Fisher (1932)	Xsq	5.53362	0.23679	0.998127	1
11_488	0.956697919782729, 0.0874568211715155	Fisher (1932)	Xsq	4.96176	0.291244	0.998127	1
11_489	0.467074592970016, 0.130185757765081	Fisher (1932)	Xsq	5.60012	0.231068	0.998127	1
11_491	0.542627982441057, 0.40852022274016	Fisher (1932)	Xsq	3.01309	0.555637	0.998127	1
11_495	0.446280416339786, 0.45149040112565	Fisher (1932)	Xsq	3.20402	0.524282	0.998127	1
11_498	0.0984201093297048, 0.280788540752148	Fisher (1932)	Xsq	7.17733	0.126809	0.998127	1
11_50	0.113462528611836, 0.4944841889066	Fisher (1932)	Xsq	5.76105	0.217718	0.998127	1
11_51	0.33455248617861, 0.600280145298804, 0.894412643614873	Fisher (1932)	Xsq	3.43382	0.752753	0.998127	1
11_52	0.68942288723583, 0.869517072092045, 0.404588458342257	Fisher (1932)	Xsq	2.83321	0.829471	0.998127	1
11_6	0.344676207442331, 0.728532827069906	Fisher (1932)	Xsq	2.76374	0.598107	0.998127	1
11_61	0.999729061772669, 0.73261060018694	Fisher (1932)	Xsq	0.622824	0.960494	0.998127	1
11_78	0.338595552732604, 0.457455777404287	Fisher (1932)	Xsq	3.73005	0.443771	0.998127	1
11_81	0.157210885029765, 0.415800242730125	Fisher (1932)	Xsq	5.45543	0.243675	0.998127	1
11_84	0.14400011518042, 0.94369005916662	Fisher (1932)	Xsq	3.9918	0.407117	0.998127	1
11_85	0.836658946543417, 0.400652308803209	Fisher (1932)	Xsq	2.186	0.701593	0.998127	1
11_89	0.180461343264423, 0.146222401425159	Fisher (1932)	Xsq	7.26973	0.122302	0.998127	1
11_93	0.0733285835465553, 0.512792753808234, 0.596781515403305	Fisher (1932)	Xsq	7.59379	0.269399	0.998127	1
11_95	0.744394234834275, 0.910096949154008	Fisher (1932)	Xsq	0.778777	0.94127	0.998127	1
12_102	0.669510624340268, 0.41257097535597	Fisher (1932)	Xsq	2.57311	0.631594	0.998127	1
12_116	0.582332672739459, 0.803946834966656	Fisher (1932)	Xsq	1.51787	0.823471	0.998127	1
12_119	0.132708406477583, 0.851386314433892	Fisher (1932)	Xsq	4.36098	0.359351	0.998127	1
12_122	0.239603663706122, 0.631571792818378, 0.393438626711764	Fisher (1932)	Xsq	5.64229	0.464429	0.998127	1
12_123	0.517694094383604, 0.4535235206152, 0.857988896520945	Fisher (1932)	Xsq	3.20449	0.782779	0.998127	1
12_126	0.202999567020803, 0.601325320824859	Fisher (1932)	Xsq	4.20634	0.3788	0.998127	1
12_129	0.872419755967023, 0.508601773562981	Fisher (1932)	Xsq	1.62515	0.804265	0.998127	1
12_131	0.950677425277973, 0.466667435930157	Fisher (1932)	Xsq	1.62544	0.804213	0.998127	1
12_133	0.703811122350707, 0.731212662804152	Fisher (1932)	Xsq	1.32859	0.856506	0.998127	1
12_144	0.86723976970201, 0.342620714528699, 0.855405806180634	Fisher (1932)	Xsq	2.7395	0.84076	0.998127	1
12_147	0.919551658202362, 0.35682250904261	Fisher (1932)	Xsq	2.22877	0.693765	0.998127	1
12_151	0.496620753207219, 0.335687338596119	Fisher (1932)	Xsq	3.58301	0.46537	0.998127	1
12_158	0.807846828428229, 0.909829749468892, 0.532388172808568, 0.334729502012984, 0.451058252056411	Fisher (1932)	Xsq	5.65771	0.843155	0.998127	1
12_163	0.287142825495308, 0.508067865221427, 0.993296388199147, 0.652792294474766, 0.606030512443928, 0.620063204489109, 0.228824252136877, 0.832478040552971, 0.858143681284337, 0.321958101080813	Fisher (1932)	Xsq	12.5627	0.895348	0.998127	1
12_172	0.531821471786026, 0.335338752909331	Fisher (1932)	Xsq	3.44812	0.48581	0.998127	1
12_180	0.0319633282182678, 0.128752376123798, 0.900574101490934, 0.765137329485701, 0.769930681498083	Fisher (1932)	Xsq	12.2538	0.268429	0.998127	1
12_192	0.763811501586611, 0.214585908552092	Fisher (1932)	Xsq	3.61696	0.460319	0.998127	1
12_195	0.320924547577025, 0.507750793634699	Fisher (1932)	Xsq	3.62863	0.458592	0.998127	1
12_20	0.0148444249823051, 0.741384538905181	Fisher (1932)	Xsq	9.01873	0.0606329	0.998127	1
12_201	0.905198337700676, 0.404253424412961	Fisher (1932)	Xsq	2.01063	0.733804	0.998127	1
12_205	0.871039547609236, 0.423899623605498	Fisher (1932)	Xsq	1.99265	0.73711	0.998127	1
12_208	0.271204732705289, 0.460181915366943	Fisher (1932)	Xsq	4.16203	0.384521	0.998127	1
12_212	0.928895079322902, 0.871237400961924	Fisher (1932)	Xsq	0.423201	0.980534	0.998127	1
12_22	0.0971879962171052, 0.782983720989983	Fisher (1932)	Xsq	5.1515	0.272103	0.998127	1
12_227	0.949733476788909, 0.359949539317154	Fisher (1932)	Xsq	2.14673	0.708793	0.998127	1
12_236	0.683492671292308, 0.893646847785152	Fisher (1932)	Xsq	0.985968	0.911916	0.998127	1
12_243	0.390671923718362, 0.531083273558801	Fisher (1932)	Xsq	3.14545	0.533787	0.998127	1
12_244	0.59095596363568, 0.817027536535402	Fisher (1932)	Xsq	1.45619	0.834372	0.998127	1
12_246	0.891191115153576, 0.458596967636643, 0.993641593411101	Fisher (1932)	Xsq	1.80232	0.936952	0.998127	1
12_248	0.771602360027181, 0.804094058767986	Fisher (1932)	Xsq	0.95465	0.916593	0.998127	1
12_249	0.86622818982396, 0.529191410165329	Fisher (1932)	Xsq	1.56002	0.815958	0.998127	1
12_250	0.550792920328748, 0.958473775383228	Fisher (1932)	Xsq	1.27762	0.865161	0.998127	1
12_251	0.214892050130041, 0.46927264725331	Fisher (1932)	Xsq	4.58838	0.332196	0.998127	1
12_252	0.501801194613361, 0.364515394853597	Fisher (1932)	Xsq	3.39748	0.493638	0.998127	1
12_257	0.604074352760543, 0.144639686881872, 0.828195585433116, 0.756205356623547	Fisher (1932)	Xsq	5.81103	0.66839	0.998127	1
12_263	0.00787907164280769, 0.479350475254062, 0.337636977684873, 0.643671196920658, 0.0986945885232505	Fisher (1932)	Xsq	18.8419	0.0423175	0.998127	1
12_264	0.494267509410531, 0.911622583479728	Fisher (1932)	Xsq	1.59442	0.809796	0.998127	1
12_268	0.286047079467992, 0.596623540258148	Fisher (1932)	Xsq	3.53614	0.472405	0.998127	1
12_270	0.656429126000142, 0.402885857762526, 0.233640768829047	Fisher (1932)	Xsq	5.56803	0.473273	0.998127	1
12_274	0.253615164531691, 0.818267566100382	Fisher (1932)	Xsq	3.14501	0.533859	0.998127	1
12_28	0.13785679585951, 0.350926165752501	Fisher (1932)	Xsq	6.05744	0.1949	0.998127	1
12_280	0.905441782527903, 0.377133021426886	Fisher (1932)	Xsq	2.14898	0.70838	0.998127	1
12_286	0.259686752583988, 0.375321412428965	Fisher (1932)	Xsq	4.6565	0.324391	0.998127	1
12_287	0.595801141271778, 0.961491790392335	Fisher (1932)	Xsq	1.11424	0.892007	0.998127	1
12_294	0.573050638999171, 0.771422000033519	Fisher (1932)	Xsq	1.6326	0.802921	0.998127	1
12_295	0.616767103668999, 0.48634573360037, 0.246503432400422	Fisher (1932)	Xsq	5.20896	0.517306	0.998127	1
12_3	0.384534175557679, 0.422824689045758	Fisher (1932)	Xsq	3.63304	0.45794	0.998127	1
12_30	0.471813881541471, 0.510624053542211	Fisher (1932)	Xsq	2.84658	0.583818	0.998127	1
12_303	0.614252198964259, 0.136594326939925	Fisher (1932)	Xsq	4.95618	0.291823	0.998127	1
12_315	0.522872260997991, 0.575811884964648	Fisher (1932)	Xsq	2.40078	0.662485	0.998127	1
12_322	0.463931197371964, 0.77988166713641, 0.779174247410442	Fisher (1932)	Xsq	2.53231	0.864835	0.998127	1
12_329	0.338005513836849, 0.151068295237916, 0.332935272349411, 0.526421310833422	Fisher (1932)	Xsq	9.43235	0.307145	0.998127	1
12_330	0.862336679277074, 0.267045683790403	Fisher (1932)	Xsq	2.93689	0.568442	0.998127	1
12_336	0.0824475257972182, 0.192303472445594, 0.113787439750447, 0.261428508026317	Fisher (1932)	Xsq	15.3186	0.0532389	0.998127	1
12_337	0.613417796098214, 0.204540881931972, 0.915172562778645, 0.604608078443747	Fisher (1932)	Xsq	5.33503	0.721241	0.998127	1
12_340	0.78989143908308, 0.189858860666956, 0.990277125005243, 0.134462882521823	Fisher (1932)	Xsq	7.82714	0.450535	0.998127	1
12_341	0.479319593220097, 0.261181985483895, 0.149703915886875	Fisher (1932)	Xsq	7.95404	0.24149	0.998127	1
12_343	0.104833137372304, 0.139261547651006	Fisher (1932)	Xsq	8.45357	0.076307	0.998127	1
12_347	0.203440267235052, 0.69793502315269	Fisher (1932)	Xsq	3.90402	0.419151	0.998127	1
12_351	0.947585470304837, 0.88518450791628	Fisher (1932)	Xsq	0.351595	0.986245	0.998127	1
12_353	0.767016241599732, 0.316490176820608, 0.867863538989691, 0.489707171218309, 0.952871388783497	Fisher (1932)	Xsq	4.63931	0.913935	0.998127	1
12_51	0.995989250152457, 0.543709588270071	Fisher (1932)	Xsq	1.22672	0.87368	0.998127	1
12_52	0.0243464972465621, 0.79361383889026	Fisher (1932)	Xsq	7.89305	0.0955754	0.998127	1
12_53	0.565482855469418, 0.572113702636465	Fisher (1932)	Xsq	2.25699	0.688611	0.998127	1
12_57	0.699792047447662, 0.659008628450396	Fisher (1932)	Xsq	1.54798	0.81811	0.998127	1
12_60	0.869065485084205, 0.846495140402541	Fisher (1932)	Xsq	0.613975	0.961498	0.998127	1
12_61	0.800161249163104, 0.564742521454499	Fisher (1932)	Xsq	1.58865	0.81083	0.998127	1
12_69	0.778643356335191, 0.265198394160321	Fisher (1932)	Xsq	3.15496	0.532236	0.998127	1
12_8	0.980930927285624, 0.836196080786061	Fisher (1932)	Xsq	0.396291	0.982779	0.998127	1
12_80	0.47312111833056, 0.535474677434441	Fisher (1932)	Xsq	2.74601	0.601188	0.998127	1
12_87	0.400657117754182, 0.133562948015153	Fisher (1932)	Xsq	5.85566	0.21019	0.998127	1
12_90	0.442636583307375, 0.704660503333516	Fisher (1932)	Xsq	2.33009	0.675296	0.998127	1
13_1	0.702804578887993, 0.650047378160885	Fisher (1932)	Xsq	1.56677	0.814751	0.998127	1
13_104	0.857566148705208, 0.939878904939558	Fisher (1932)	Xsq	0.431322	0.979833	0.998127	1
13_17	0.455166429565622, 0.085382141547305, 0.252913336697719	Fisher (1932)	Xsq	9.24484	0.16027	0.998127	1
13_20	0.439855527460354, 0.381161913147796	Fisher (1932)	Xsq	3.57168	0.467063	0.998127	1
13_36	0.423614540060122, 0.64333053688633	Fisher (1932)	Xsq	2.60006	0.626813	0.998127	1
13_38	0.547971379728176, 0.773847347701809	Fisher (1932)	Xsq	1.71583	0.787841	0.998127	1
13_46	0.52915966211821, 0.880001561184683	Fisher (1932)	Xsq	1.52859	0.821565	0.998127	1
13_48	0.0868193014116527, 0.375969745193257, 0.955125725941979, 0.351204246342485	Fisher (1932)	Xsq	9.02895	0.33986	0.998127	1
13_50	0.292092266886193, 0.235023165436113	Fisher (1932)	Xsq	5.35751	0.252541	0.998127	1
13_52	0.261783307737432, 0.487773511056089	Fisher (1932)	Xsq	4.11628	0.390497	0.998127	1
13_53	0.909874764736359, 0.827529216217998	Fisher (1932)	Xsq	0.567518	0.966604	0.998127	1
13_56	0.796496202633776, 0.330752720081416	Fisher (1932)	Xsq	2.66783	0.614855	0.998127	1
13_60	0.495622585534723, 0.245030665706199, 0.576927415409911	Fisher (1932)	Xsq	5.3167	0.503881	0.998127	1
13_72	0.189008066384923, 0.210508415980144	Fisher (1932)	Xsq	6.44839	0.168071	0.998127	1
13_76	0.466012185373183, 0.422205473486208	Fisher (1932)	Xsq	3.25161	0.516635	0.998127	1
13_84	0.643972557309116, 0.901862096908328, 0.867036290945706	Fisher (1932)	Xsq	1.37213	0.967532	0.998127	1
13_92	0.384607544925535, 0.612637177822356	Fisher (1932)	Xsq	2.89103	0.576224	0.998127	1
13_93	0.47302885490978, 0.613728766722243	Fisher (1932)	Xsq	2.4736	0.649369	0.998127	1
13_98	0.593202405767115, 0.909893203670321	Fisher (1932)	Xsq	1.2333	0.872587	0.998127	1
14_1	0.878980986005309, 0.403726486336825	Fisher (1932)	Xsq	2.07202	0.722514	0.998127	1
14_100	0.103272892309898, 0.926881820594637	Fisher (1932)	Xsq	4.69262	0.320315	0.998127	1
14_121	0.0565621597812728, 0.280164527555532	Fisher (1932)	Xsq	8.28959	0.0815281	0.998127	1
14_128	0.736606076923766, 0.549055459657344	Fisher (1932)	Xsq	1.81052	0.770558	0.998127	1
14_131	0.0569816084688481, 0.727489142257756	Fisher (1932)	Xsq	6.36637	0.173408	0.998127	1
14_135	0.726513064823245, 0.120370967046285	Fisher (1932)	Xsq	4.87335	0.300541	0.998127	1
14_149	0.423386594276302, 0.52838905333925	Fisher (1932)	Xsq	2.99478	0.558699	0.998127	1
14_151	0.79174681279387, 0.761670074195217	Fisher (1932)	Xsq	1.01151	0.908046	0.998127	1
14_164	0.917836940081492, 0.905489815101379	Fisher (1932)	Xsq	0.37003	0.984856	0.998127	1
14_170	0.364260142270496, 0.654275199993022	Fisher (1932)	Xsq	2.86823	0.580114	0.998127	1
14_174	0.97790322366802, 0.622784183659851, 0.379431180809048, 0.690020236849483	Fisher (1932)	Xsq	3.67203	0.885436	0.998127	1
14_19	0.286485691117913, 0.715388092827468	Fisher (1932)	Xsq	3.16999	0.529791	0.998127	1
14_195	0.141125489994314, 0.0868885982522876	Fisher (1932)	Xsq	8.80247	0.066231	0.998127	1
14_27	0.058128199810461, 0.632353663572951, 0.692291672290464	Fisher (1932)	Xsq	7.34232	0.290346	0.998127	1
14_33	0.588864000962372, 0.944801309115999, 0.856628991486956	Fisher (1932)	Xsq	1.48218	0.960669	0.998127	1
14_34	0.794274871199545, 0.708594649041503	Fisher (1932)	Xsq	1.14959	0.886326	0.998127	1
14_35	0.31399426985591, 0.399452256378829, 0.353805615073088	Fisher (1932)	Xsq	6.2301	0.397914	0.998127	1
14_47	0.304365603140596, 0.852794650462756	Fisher (1932)	Xsq	2.69752	0.609648	0.998127	1
14_54	0.135969947929985, 0.164055849332576	Fisher (1932)	Xsq	7.60574	0.107136	0.998127	1
14_55	0.203861230337742, 0.825233317092477	Fisher (1932)	Xsq	3.56481	0.468093	0.998127	1
14_70	0.0703398493642533, 0.591503580183854	Fisher (1932)	Xsq	6.35901	0.173894	0.998127	1
14_72	0.753043776318713, 0.349659643354102	Fisher (1932)	Xsq	2.66885	0.614676	0.998127	1
14_78	0.110754069410786, 0.262389427250251	Fisher (1932)	Xsq	7.07674	0.131888	0.998127	1
14_85	0.294962223765763, 0.428395797369629	Fisher (1932)	Xsq	4.13723	0.387752	0.998127	1
14_91	0.385635432554357, 0.308621904031068, 0.430563412893732, 0.194919416374893	Fisher (1932)	Xsq	9.21266	0.324675	0.998127	1
14_97	0.907850441083218, 0.823301819402583	Fisher (1932)	Xsq	0.582216	0.965019	0.998127	1
15_112	0.954616562339899, 0.552443092623681	Fisher (1932)	Xsq	1.2797	0.86481	0.998127	1
15_115	0.0295052984339098, 0.179265526099299	Fisher (1932)	Xsq	10.4841	0.0330161	0.998127	1
15_12	0.996043361157776, 0.0885879882196636	Fisher (1932)	Xsq	4.85545	0.302454	0.998127	1
15_125	0.386900596238731, 0.110241389597318, 0.408855467125646, 0.394048263122628	Fisher (1932)	Xsq	9.96069	0.267796	0.998127	1
15_127	0.691490216189562, 0.694816943394435	Fisher (1932)	Xsq	1.46603	0.832642	0.998127	1
15_139	0.987401241904836, 0.243084226506972	Fisher (1932)	Xsq	2.85405	0.582539	0.998127	1
15_15	0.241789337052687, 0.842883805700532	Fisher (1932)	Xsq	3.18123	0.527968	0.998127	1
15_151	0.94740585869055, 0.389049843351756	Fisher (1932)	Xsq	1.99615	0.736467	0.998127	1
15_155	0.140034706337932, 0.434860457359693	Fisher (1932)	Xsq	5.59719	0.231318	0.998127	1
15_166	0.601679012245602, 0.212894287217549	Fisher (1932)	Xsq	4.10998	0.391326	0.998127	1
15_167	0.513077988543008, 0.932070122819111	Fisher (1932)	Xsq	1.47535	0.830999	0.998127	1
15_172	0.473244823857257, 0.928863761159974	Fisher (1932)	Xsq	1.64387	0.800886	0.998127	1
15_180	0.289184687752116, 0.132390316674505, 0.998974331909368, 0.432126931273323	Fisher (1932)	Xsq	8.20551	0.413658	0.998127	1
15_19	0.611412801962092, 0.838682557527658, 0.780184454116204	Fisher (1932)	Xsq	1.83226	0.934461	0.998127	1
15_193	0.748055003275973, 0.209666344268828, 0.122522556309285	Fisher (1932)	Xsq	7.90395	0.245225	0.998127	1
15_2	0.749817620949594, 0.108744988800699, 0.251145253556432, 0.87585416203481, 0.48561614287933	Fisher (1932)	Xsq	9.48658	0.486629	0.998127	1
15_202	0.973826653953298, 0.299602151467273, 0.323080441623644, 0.43564682907011, 0.93718312960506, 0.568961992980714	Fisher (1932)	Xsq	7.64283	0.812382	0.998127	1
15_214	0.924924141379118, 0.960702392537565	Fisher (1932)	Xsq	0.236268	0.993548	0.998127	1
15_215	0.486113524555024, 0.135481117884379, 0.853933309180879	Fisher (1932)	Xsq	5.75628	0.451039	0.998127	1
15_216	0.855253758181597, 0.6552073989527	Fisher (1932)	Xsq	1.15832	0.884912	0.998127	1
15_223	0.589762606819713, 0.93214175806637	Fisher (1932)	Xsq	1.19661	0.878656	0.998127	1
15_230	0.429203185427073, 0.604725545688734	Fisher (1932)	Xsq	2.69761	0.609633	0.998127	1
15_233	0.965378350016448, 0.137216416585842	Fisher (1932)	Xsq	4.04286	0.400236	0.998127	1
15_24	0.068896545861956, 0.372271020470712	Fisher (1932)	Xsq	7.32656	0.119605	0.998127	1
15_29	0.243353639064516, 0.323025016466353	Fisher (1932)	Xsq	5.08653	0.278534	0.998127	1
15_5	0.852586357867623, 0.54323560273259	Fisher (1932)	Xsq	1.53939	0.819643	0.998127	1
15_50	0.7228744381357, 0.469880427495433, 0.54831398965939, 0.680015668127029, 0.972319189197461, 0.633315274329042	Fisher (1932)	Xsq	5.1024	0.954471	0.998127	1
15_52	0.859385516878081, 0.503198989518323, 0.51829375688485, 0.4462869814204	Fisher (1932)	Xsq	4.60463	0.798877	0.998127	1
15_65	0.562522703107283, 0.832867546749188	Fisher (1932)	Xsq	1.51641	0.823731	0.998127	1
15_71	0.86613046400133, 0.158555698135618	Fisher (1932)	Xsq	3.97074	0.40998	0.998127	1
15_73	0.0322325242600224, 0.55903791176735	Fisher (1932)	Xsq	8.03263	0.09039	0.998127	1
15_80	0.935550730205108, 0.463722758949535	Fisher (1932)	Xsq	1.67018	0.796128	0.998127	1
15_81	0.184917817930095, 0.729709713971568	Fisher (1932)	Xsq	4.0059	0.405207	0.998127	1
15_88	0.979914922221935, 0.384756466100866	Fisher (1932)	Xsq	1.95087	0.744795	0.998127	1
15_92	0.542413321760912, 0.729469700924771, 0.782223679949688	Fisher (1932)	Xsq	2.34556	0.885336	0.998127	1
16_1	0.218728529759221, 0.922272148830651, 0.720576408189891, 0.565845395468642, 0.415233150833579	Fisher (1932)	Xsq	6.75378	0.748467	0.998127	1
16_10	0.904716461862465, 0.730347055461288	Fisher (1932)	Xsq	0.828738	0.934554	0.998127	1
16_103	0.248591553157449, 0.992424547466461	Fisher (1932)	Xsq	2.7991	0.591989	0.998127	1
16_125	0.55541308033182, 0.275040907754929, 0.389805527576105	Fisher (1932)	Xsq	5.64197	0.464466	0.998127	1
16_132	0.528372639045769, 0.717610166459208	Fisher (1932)	Xsq	1.93956	0.746874	0.998127	1
16_134	0.891677390127578, 0.452184301559579	Fisher (1932)	Xsq	1.81663	0.769438	0.998127	1
16_141	0.49026839631042, 0.296336523266009, 0.0944605207111711, 0.17060582361515, 0.808690700207037, 0.777893506168102, 0.915254050408843	Fisher (1932)	Xsq	13.2182	0.50942	0.998127	1
16_153	0.171869505971095, 0.321716662233531, 0.279735802043882	Fisher (1932)	Xsq	8.33803	0.21437	0.998127	1
16_162	0.254468174599749, 0.348700241636283	Fisher (1932)	Xsq	4.84424	0.303656	0.998127	1
16_169	0.110942917369281, 0.689431652301057, 0.297344964363429	Fisher (1932)	Xsq	7.56698	0.271574	0.998127	1
16_17	0.0295287839086855, 0.268656755104784, 0.43563953331499	Fisher (1932)	Xsq	11.3353	0.0785501	0.998127	1
16_174	0.830627013475386, 0.123297781174194	Fisher (1932)	Xsq	4.55745	0.335789	0.998127	1
16_18	0.112540740425831, 0.971629055326118	Fisher (1932)	Xsq	4.42644	0.351359	0.998127	1
16_186	0.425667023781987, 0.646501860676428	Fisher (1932)	Xsq	2.58055	0.630272	0.998127	1
16_188	0.46261328373421, 0.832768150231385, 0.124139696554678	Fisher (1932)	Xsq	6.08042	0.414242	0.998127	1
16_19	0.70311080593081, 0.709637746063159	Fisher (1932)	Xsq	1.39048	0.845847	0.998127	1
16_2	0.694216993665229, 0.75867131315176, 0.979618240755882	Fisher (1932)	Xsq	1.3235	0.970346	0.998127	1
16_20	0.303490265600161, 0.30069521334332, 0.925690387450719	Fisher (1932)	Xsq	4.94256	0.551201	0.998127	1
16_213	0.343983692858605, 0.359980674487862	Fisher (1932)	Xsq	4.17773	0.382486	0.998127	1
16_221	0.784224206449247, 0.987879756172908	Fisher (1932)	Xsq	0.510509	0.97247	0.998127	1
16_222	0.25365042609342, 0.807767579717532	Fisher (1932)	Xsq	3.17056	0.529699	0.998127	1
16_229	0.0691051136530996, 0.681713407079702	Fisher (1932)	Xsq	6.11054	0.191043	0.998127	1
16_23	0.745301555797288, 0.555111219739327, 0.437092094970495, 0.272647928451804	Fisher (1932)	Xsq	6.01948	0.64505	0.998127	1
16_236	0.266140368940274, 0.0662781021373034, 0.585753166431846	Fisher (1932)	Xsq	9.14497	0.165588	0.998127	1
16_240	0.321155831593977, 0.515327384952774	Fisher (1932)	Xsq	3.59756	0.463199	0.998127	1
16_25	0.904074267733712, 0.934855876028035, 0.406996158701836	Fisher (1932)	Xsq	2.13432	0.90694	0.998127	1
16_250	0.385450685529928, 0.780181104122135	Fisher (1932)	Xsq	2.40314	0.662059	0.998127	1
16_258	0.212629002786522, 0.818397006844551	Fisher (1932)	Xsq	3.49723	0.4783	0.998127	1
16_261	0.72746308354905, 0.371113240168984	Fisher (1932)	Xsq	2.61888	0.623482	0.998127	1
16_272	0.914264848753504, 0.227467453454736	Fisher (1932)	Xsq	3.14077	0.534551	0.998127	1
16_282	0.895375328531878, 0.0189102046102899, 0.663423490177973	Fisher (1932)	Xsq	8.97782	0.17483	0.998127	1
16_286	0.191269147999594, 0.997823904593076	Fisher (1932)	Xsq	3.3125	0.506954	0.998127	1
16_291	0.0520943709096976, 0.635167724479501	Fisher (1932)	Xsq	6.81713	0.145874	0.998127	1
16_296	0.676069441233218, 0.149605467044458, 0.766556076871038	Fisher (1932)	Xsq	5.11412	0.529262	0.998127	1
16_299	0.696904945860259, 0.482569534365748	Fisher (1932)	Xsq	2.17947	0.702789	0.998127	1
16_323	0.71362718303021, 0.914825990101153	Fisher (1932)	Xsq	0.852832	0.931228	0.998127	1
16_327	0.785567504546398, 0.892895495465055	Fisher (1932)	Xsq	0.709269	0.950181	0.998127	1
16_41	0.18741131930025, 0.349774095390426	Fisher (1932)	Xsq	5.44983	0.244174	0.998127	1
16_42	0.555555216583371, 0.653895867526228	Fisher (1932)	Xsq	2.02519	0.731126	0.998127	1
16_43	0.179374820754919, 0.133031090421262	Fisher (1932)	Xsq	7.4709	0.112999	0.998127	1
16_46	0.620625813053739, 0.966899181235148	Fisher (1932)	Xsq	1.02138	0.906538	0.998127	1
16_52	0.735627672632138, 0.325106046853138	Fisher (1932)	Xsq	2.86127	0.581303	0.998127	1
16_54	0.117420132941579, 0.7308910012842	Fisher (1932)	Xsq	4.91098	0.296555	0.998127	1
16_6	0.43975220422068, 0.712141244818314	Fisher (1932)	Xsq	2.32205	0.676758	0.998127	1
16_69	0.296184043008436, 0.184091646752665	Fisher (1932)	Xsq	5.81819	0.213143	0.998127	1
16_7	0.532383993424472, 0.898527396231031	Fisher (1932)	Xsq	1.47478	0.8311	0.998127	1
16_94	0.245970064826107, 0.824749288571496, 0.399958052126643, 0.246515358757586	Fisher (1932)	Xsq	7.8239	0.450859	0.998127	1
17_103	0.294601462757536, 0.231719576900743	Fisher (1932)	Xsq	5.36872	0.251513	0.998127	1
17_11	0.569740780799723, 0.656185565520614	Fisher (1932)	Xsq	1.96777	0.741687	0.998127	1
17_111	0.530007500402763, 0.944987517347103	Fisher (1932)	Xsq	1.3829	0.847162	0.998127	1
17_118	0.0959745144498552, 0.571588385554038	Fisher (1932)	Xsq	5.80602	0.214111	0.998127	1
17_121	0.567581265232264, 0.757074226921059	Fisher (1932)	Xsq	1.68933	0.792655	0.998127	1
17_124	0.787586792677707, 0.678169428341904	Fisher (1932)	Xsq	1.25428	0.869084	0.998127	1
17_139	0.0460922333830004, 0.0732930376851464	Fisher (1932)	Xsq	11.3808	0.0226018	0.998127	1
17_145	0.889083269480316, 0.514598860651344	Fisher (1932)	Xsq	1.56386	0.815272	0.998127	1
17_156	0.119725590966595, 0.163446686562855	Fisher (1932)	Xsq	7.86764	0.0965487	0.998127	1
17_158	0.346818087549172, 0.0759567464928777, 0.614639289820128	Fisher (1932)	Xsq	8.24653	0.220592	0.998127	1
17_161	0.21481468576322, 0.212339767641128	Fisher (1932)	Xsq	6.17509	0.186448	0.998127	1
17_162	0.687922171945557, 0.875484030868349, 0.97958811140847	Fisher (1932)	Xsq	1.05536	0.983426	0.998127	1
17_186	0.191514856381766, 0.962932158901611, 0.559072580170632, 0.523657487633365, 0.0540250683103983	Fisher (1932)	Xsq	11.6745	0.30743	0.998127	1
17_187	0.435194743817648, 0.50438036468339	Fisher (1932)	Xsq	3.03277	0.552356	0.998127	1
17_190	0.508084761684153, 0.526502315147557, 0.284460285882863	Fisher (1932)	Xsq	5.15154	0.52453	0.998127	1
17_191	0.950980605582262, 0.176291680176251	Fisher (1932)	Xsq	3.57175	0.467052	0.998127	1
17_205	0.556002990144679, 0.630463147355489	Fisher (1932)	Xsq	2.09656	0.718004	0.998127	1
17_211	0.80142693426935, 0.457039382979319	Fisher (1932)	Xsq	2.00869	0.73416	0.998127	1
17_213	0.891222867102493, 0.71730926130573	Fisher (1932)	Xsq	0.894818	0.925303	0.998127	1
17_22	0.321510888757133, 0.198059472295026	Fisher (1932)	Xsq	5.50782	0.239043	0.998127	1
17_227	0.728078886795589, 0.952026589748931	Fisher (1932)	Xsq	0.733016	0.947196	0.998127	1
17_23	0.644579766197747, 0.51475239907645, 0.569693174480743	Fisher (1932)	Xsq	3.33177	0.766201	0.998127	1
17_236	0.455932213839599, 0.186453541548845, 0.610033389423558	Fisher (1932)	Xsq	5.91845	0.432387	0.998127	1
17_243	0.99729120674733, 0.277027088225437, 0.643511216046467	Fisher (1932)	Xsq	3.45434	0.750035	0.998127	1
17_248	0.273567042546015, 0.557987831526735	Fisher (1932)	Xsq	3.75925	0.439567	0.998127	1
17_25	0.807902944098189, 0.868025964944888	Fisher (1932)	Xsq	0.709694	0.950128	0.998127	1
17_255	0.386107693634323, 0.611940396380721	Fisher (1932)	Xsq	2.88552	0.577163	0.998127	1
17_266	0.660110400187431, 0.977681710157753, 0.808873946946773	Fisher (1932)	Xsq	1.30006	0.971654	0.998127	1
17_274	0.611493562135159, 0.914003012841875, 0.844587469528612	Fisher (1932)	Xsq	1.50136	0.959404	0.998127	1
17_275	0.728913118492478, 0.175350737639042	Fisher (1932)	Xsq	4.11434	0.390753	0.998127	1
17_285	0.967167674111892, 0.938496430684464, 0.375013152851824, 0.708422482888578	Fisher (1932)	Xsq	2.84474	0.94372	0.998127	1
17_287	0.348292717631109, 0.680218997709455	Fisher (1932)	Xsq	2.8801	0.578086	0.998127	1
17_290	0.738006855983841, 0.644095289998812	Fisher (1932)	Xsq	1.48742	0.828867	0.998127	1
17_310	0.968659519292901, 0.741829869795493	Fisher (1932)	Xsq	0.660955	0.956055	0.998127	1
17_320	0.0297129417335479, 0.2306272574223	Fisher (1932)	Xsq	9.96625	0.041	0.998127	1
17_322	0.653789644507184, 0.612771410908609, 0.163046765075676, 0.335631530397079, 0.797632201488726	Fisher (1932)	Xsq	8.0926	0.619792	0.998127	1
17_326	0.396285683743004, 0.311051490783076	Fisher (1932)	Xsq	4.18683	0.381311	0.998127	1
17_330	0.509070738733556, 0.990639611231892	Fisher (1932)	Xsq	1.36915	0.84954	0.998127	1
17_342	0.603187010558594, 0.0129259793446791, 0.856782443866392, 0.12157654846708, 0.679257337755514, 0.543848369989342, 0.0443749127716721, 0.815111225480358, 0.855572022755648	Fisher (1932)	Xsq	23.1743	0.18398	0.998127	1
17_345	0.120888790107495, 0.911546169768522	Fisher (1932)	Xsq	4.41099	0.353232	0.998127	1
17_351	0.0155654199031939, 0.679808769874295	Fisher (1932)	Xsq	9.09729	0.0587131	0.998127	1
17_355	0.909838915125679, 0.54777326683453, 0.951030120201036	Fisher (1932)	Xsq	1.49318	0.959946	0.998127	1
17_357	0.36051314879063, 0.909494217756907	Fisher (1932)	Xsq	2.23019	0.693507	0.998127	1
17_366	0.0924631837389944, 0.886566763653947	Fisher (1932)	Xsq	5.00269	0.287022	0.998127	1
17_367	0.403665292937411, 0.392338712367876	Fisher (1932)	Xsq	3.6856	0.450224	0.998127	1
17_373	0.981507245574549, 0.649496080173148	Fisher (1932)	Xsq	0.900449	0.924496	0.998127	1
17_379	0.297178564266586, 0.936509972445052	Fisher (1932)	Xsq	2.55803	0.634275	0.998127	1
17_414	0.345630188235179, 0.565655565843456	Fisher (1932)	Xsq	3.26431	0.514607	0.998127	1
17_415	0.656548437148473, 0.311207042405022	Fisher (1932)	Xsq	3.17611	0.528798	0.998127	1
17_417	0.209083079352607, 0.968550122988557	Fisher (1932)	Xsq	3.19396	0.525908	0.998127	1
17_42	0.172076460442652, 0.32651418946252	Fisher (1932)	Xsq	5.7582	0.217949	0.998127	1
17_438	0.178208052880602, 0.46913182046668, 0.641247016032891, 0.242321405908391	Fisher (1932)	Xsq	8.68701	0.369383	0.998127	1
17_441	0.343562802028401, 0.486616333509321	Fisher (1932)	Xsq	3.57733	0.466218	0.998127	1
17_45	0.432278287459689, 0.89281882013063	Fisher (1932)	Xsq	1.90411	0.753389	0.998127	1
17_47	0.542753964203879, 0.631939092340254	Fisher (1932)	Xsq	2.14012	0.710005	0.998127	1
17_48	0.202870021939346, 0.676161423202456	Fisher (1932)	Xsq	3.97303	0.409669	0.998127	1
17_5	0.277622971412468, 0.478053087857583, 0.596727062991738	Fisher (1932)	Xsq	5.07164	0.534658	0.998127	1
17_51	0.42247694122835, 0.411406442328595, 0.694418432508141, 0.642968404617967	Fisher (1932)	Xsq	5.11227	0.745512	0.998127	1
17_54	0.142198950247915, 0.37375783343708, 0.172201123694574	Fisher (1932)	Xsq	9.38754	0.152928	0.998127	1
17_55	0.82076187657486, 0.97412198323555, 0.970980974631021, 0.43002337026034, 0.934485585650853	Fisher (1932)	Xsq	2.32973	0.993132	0.998127	1
17_56	0.0940645193467821, 0.329590719230897, 0.575636087323009	Fisher (1932)	Xsq	8.05192	0.234324	0.998127	1
17_58	0.701443613195963, 0.680060389151942, 0.690439616276201, 0.0420825937017669	Fisher (1932)	Xsq	8.55747	0.380989	0.998127	1
17_59	0.849306571148284, 0.968187112435332, 0.709965398604254, 0.60109624419387	Fisher (1932)	Xsq	2.09441	0.97798	0.998127	1
17_60	0.571597971743407, 0.910568574565678	Fisher (1932)	Xsq	1.30601	0.860355	0.998127	1
17_62	0.548899310761419, 0.67088201479224, 0.47403341083966	Fisher (1932)	Xsq	3.49096	0.745172	0.998127	1
17_63	0.174600922732993, 0.427907960331087	Fisher (1932)	Xsq	5.1882	0.268526	0.998127	1
17_64	0.563514909244617, 0.39346763783929, 0.175347604440868, 0.261772934939069	Fisher (1932)	Xsq	9.17516	0.327736	0.998127	1
17_66	0.589956909942544, 0.602263700801004, 0.790567185072852	Fisher (1932)	Xsq	2.53954	0.864016	0.998127	1
17_68	0.269762372965354, 0.767633453838335	Fisher (1932)	Xsq	3.14931	0.533156	0.998127	1
17_74	0.487499005936836, 0.423681865424752	Fisher (1932)	Xsq	3.15448	0.532315	0.998127	1
17_85	0.769316602745317, 0.453793383950893, 0.610150252911357	Fisher (1932)	Xsq	3.09283	0.797109	0.998127	1
17_86	0.354822819626217, 0.42880779580098	Fisher (1932)	Xsq	3.76577	0.438633	0.998127	1
17_9	0.971455874866969, 0.46330463104176	Fisher (1932)	Xsq	1.59666	0.809392	0.998127	1
18_11	0.398735690755261, 0.5776648348305	Fisher (1932)	Xsq	2.93644	0.568518	0.998127	1
18_16	0.602060527307575, 0.924808607391199, 0.977993764017916	Fisher (1932)	Xsq	1.21564	0.976105	0.998127	1
18_2	0.803594939505288, 0.359923283081581, 0.527846283698103	Fisher (1932)	Xsq	3.75895	0.709258	0.998127	1
18_24	0.267490639737158, 0.910470524816112	Fisher (1932)	Xsq	2.82493	0.587537	0.998127	1
18_25	0.848412567904419, 0.803495342102502	Fisher (1932)	Xsq	0.766344	0.942902	0.998127	1
18_37	0.209837789576911, 0.188186739041356, 0.225278894372894	Fisher (1932)	Xsq	9.44431	0.150089	0.998127	1
18_49	0.327150600093849, 0.98002278323191, 0.0170388935218189	Fisher (1932)	Xsq	10.4195	0.10806	0.998127	1
18_55	0.593333436906947, 0.63744557208994	Fisher (1932)	Xsq	1.94457	0.745953	0.998127	1
18_67	0.461737262161483, 0.906238616824577	Fisher (1932)	Xsq	1.74242	0.782998	0.998127	1
18_9	0.0808133922140468, 0.492143465437768	Fisher (1932)	Xsq	6.4492	0.16802	0.998127	1
19_11	0.290975213681562, 0.849583996504487	Fisher (1932)	Xsq	2.79505	0.592687	0.998127	1
19_116	0.522129606639632, 0.370687548789122	Fisher (1932)	Xsq	3.28447	0.511397	0.998127	1
19_118	0.3799435875804, 0.370190477994019	Fisher (1932)	Xsq	3.92294	0.416535	0.998127	1
19_12	0.0699017600851769, 0.0595299798093582	Fisher (1932)	Xsq	10.9639	0.026973	0.998127	1
19_121	0.85250329815751, 0.19310527410891	Fisher (1932)	Xsq	3.6082	0.461619	0.998127	1
19_128	0.839534989984041, 0.198649309822926	Fisher (1932)	Xsq	3.58224	0.465484	0.998127	1
19_138	0.916716992037013, 0.183739868826488	Fisher (1932)	Xsq	3.56238	0.468457	0.998127	1
19_142	0.520232062308957, 0.208784599600459	Fisher (1932)	Xsq	4.43986	0.349738	0.998127	1
19_143	0.759778639877142, 0.0743934374981796	Fisher (1932)	Xsq	5.74623	0.218918	0.998127	1
19_146	0.331615967994722, 0.561382927613276	Fisher (1932)	Xsq	3.36226	0.499129	0.998127	1
19_148	0.922396985183755, 0.76635237598981	Fisher (1932)	Xsq	0.693786	0.952093	0.998127	1
19_15	0.951468119766406, 0.228228043934308	Fisher (1932)	Xsq	3.05432	0.548777	0.998127	1
19_150	0.683363987478813, 0.0843625279440599	Fisher (1932)	Xsq	5.70672	0.222147	0.998127	1
19_163	0.28548956766744, 0.538972226745446	Fisher (1932)	Xsq	3.74328	0.441862	0.998127	1
19_165	0.429914146947762, 0.254003472190959	Fisher (1932)	Xsq	4.42915	0.351031	0.998127	1
19_166	0.69147547327235, 0.529330879184819	Fisher (1932)	Xsq	2.01014	0.733894	0.998127	1
19_176	0.669679567127092, 0.554084159641298	Fisher (1932)	Xsq	1.98279	0.738925	0.998127	1
19_18	0.17057692283809, 0.292852702130563	Fisher (1932)	Xsq	5.99331	0.199649	0.998127	1
19_19	0.621498252610117, 0.552841367811636	Fisher (1932)	Xsq	2.13661	0.710649	0.998127	1
19_193	0.861066305033858, 0.619642621121594	Fisher (1932)	Xsq	1.25639	0.86873	0.998127	1
19_195	0.993347498935721, 0.54212642859752	Fisher (1932)	Xsq	1.23786	0.871826	0.998127	1
19_2	0.142643318670448, 0.201439107595282	Fisher (1932)	Xsq	7.09935	0.13073	0.998127	1
19_201	0.234318709759143, 0.395365309095768	Fisher (1932)	Xsq	4.75804	0.313037	0.998127	1
19_208	0.653929557698419, 0.577567858949832	Fisher (1932)	Xsq	1.94737	0.745439	0.998127	1
19_216	0.20357537510094, 0.154534791724474	Fisher (1932)	Xsq	6.91811	0.14028	0.998127	1
19_227	0.92330477500178, 0.913384177937698, 0.59526603461798	Fisher (1932)	Xsq	1.37828	0.967166	0.998127	1
19_232	0.53373813203303, 0.278317985542882	Fisher (1932)	Xsq	3.81368	0.431808	0.998127	1
19_233	0.534312769095251, 0.641760045878411	Fisher (1932)	Xsq	2.14063	0.709912	0.998127	1
19_234	0.57204601063098, 0.357102620499879	Fisher (1932)	Xsq	3.17654	0.528729	0.998127	1
19_24	0.903631738405134, 0.515874530817673, 0.443171282941104	Fisher (1932)	Xsq	3.15405	0.789279	0.998127	1
19_243	0.542309523336789, 0.481532998622472	Fisher (1932)	Xsq	2.6854	0.611772	0.998127	1
19_247	0.473853883814614, 0.331706339378156	Fisher (1932)	Xsq	3.70072	0.448021	0.998127	1
19_248	0.377203834058484, 0.873992815962797	Fisher (1932)	Xsq	2.21931	0.695496	0.998127	1
19_250	0.302716334610035, 0.989593610712736	Fisher (1932)	Xsq	2.41084	0.660669	0.998127	1
19_254	0.817046464846625, 0.919104961946118, 0.105560448438174, 0.968054260439665	Fisher (1932)	Xsq	5.13471	0.743086	0.998127	1
19_255	0.404501829997797, 0.868695652909741, 0.768496468196533	Fisher (1932)	Xsq	2.61836	0.854993	0.998127	1
19_260	0.193127489084841, 0.570855476501309, 0.446945957190467, 0.126847968731724	Fisher (1932)	Xsq	10.1502	0.254641	0.998127	1
19_262	0.631523339266515, 0.989675956128652	Fisher (1932)	Xsq	0.939996	0.918754	0.998127	1
19_27	0.23078668339501, 0.954065916497198	Fisher (1932)	Xsq	3.02657	0.553389	0.998127	1
19_274	0.295643925522647, 0.488254506117695	Fisher (1932)	Xsq	3.87104	0.42374	0.998127	1
19_277	0.318650438860171, 0.0189128421935902	Fisher (1932)	Xsq	10.2231	0.0368319	0.998127	1
19_283	0.719740166008905, 0.809592833841728	Fisher (1932)	Xsq	1.08018	0.897404	0.998127	1
19_284	0.817679568092872, 0.32981493805954	Fisher (1932)	Xsq	2.62102	0.623105	0.998127	1
19_285	0.769261629985888, 0.672604860813373, 0.588842313782753	Fisher (1932)	Xsq	2.37704	0.881967	0.998127	1
19_287	0.489133206833494, 0.31515373696597, 0.691838977410579	Fisher (1932)	Xsq	4.47643	0.612485	0.998127	1
19_306	0.91530758861235, 0.97741968752673	Fisher (1932)	Xsq	0.222669	0.994244	0.998127	1
19_318	0.903825105302463, 0.749943426338046	Fisher (1932)	Xsq	0.777754	0.941405	0.998127	1
19_322	0.454520676075334, 0.398003886708065	Fisher (1932)	Xsq	3.41961	0.490206	0.998127	1
19_327	0.325972199255508, 0.58728484497526	Fisher (1932)	Xsq	3.30638	0.507923	0.998127	1
19_333	0.105337480131482, 0.358244803964731	Fisher (1932)	Xsq	6.55425	0.161404	0.998127	1
19_34	0.407730417980762, 0.815237889410624, 0.38572146900278	Fisher (1932)	Xsq	4.10813	0.662046	0.998127	1
19_344	0.1679496689153, 0.99908323395495	Fisher (1932)	Xsq	3.57002	0.467312	0.998127	1
19_346	0.0237159356986175, 0.450606521409536	Fisher (1932)	Xsq	9.07754	0.0591904	0.998127	1
19_352	0.510546885908762, 0.591431225946464	Fisher (1932)	Xsq	2.39497	0.663537	0.998127	1
19_356	0.380636356048149, 0.238035688585384	Fisher (1932)	Xsq	4.80249	0.30817	0.998127	1
19_359	0.324341588510304, 0.358826618970735	Fisher (1932)	Xsq	4.30175	0.366706	0.998127	1
19_36	0.596437704405119, 0.903231035392637	Fisher (1932)	Xsq	1.23711	0.871951	0.998127	1
19_366	0.283678320090933, 0.169951944124338, 0.221705287413657, 0.536499216882659, 0.887640091668764, 0.107872188693331	Fisher (1932)	Xsq	15.0145	0.240645	0.998127	1
19_368	0.252048815848838, 0.637779173784809	Fisher (1932)	Xsq	3.65579	0.454588	0.998127	1
19_370	0.32291757479672, 0.924871163426249	Fisher (1932)	Xsq	2.41692	0.659572	0.998127	1
19_371	0.374222538556156, 0.515962324083597, 0.0503800748640769, 0.446654058013091	Fisher (1932)	Xsq	10.8775	0.208737	0.998127	1
19_372	0.13205476063044, 0.150723401537878	Fisher (1932)	Xsq	7.83369	0.0978637	0.998127	1
19_379	0.821104142078569, 0.493912626136389, 0.429663364315749	Fisher (1932)	Xsq	3.49451	0.7447	0.998127	1
19_382	0.663900791534576, 0.464499067930629	Fisher (1932)	Xsq	2.35284	0.671167	0.998127	1
19_39	0.9591662598313, 0.570967419642305	Fisher (1932)	Xsq	1.20423	0.877402	0.998127	1
19_390	0.690846561234334, 0.386252737480792, 0.461609762053556, 0.426069327197719	Fisher (1932)	Xsq	5.89458	0.659039	0.998127	1
19_395	0.720602707384937, 0.62392905843993, 0.0444533968926946	Fisher (1932)	Xsq	7.8254	0.251176	0.998127	1
19_397	0.587217295596082, 0.769546581142745	Fisher (1932)	Xsq	1.58863	0.810835	0.998127	1
19_40	0.234339692502737, 0.251718497724696, 0.762520409980419	Fisher (1932)	Xsq	6.20311	0.400827	0.998127	1
19_404	0.794514486208799, 0.0309539270755261, 0.564462191408728	Fisher (1932)	Xsq	8.55432	0.200237	0.998127	1
19_415	0.0568578932627743, 0.400550459091155	Fisher (1932)	Xsq	7.56423	0.10891	0.998127	1
19_418	0.263944138146626, 0.73112826513335	Fisher (1932)	Xsq	3.29037	0.51046	0.998127	1
19_419	0.515301609575779, 0.341960461387654, 0.177881707339298, 0.686542856255109	Fisher (1932)	Xsq	7.67757	0.465582	0.998127	1
19_421	0.578143596301505, 0.632539185399341	Fisher (1932)	Xsq	2.01189	0.733571	0.998127	1
19_422	0.511390376647701, 0.0827929597844967	Fisher (1932)	Xsq	6.32407	0.176219	0.998127	1
19_423	0.543253863465942, 0.231699759681568, 0.820158622122646	Fisher (1932)	Xsq	4.5415	0.60381	0.998127	1
19_434	0.570989426091552, 0.532463780208361	Fisher (1932)	Xsq	2.38125	0.666018	0.998127	1
19_435	0.264686427608817, 0.332397494814943	Fisher (1932)	Xsq	4.86127	0.301831	0.998127	1
19_442	0.408197648603292, 0.5727513763372	Fisher (1932)	Xsq	2.90661	0.573573	0.998127	1
19_45	0.956068430264436, 0.537170019144144	Fisher (1932)	Xsq	1.33273	0.855798	0.998127	1
19_451	0.327999131410023, 0.555936162754884	Fisher (1932)	Xsq	3.40369	0.492672	0.998127	1
19_452	0.773885992349343, 0.977770762839986	Fisher (1932)	Xsq	0.557621	0.967654	0.998127	1
19_454	0.394628922910587, 0.887070580633275	Fisher (1932)	Xsq	2.09928	0.717505	0.998127	1
19_459	0.77334948411224, 0.551582391297299	Fisher (1932)	Xsq	1.70398	0.789995	0.998127	1
19_466	0.611857921781997, 0.686124018243509	Fisher (1932)	Xsq	1.7359	0.784186	0.998127	1
19_468	0.407406694376382, 0.420692581908073	Fisher (1932)	Xsq	3.52759	0.473695	0.998127	1
19_469	0.0875811757947789, 0.18750520224471	Fisher (1932)	Xsq	8.21828	0.0839019	0.998127	1
19_472	0.714080757120835, 0.513414585701303	Fisher (1932)	Xsq	2.00686	0.734497	0.998127	1
19_474	0.72795794133385, 0.664829867447932, 0.542594322149687, 0.40734080722642, 0.105592818133484, 0.89464836627526	Fisher (1932)	Xsq	9.18945	0.68667	0.998127	1
19_49	0.07635436015883, 0.72726308552906, 0.143154688397556	Fisher (1932)	Xsq	9.66933	0.139286	0.998127	1
19_50	0.39462348483693, 0.491406236163556	Fisher (1932)	Xsq	3.28061	0.51201	0.998127	1
19_51	0.0545397069685897, 0.454733088387179	Fisher (1932)	Xsq	7.39374	0.116487	0.998127	1
19_53	0.0570425203953367, 0.235453672992275, 0.752616258607282	Fisher (1932)	Xsq	9.1888	0.163235	0.998127	1
19_54	0.768490789614521, 0.432216270300916	Fisher (1932)	Xsq	2.20431	0.69824	0.998127	1
19_57	0.85740134518326, 0.932086017181494	Fisher (1932)	Xsq	0.448359	0.97833	0.998127	1
19_70	0.508633175466155, 0.0813673569318737	Fisher (1932)	Xsq	6.36962	0.173193	0.998127	1
19_71	0.803707650885525, 0.821802062719428	Fisher (1932)	Xsq	0.829551	0.934443	0.998127	1
19_85	0.775533849090462, 0.710522635981572	Fisher (1932)	Xsq	1.19192	0.879428	0.998127	1
19_91	0.656311865106166, 0.215098480860011, 0.957640758650116	Fisher (1932)	Xsq	4.00212	0.676389	0.998127	1
19_96	0.566328697533501, 0.895683763995734	Fisher (1932)	Xsq	1.3575	0.851548	0.998127	1
19_98	0.982043648038044, 0.34407432570254, 0.669388943061528	Fisher (1932)	Xsq	2.97281	0.812251	0.998127	1
2_100	0.382584881961086, 0.846771436073875	Fisher (1932)	Xsq	2.25426	0.689109	0.998127	1
2_112	0.787663793529986, 0.051814306702106	Fisher (1932)	Xsq	6.39755	0.171361	0.998127	1
2_119	0.452866496811011, 0.9448573370825	Fisher (1932)	Xsq	1.69776	0.791125	0.998127	1
2_120	0.0531992168736594, 0.127393403758237	Fisher (1932)	Xsq	9.98837	0.040624	0.998127	1
2_121	0.648332126991384, 0.404973471631311	Fisher (1932)	Xsq	2.67457	0.613672	0.998127	1
2_122	0.455538937367352, 0.395532499076506	Fisher (1932)	Xsq	3.42759	0.488973	0.998127	1
2_134	0.559527843236299, 0.948302107613478, 0.623772174193457	Fisher (1932)	Xsq	2.21143	0.899263	0.998127	1
2_159	0.289624460443478, 0.190916561596375	Fisher (1932)	Xsq	5.79018	0.215375	0.998127	1
2_16	0.31812171312083, 0.317496523392521	Fisher (1932)	Xsq	4.58522	0.332562	0.998127	1
2_162	0.784998948836079, 0.0138011928823525	Fisher (1932)	Xsq	9.05015	0.0598582	0.998127	1
2_17	0.82437352337935, 0.717491448615479	Fisher (1932)	Xsq	1.05025	0.902083	0.998127	1
2_182	0.0505856451150534, 0.260029500847709	Fisher (1932)	Xsq	8.6621	0.0701233	0.998127	1
2_202	0.210577156952317, 0.61241972988626	Fisher (1932)	Xsq	4.09648	0.393106	0.998127	1
2_204	0.947541447970124, 0.165255452722346	Fisher (1932)	Xsq	3.70829	0.446921	0.998127	1
2_205	0.723773688366788, 0.151902206279074	Fisher (1932)	Xsq	4.41559	0.352674	0.998127	1
2_209	0.728007753940859, 0.116285075258723	Fisher (1932)	Xsq	4.93831	0.293686	0.998127	1
2_212	0.0522215287220054, 0.949304382361818	Fisher (1932)	Xsq	6.00857	0.198509	0.998127	1
2_22	0.148910620996419, 0.114889693081123, 0.182872344902397	Fisher (1932)	Xsq	11.5343	0.0732013	0.998127	1
2_220	0.451056118112583, 0.473188440663988	Fisher (1932)	Xsq	3.08885	0.543068	0.998127	1
2_221	0.662721252469351, 0.920003978982483, 0.95760426977827, 0.938926698329986, 0.145419703330851	Fisher (1932)	Xsq	5.0585	0.887236	0.998127	1
2_224	0.525702133478172, 0.143150979508213	Fisher (1932)	Xsq	5.17375	0.26993	0.998127	1
2_226	0.0298276726376026, 0.281943055615208	Fisher (1932)	Xsq	9.55674	0.0485944	0.998127	1
2_23	0.369171964662129, 0.15907897555204	Fisher (1932)	Xsq	5.66969	0.225211	0.998127	1
2_232	0.806590427142481, 0.0513356092082901	Fisher (1932)	Xsq	6.36862	0.173259	0.998127	1
2_234	0.717303802832402, 0.0787458593132172	Fisher (1932)	Xsq	5.74757	0.21881	0.998127	1
2_242	0.928742867672846, 0.942541446471919	Fisher (1932)	Xsq	0.266197	0.99189	0.998127	1
2_244	0.527251846113189, 0.989344902278736	Fisher (1932)	Xsq	1.30158	0.861108	0.998127	1
2_245	0.327368459362608, 0.455945894955328	Fisher (1932)	Xsq	3.8041	0.433167	0.998127	1
2_248	0.998091262866945, 0.343329141913785	Fisher (1932)	Xsq	2.14195	0.709669	0.998127	1
2_25	0.0971802717661197, 0.953720764583624	Fisher (1932)	Xsq	4.75714	0.313136	0.998127	1
2_253	0.59119114694281, 0.913497282821224	Fisher (1932)	Xsq	1.23218	0.872772	0.998127	1
2_257	0.682311850066355, 0.707193995253199, 0.671349897577395	Fisher (1932)	Xsq	2.25437	0.894882	0.998127	1
2_26	0.927499869494924, 0.365827058878441	Fisher (1932)	Xsq	2.16171	0.706044	0.998127	1
2_270	0.38430518938003, 0.993739770436805	Fisher (1932)	Xsq	1.9252	0.749515	0.998127	1
2_272	0.177489688529817, 0.748738245384251, 0.00924615077621035	Fisher (1932)	Xsq	13.4035	0.0370573	0.998127	1
2_279	0.653025646805985, 0.38576477735558, 0.464154002769961	Fisher (1932)	Xsq	4.29241	0.637171	0.998127	1
2_285	0.464148617407644, 0.646449503507827, 0.593821414383074, 0.708375267594116	Fisher (1932)	Xsq	4.13954	0.844319	0.998127	1
2_296	0.891695190453313, 0.547316512222727	Fisher (1932)	Xsq	1.43472	0.838139	0.998127	1
2_309	0.392241978859022, 0.471693140301252, 0.414643001470995, 0.960820060763554, 0.0960520618242778	Fisher (1932)	Xsq	9.90095	0.449226	0.998127	1
2_310	0.129129317422785, 0.649192228807373	Fisher (1932)	Xsq	4.95793	0.291641	0.998127	1
2_320	0.183988296208951, 0.689914482902283	Fisher (1932)	Xsq	4.12814	0.388941	0.998127	1
2_327	0.808674660553275, 0.0790582601106299	Fisher (1932)	Xsq	5.49986	0.239742	0.998127	1
2_332	0.758610046810118, 0.113478566904045	Fisher (1932)	Xsq	4.90482	0.297204	0.998127	1
2_337	0.517753892686777, 0.373642099558713	Fisher (1932)	Xsq	3.28542	0.511245	0.998127	1
2_34	0.388777260180115, 0.279514873444588	Fisher (1932)	Xsq	4.4389	0.349854	0.998127	1
2_362	0.254330236773496, 0.355784807595911	Fisher (1932)	Xsq	4.8051	0.307886	0.998127	1
2_379	0.103723173678199, 0.294075549644465	Fisher (1932)	Xsq	6.9799	0.136954	0.998127	1
2_392	0.761027664581657, 0.290418412763022, 0.386403139631248	Fisher (1932)	Xsq	4.92078	0.554013	0.998127	1
2_400	0.690046911363305, 0.595330491200013	Fisher (1932)	Xsq	1.77927	0.776273	0.998127	1
2_404	0.630321672014344, 0.628040762053962, 0.751805251087786	Fisher (1932)	Xsq	2.42391	0.876885	0.998127	1
2_405	0.846988312405987, 0.532499104084765, 0.487959929987238	Fisher (1932)	Xsq	3.02753	0.805384	0.998127	1
2_406	0.983250687105392, 0.926883092807491, 0.742021090543741, 0.610688729483023	Fisher (1932)	Xsq	1.76873	0.9873	0.998127	1
2_407	0.114645050190842, 0.682871804196103	Fisher (1932)	Xsq	5.09473	0.277715	0.998127	1
2_419	0.545708853632484, 0.743306026384417, 0.632045602349239, 0.752481126086861	Fisher (1932)	Xsq	3.29098	0.914793	0.998127	1
2_423	0.00589982300835485, 0.14604459505242, 0.857701467979685	Fisher (1932)	Xsq	14.4204	0.0252773	0.998127	1
2_424	0.194504058437886, 0.64811230860452, 0.304279249775537, 0.926355835934237, 0.515512427966709	Fisher (1932)	Xsq	7.99979	0.628858	0.998127	1
2_425	0.748547508752284, 0.189446587967247	Fisher (1932)	Xsq	3.90654	0.418802	0.998127	1
2_426	0.221550312438578, 0.501204660390159	Fisher (1932)	Xsq	4.39569	0.355095	0.998127	1
2_43	0.42531472889632, 0.494990441196256	Fisher (1932)	Xsq	3.11629	0.538557	0.998127	1
2_450	0.24643184530113, 0.27595574343152, 0.20753828024882	Fisher (1932)	Xsq	8.52125	0.202346	0.998127	1
2_453	0.198437807910809, 0.457230311131646, 0.287868521981109	Fisher (1932)	Xsq	7.2902	0.294842	0.998127	1
2_457	0.803457608153393, 0.935146278518249, 0.0632538596630889	Fisher (1932)	Xsq	6.09296	0.412857	0.998127	1
2_470	0.192685183730144, 0.551086218855169, 0.467127401645293	Fisher (1932)	Xsq	6.00743	0.422358	0.998127	1
2_483	0.766988866234054, 0.711043268817365	Fisher (1932)	Xsq	1.21261	0.876018	0.998127	1
2_488	0.663517596080556, 0.680638180149075	Fisher (1932)	Xsq	1.58985	0.810615	0.998127	1
2_489	0.216258036395713, 0.446736760839126	Fisher (1932)	Xsq	4.67414	0.322396	0.998127	1
2_493	0.552978133919827, 0.0531109208508956	Fisher (1932)	Xsq	7.05562	0.132978	0.998127	1
2_499	0.1658607975467, 0.492083992726664	Fisher (1932)	Xsq	5.01142	0.286127	0.998127	1
2_5	0.307744568538072, 0.258495730077808	Fisher (1932)	Xsq	5.06272	0.280922	0.998127	1
2_513	0.943317202044143, 0.524304546421877	Fisher (1932)	Xsq	1.40807	0.842791	0.998127	1
2_527	0.281678314947704, 0.805872444195831	Fisher (1932)	Xsq	2.96564	0.563592	0.998127	1
2_528	0.219269595412852, 0.974616558439876	Fisher (1932)	Xsq	3.08633	0.543484	0.998127	1
2_540	0.799933598699113, 0.74308153886017	Fisher (1932)	Xsq	1.04035	0.903617	0.998127	1
2_549	0.934433397040958, 0.583702689507445	Fisher (1932)	Xsq	1.21236	0.87606	0.998127	1
2_551	0.908748092910627, 0.276725039257952	Fisher (1932)	Xsq	2.76084	0.598612	0.998127	1
2_569	0.961208429813961, 0.687466851387065	Fisher (1932)	Xsq	0.828611	0.934572	0.998127	1
2_572	0.132801525934096, 0.121102795945903	Fisher (1932)	Xsq	8.26003	0.0825042	0.998127	1
2_574	0.551960549235486, 0.971134303889402, 0.526852901417839	Fisher (1932)	Xsq	2.52881	0.86523	0.998127	1
2_578	0.575768764507788, 0.0890763406662325	Fisher (1932)	Xsq	5.94062	0.203627	0.998127	1
2_585	0.895751565481755, 0.649583834447579	Fisher (1932)	Xsq	1.08303	0.896955	0.998127	1
2_586	0.759104370978899, 0.34871150644305	Fisher (1932)	Xsq	2.65825	0.616539	0.998127	1
2_60	0.655464766947347, 0.298698362078292, 0.0670033635982308	Fisher (1932)	Xsq	8.66749	0.19316	0.998127	1
2_64	0.947833470051649, 0.488952030901573	Fisher (1932)	Xsq	1.53813	0.819866	0.998127	1
2_7	0.897576917772413, 0.623050742971727	Fisher (1932)	Xsq	1.16237	0.884255	0.998127	1
2_76	0.269185104474477, 0.468342658989921	Fisher (1932)	Xsq	4.14182	0.387152	0.998127	1
2_82	0.150372024092521, 0.463491318000932, 0.0724736358768697	Fisher (1932)	Xsq	10.5763	0.102388	0.998127	1
2_86	0.606237509398995, 0.530426728931087	Fisher (1932)	Xsq	2.26911	0.686398	0.998127	1
2_88	0.392759187306641, 0.909270998411476	Fisher (1932)	Xsq	2.05934	0.724845	0.998127	1
2_90	0.152302073082019, 0.995462757889127	Fisher (1932)	Xsq	3.77287	0.437616	0.998127	1
2_97	0.733381146515431, 0.618594222683751	Fisher (1932)	Xsq	1.58079	0.81224	0.998127	1
2_98	0.709868269230668, 0.393365667003502	Fisher (1932)	Xsq	2.55138	0.635459	0.998127	1
20_104	0.935657728491889, 0.396574579897607	Fisher (1932)	Xsq	1.98279	0.738924	0.998127	1
20_112	0.434368147377718, 0.956707770241001, 0.62143317765268, 0.337831514890503, 0.0680086293088077, 0.673339876886594	Fisher (1932)	Xsq	11.0454	0.525035	0.998127	1
20_115	0.366385829113095, 0.320235084997027	Fisher (1932)	Xsq	4.28554	0.36874	0.998127	1
20_12	0.793065627867444, 0.843788200718679	Fisher (1932)	Xsq	0.803406	0.937991	0.998127	1
20_123	0.052956706929679, 0.916630745351261	Fisher (1932)	Xsq	6.05066	0.195397	0.998127	1
20_129	0.979221490910756, 0.690466828957915	Fisher (1932)	Xsq	0.78277	0.940743	0.998127	1
20_13	0.224836722183719, 0.0265174257606234, 0.417412132575303, 0.568655820178477	Fisher (1932)	Xsq	13.121	0.107754	0.998127	1
20_130	0.343852415563234, 0.374633017149224	Fisher (1932)	Xsq	4.0987	0.392813	0.998127	1
20_141	0.678769528169475, 0.413684145399244	Fisher (1932)	Xsq	2.54025	0.637443	0.998127	1
20_143	0.294834779336928, 0.554812090444571	Fisher (1932)	Xsq	3.62093	0.45973	0.998127	1
20_145	0.828603002404329, 0.359212754274857, 0.240838562175874, 0.476883631847328, 0.109549210633791, 0.586273378293901, 0.373970958274736, 0.407350167897664	Fisher (1932)	Xsq	16.006	0.452546	0.998127	1
20_39	0.317925823748384, 0.797439622857628	Fisher (1932)	Xsq	2.74457	0.601438	0.998127	1
20_42	0.95875441404049, 0.728433591326168, 0.829590164042751, 0.937650082312523, 0.949495155400949, 0.18829014770545, 0.265896881380217, 0.682528889487549	Fisher (1932)	Xsq	8.07675	0.946549	0.998127	1
20_44	0.308966234012684, 0.461347160401422	Fisher (1932)	Xsq	3.89626	0.420228	0.998127	1
20_54	0.941022417476815, 0.782092967373342	Fisher (1932)	Xsq	0.61314	0.961592	0.998127	1
20_57	0.503459419882663, 0.684629800813271	Fisher (1932)	Xsq	2.13026	0.711816	0.998127	1
20_8	0.347975939425723, 0.505585657352755	Fisher (1932)	Xsq	3.47532	0.481641	0.998127	1
20_85	0.1798006291637, 0.242647977831429	Fisher (1932)	Xsq	6.2641	0.180274	0.998127	1
20_86	0.00723841366981745, 0.522398690831881	Fisher (1932)	Xsq	11.1554	0.0248724	0.998127	1
20_94	0.49452591744347, 0.584675299377502	Fisher (1932)	Xsq	2.48171	0.647914	0.998127	1
20_96	0.645895324326738, 0.964159442468354	Fisher (1932)	Xsq	0.947233	0.917689	0.998127	1
21_14	0.226695759866507, 0.993276736299772	Fisher (1932)	Xsq	2.98178	0.560878	0.998127	1
22_13	0.110947664526361, 0.256003346809698	Fisher (1932)	Xsq	7.12252	0.129553	0.998127	1
22_17	0.419002750110714, 0.303582746249173	Fisher (1932)	Xsq	4.12396	0.38949	0.998127	1
22_3	0.789044733212262, 0.678007127162722	Fisher (1932)	Xsq	1.25106	0.869623	0.998127	1
22_35	0.859122011589123, 0.875072856114589, 0.28428001179506, 0.397644142286299	Fisher (1932)	Xsq	4.93057	0.76497	0.998127	1
22_42	0.614614594575713, 0.319614209006879	Fisher (1932)	Xsq	3.2548	0.516125	0.998127	1
22_43	0.066178979147648, 0.339908448519416	Fisher (1932)	Xsq	7.58894	0.107851	0.998127	1
22_6	0.850924742055807, 0.943642433152393	Fisher (1932)	Xsq	0.438879	0.979172	0.998127	1
22_68	0.470797066086211, 0.646841232073842	Fisher (1932)	Xsq	2.37797	0.666613	0.998127	1
22_72	0.132430973913024, 0.575851315187461	Fisher (1932)	Xsq	5.1472	0.272525	0.998127	1
22_75	0.715485511571863, 0.273546952558776, 0.0954844770349913, 0.165694455077717	Fisher (1932)	Xsq	11.555	0.172192	0.998127	1
22_76	0.53571099617333, 0.843216809445034	Fisher (1932)	Xsq	1.58938	0.810699	0.998127	1
3_103	0.970548793918054, 0.63427476667684	Fisher (1932)	Xsq	0.970333	0.914261	0.998127	1
3_106	0.251190082596802, 0.770425724553463	Fisher (1932)	Xsq	3.28471	0.511358	0.998127	1
3_110	0.5601477528946, 0.473910027962221	Fisher (1932)	Xsq	2.65258	0.617537	0.998127	1
3_111	0.228432279899409, 0.0556779765025719	Fisher (1932)	Xsq	8.72937	0.0682315	0.998127	1
3_113	0.37876351504153, 0.591425836648618	Fisher (1932)	Xsq	2.99212	0.559144	0.998127	1
3_120	0.0312410315968901, 0.222461262098	Fisher (1932)	Xsq	9.93805	0.0414842	0.998127	1
3_122	0.358332955505115, 0.426657669720129	Fisher (1932)	Xsq	3.75613	0.440015	0.998127	1
3_132	0.957753257756412, 0.586322676263443, 0.922109013804916, 0.139849964727008	Fisher (1932)	Xsq	5.25065	0.730481	0.998127	1
3_137	0.866738508713506, 0.876828730928763, 0.778709979177017	Fisher (1932)	Xsq	1.04916	0.98368	0.998127	1
3_158	0.931585961244423, 0.830172052554711	Fisher (1932)	Xsq	0.513978	0.972126	0.998127	1
3_161	0.803647305638644, 0.483861431854776, 0.731682633411293	Fisher (1932)	Xsq	2.51392	0.866907	0.998127	1
3_166	0.888273986699297, 0.328508599351313	Fisher (1932)	Xsq	2.46333	0.651213	0.998127	1
3_194	0.38188161881032, 0.669845996283629	Fisher (1932)	Xsq	2.7267	0.60455	0.998127	1
3_202	0.622921513337149, 0.193744877871742	Fisher (1932)	Xsq	4.2291	0.375888	0.998127	1
3_203	0.996897207105408, 0.798805142082914	Fisher (1932)	Xsq	0.455492	0.977687	0.998127	1
3_210	0.270838182933156, 0.192035334781628	Fisher (1932)	Xsq	5.91262	0.20577	0.998127	1
3_215	0.809109761577529, 0.742447919971817	Fisher (1932)	Xsq	1.01925	0.906864	0.998127	1
3_222	0.999518384399473, 0.542157481581478, 0.974468633070634, 0.953323840734314, 0.80630748725225, 0.306445993441198, 0.376788833062049, 0.841034156505645, 0.559116601130259	Fisher (1932)	Xsq	7.62988	0.983652	0.998127	1
3_229	0.03400939604814, 0.118656402929962	Fisher (1932)	Xsq	11.0253	0.0262813	0.998127	1
3_231	0.897051785682811, 0.431894648322665, 0.291823535557074, 0.0456294735319754, 0.609577284379931, 0.321544014175212	Fisher (1932)	Xsq	13.7933	0.314104	0.998127	1
3_233	0.928773214510878, 0.398123052284699	Fisher (1932)	Xsq	1.98977	0.737641	0.998127	1
3_234	0.229419056588831, 0.669542145137793, 0.340026634027848	Fisher (1932)	Xsq	5.9042	0.434007	0.998127	1
3_237	0.830009820066167, 0.117845116340112	Fisher (1932)	Xsq	4.6494	0.325198	0.998127	1
3_240	0.546603330333853, 0.380833215682902, 0.343838520477081, 0.470009429802275	Fisher (1932)	Xsq	6.78402	0.560104	0.998127	1
3_250	0.257651599334452, 0.776390290232898	Fisher (1932)	Xsq	3.21849	0.521949	0.998127	1
3_251	0.411837992491036, 0.169783928270693, 0.553130863390568	Fisher (1932)	Xsq	6.50503	0.369052	0.998127	1
3_252	0.894300434393115, 0.16898360037543	Fisher (1932)	Xsq	3.77933	0.436693	0.998127	1
3_260	0.405902293176138, 0.818798012811656	Fisher (1932)	Xsq	2.20312	0.698458	0.998127	1
3_262	0.0561434703758384, 0.690768944321657	Fisher (1932)	Xsq	6.49959	0.164816	0.998127	1
3_270	0.0330766052014261, 0.56933995435532, 0.685077988273039	Fisher (1932)	Xsq	8.70086	0.191114	0.998127	1
3_275	0.569115967905035, 0.0944434082063065	Fisher (1932)	Xsq	5.84685	0.210881	0.998127	1
3_276	0.363441087158596, 0.665907457746962	Fisher (1932)	Xsq	2.83749	0.58538	0.998127	1
3_278	0.618099435237443, 0.777535332764331	Fisher (1932)	Xsq	1.46546	0.832741	0.998127	1
3_288	0.103435033366837, 0.679632304841611	Fisher (1932)	Xsq	5.31003	0.256939	0.998127	1
3_293	0.0363537981687824, 0.842589380902821	Fisher (1932)	Xsq	6.97146	0.137404	0.998127	1
3_295	0.437899532181725, 0.423066972400176, 0.842287572348156, 0.32857213863748	Fisher (1932)	Xsq	5.94125	0.653813	0.998127	1
3_298	0.890432807704025, 0.813965427897635, 0.504199743897057, 0.653574772897234, 0.622749248306681, 0.819287360160167, 0.538538629537239, 0.60168670113239, 0.740752737234928	Fisher (1932)	Xsq	7.0638	0.989577	0.998127	1
3_308	0.125850954468445, 0.423591111315182	Fisher (1932)	Xsq	5.86329	0.209593	0.998127	1
3_327	0.751382959981548, 0.625432173020254, 0.345927330424509	Fisher (1932)	Xsq	3.63336	0.726151	0.998127	1
3_343	0.848049472937755, 0.882150045922433	Fisher (1932)	Xsq	0.580419	0.965215	0.998127	1
3_42	0.637299563275818, 0.883096474008311	Fisher (1932)	Xsq	1.14967	0.886313	0.998127	1
3_43	0.41491712199772, 0.976012562750513	Fisher (1932)	Xsq	1.80791	0.771034	0.998127	1
3_45	0.731754313893361, 0.626276759441884	Fisher (1932)	Xsq	1.56055	0.815865	0.998127	1
3_49	0.295124094593431, 0.454823024342831	Fisher (1932)	Xsq	4.01641	0.403789	0.998127	1
3_64	0.15002714819271, 0.747192325567617	Fisher (1932)	Xsq	4.37674	0.357414	0.998127	1
3_71	0.878699286589396, 0.585277159245265	Fisher (1932)	Xsq	1.32996	0.856271	0.998127	1
3_72	0.856456970336729, 0.574875555811313	Fisher (1932)	Xsq	1.41711	0.841217	0.998127	1
3_82	0.592686156325457, 0.150651450517818, 0.852236412288343, 0.726599996669941	Fisher (1932)	Xsq	5.79029	0.670709	0.998127	1
3_83	0.242911364809972, 0.315659376998768	Fisher (1932)	Xsq	5.1363	0.273596	0.998127	1
3_87	0.255101480933615, 0.910396432783902, 0.595877461352005	Fisher (1932)	Xsq	3.95538	0.682715	0.998127	1
3_89	0.647606301913254, 0.473075897321579	Fisher (1932)	Xsq	2.36594	0.66879	0.998127	1
3_9	0.446772766705966, 0.32889623221062	Fisher (1932)	Xsq	3.83544	0.428735	0.998127	1
3_94	0.839515635866382, 0.68545443974489	Fisher (1932)	Xsq	1.10521	0.893445	0.998127	1
4_113	0.260654081963591, 0.293982776330516, 0.845142477810101, 0.0572511041047723	Fisher (1932)	Xsq	11.1947	0.190909	0.998127	1
4_116	0.963775070701495, 0.684173804417721	Fisher (1932)	Xsq	0.832881	0.933986	0.998127	1
4_117	0.936434503178618, 0.149611602102272	Fisher (1932)	Xsq	3.93078	0.415455	0.998127	1
4_13	0.915942841161315, 0.0485380026481656	Fisher (1932)	Xsq	6.22642	0.182865	0.998127	1
4_132	0.86750375081274, 0.670470221891881	Fisher (1932)	Xsq	1.08382	0.89683	0.998127	1
4_133	0.0608270386251659, 0.895560570871167	Fisher (1932)	Xsq	5.82005	0.212996	0.998127	1
4_154	0.115438922788995, 0.339023652761992	Fisher (1932)	Xsq	6.4814	0.165966	0.998127	1
4_164	0.549451673149377, 0.84161240759932, 0.998825007392204, 0.580560987916011	Fisher (1932)	Xsq	2.63241	0.95527	0.998127	1
4_180	0.73221814023389, 0.743905513608234	Fisher (1932)	Xsq	1.21504	0.875617	0.998127	1
4_187	0.778591803107931, 0.436337610858269, 0.85528215800122	Fisher (1932)	Xsq	2.47186	0.871603	0.998127	1
4_188	0.175731503487858, 0.586506815951986, 0.415093558147075, 0.581292847516173, 0.353868605347054	Fisher (1932)	Xsq	9.4659	0.488531	0.998127	1
4_19	0.939701609926849, 0.415060164705787	Fisher (1932)	Xsq	1.88305	0.757258	0.998127	1
4_2	0.881717432051855, 0.202778253762479	Fisher (1932)	Xsq	3.44305	0.48659	0.998127	1
4_20	0.310896746599067, 0.0583113858868227	Fisher (1932)	Xsq	8.0205	0.09083	0.998127	1
4_207	0.770830340127849, 0.514857831829215	Fisher (1932)	Xsq	1.8483	0.763634	0.998127	1
4_21	0.442096192620481, 0.275914931366288	Fisher (1932)	Xsq	4.20778	0.378615	0.998127	1
4_223	0.14795156919727, 0.292548694569122	Fisher (1932)	Xsq	6.27999	0.179192	0.998127	1
4_228	0.627180072676583, 0.00795421523827153	Fisher (1932)	Xsq	10.6011	0.0314318	0.998127	1
4_229	0.61362844883664, 0.875910674368813	Fisher (1932)	Xsq	1.24171	0.871184	0.998127	1
4_232	0.197886080314742, 0.9667126803389	Fisher (1932)	Xsq	3.30784	0.507692	0.998127	1
4_234	0.78104452700497, 0.793712085046854	Fisher (1932)	Xsq	0.956315	0.916346	0.998127	1
4_236	0.734938292322215, 0.983193780876114	Fisher (1932)	Xsq	0.649836	0.957368	0.998127	1
4_245	0.163350410736622, 0.0946870335089699, 0.530680213158025, 0.0791515125266251	Fisher (1932)	Xsq	14.678	0.0657164	0.998127	1
4_248	0.670354300156081, 0.198324382913768, 0.131730149325938, 0.427879868369068	Fisher (1932)	Xsq	9.78743	0.280264	0.998127	1
4_260	0.876566499063402, 0.436264791038149	Fisher (1932)	Xsq	1.9225	0.750011	0.998127	1
4_268	0.201824478171439, 0.0899842705775471	Fisher (1932)	Xsq	8.01695	0.0909591	0.998127	1
4_269	0.0678424545587275, 0.100308781865522	Fisher (1932)	Xsq	9.98014	0.0407636	0.998127	1
4_271	0.361812449708147, 0.584668685229898	Fisher (1932)	Xsq	3.10668	0.540134	0.998127	1
4_272	0.147769777212954, 0.882364394917129	Fisher (1932)	Xsq	4.0745	0.396017	0.998127	1
4_282	0.047800149162699, 0.816173892745316	Fisher (1932)	Xsq	6.48771	0.165566	0.998127	1
4_295	0.133677206070734, 0.0489228111159058	Fisher (1932)	Xsq	10.0597	0.0394343	0.998127	1
4_3	0.155257694189085, 0.523313176934657	Fisher (1932)	Xsq	5.02049	0.285202	0.998127	1
4_34	0.443321445832414, 0.940163042639586, 0.578333857808617	Fisher (1932)	Xsq	2.84553	0.82797	0.998127	1
4_38	0.364902656845835, 0.73441083023592	Fisher (1932)	Xsq	2.63362	0.620879	0.998127	1
4_45	0.318737427867248, 0.574507710932226	Fisher (1932)	Xsq	3.39526	0.493982	0.998127	1
4_48	0.871177038902124, 0.185769271809913	Fisher (1932)	Xsq	3.64232	0.456571	0.998127	1
4_49	0.0524084204707061, 0.797796587919709	Fisher (1932)	Xsq	6.34918	0.174545	0.998127	1
4_55	0.0212178340552817, 0.328132489838397, 0.533392083177479	Fisher (1932)	Xsq	11.1915	0.0826352	0.998127	1
4_57	0.238226703368046, 0.430290765655447, 0.86287449437552	Fisher (1932)	Xsq	4.85063	0.56311	0.998127	1
4_60	0.688554474397555, 0.736574344977687	Fisher (1932)	Xsq	1.35781	0.851493	0.998127	1
4_61	0.650897428784766, 0.281403326259969	Fisher (1932)	Xsq	3.39474	0.494063	0.998127	1
4_68	0.654483245445854, 0.186483077892111	Fisher (1932)	Xsq	4.20665	0.378761	0.998127	1
4_69	0.945337403637384, 0.361235045221993	Fisher (1932)	Xsq	2.14888	0.708398	0.998127	1
4_73	0.329313829822939, 0.749538684084071	Fisher (1932)	Xsq	2.79808	0.592164	0.998127	1
4_75	0.303077935486683, 0.758050550422031	Fisher (1932)	Xsq	2.94154	0.567656	0.998127	1
4_80	0.915860259194921, 0.311584056705, 0.373919953023306, 0.620105642049054	Fisher (1932)	Xsq	5.43111	0.71066	0.998127	1
4_81	0.579194909030888, 0.107505187264034, 0.237948017506566, 0.244243208294902	Fisher (1932)	Xsq	11.2433	0.188293	0.998127	1
4_98	0.859056346962238, 0.832042852733143	Fisher (1932)	Xsq	0.671584	0.954786	0.998127	1
5_110	0.709258230519207, 0.103005463692748	Fisher (1932)	Xsq	5.23302	0.264213	0.998127	1
5_118	0.539136469732416, 0.635545292203285	Fisher (1932)	Xsq	2.14212	0.709639	0.998127	1
5_119	0.389759857067378, 0.309916874836396	Fisher (1932)	Xsq	4.22735	0.376111	0.998127	1
5_125	0.438012625957761, 0.61656879681674	Fisher (1932)	Xsq	2.61819	0.623605	0.998127	1
5_128	0.369010534563628, 0.787573920852368	Fisher (1932)	Xsq	2.47146	0.649754	0.998127	1
5_136	0.229219403058142, 0.917199272868096, 0.306785649659236	Fisher (1932)	Xsq	5.48222	0.483608	0.998127	1
5_14	0.133711419918194, 0.633697997518909	Fisher (1932)	Xsq	4.93651	0.293874	0.998127	1
5_143	0.557099565265817, 0.645389995977143	Fisher (1932)	Xsq	2.04582	0.727331	0.998127	1
5_173	0.90907578385336, 0.544681200267333, 0.802233972330875, 0.298397474455917, 0.228593063589204, 0.860305746749759, 0.489000238427914	Fisher (1932)	Xsq	8.94847	0.834337	0.998127	1
5_175	0.695137631352496, 0.796729639039795, 0.195977074867698	Fisher (1932)	Xsq	4.44129	0.617184	0.998127	1
5_182	0.704850652632544, 0.871897775240323	Fisher (1932)	Xsq	0.973705	0.913757	0.998127	1
5_187	0.030400308725062, 0.635232257682454	Fisher (1932)	Xsq	7.89413	0.0955341	0.998127	1
5_202	0.750402166733673, 0.866128957622275	Fisher (1932)	Xsq	0.861735	0.929985	0.998127	1
5_203	0.868887388153961, 0.0507670284179169	Fisher (1932)	Xsq	6.2421	0.181783	0.998127	1
5_205	0.84056672860064, 0.752176473842216, 0.304003845179904	Fisher (1932)	Xsq	3.29836	0.770575	0.998127	1
5_207	0.348081956849208, 0.974285599946228, 0.912118388077552	Fisher (1932)	Xsq	2.34671	0.885214	0.998127	1
5_210	0.228415161168233, 0.606026995435222	Fisher (1932)	Xsq	3.95484	0.412152	0.998127	1
5_217	0.485076606349768, 0.103718833327786	Fisher (1932)	Xsq	5.97904	0.200719	0.998127	1
5_22	0.754313019503893, 0.901209961575443	Fisher (1932)	Xsq	0.77193	0.942171	0.998127	1
5_221	0.613123659057314, 0.994422627121013	Fisher (1932)	Xsq	0.989563	0.911374	0.998127	1
5_232	0.687136623285509, 0.666919725006992	Fisher (1932)	Xsq	1.56062	0.815853	0.998127	1
5_239	0.790140752597294, 0.430313899528416	Fisher (1932)	Xsq	2.15757	0.706805	0.998127	1
5_242	0.632156546733835, 0.840658075453256, 0.602829838367934	Fisher (1932)	Xsq	2.27662	0.892582	0.998127	1
5_247	0.232321290690179, 0.843473792706425	Fisher (1932)	Xsq	3.25972	0.515339	0.998127	1
5_25	0.684240735089793, 0.991277383824585	Fisher (1932)	Xsq	0.776413	0.941582	0.998127	1
5_250	0.266149529442275, 0.760893444786948	Fisher (1932)	Xsq	3.19392	0.525914	0.998127	1
5_253	0.6873972061303, 0.858237369863422	Fisher (1932)	Xsq	1.05544	0.901277	0.998127	1
5_256	0.734454604160454, 0.402092957660355	Fisher (1932)	Xsq	2.4394	0.655519	0.998127	1
5_263	0.516501294888523, 0.382054490659673	Fisher (1932)	Xsq	3.24574	0.517575	0.998127	1
5_265	0.56442616847747, 0.985127202842341	Fisher (1932)	Xsq	1.17386	0.882383	0.998127	1
5_267	0.682712197256967, 0.531930200575993	Fisher (1932)	Xsq	2.02585	0.731004	0.998127	1
5_283	0.286108379804072, 0.760170157232269	Fisher (1932)	Xsq	3.0512	0.549295	0.998127	1
5_295	0.832503083676991, 0.971692351206758, 0.0813100337195311, 0.231157928759622	Fisher (1932)	Xsq	8.37235	0.397968	0.998127	1
5_302	0.385262481639532, 0.333922529236915, 0.305203486980739, 0.53081785747726, 0.129724461983469, 0.08648229142132, 0.579803916354155, 0.847077747556618, 0.1751908792871, 0.510770371493355, 0.54932450373486	Fisher (1932)	Xsq	24.1695	0.338407	0.998127	1
5_303	0.52363088456175, 0.530796937365146	Fisher (1932)	Xsq	2.56069	0.633803	0.998127	1
5_315	0.118242691231543, 0.373011900995143	Fisher (1932)	Xsq	6.24232	0.181768	0.998127	1
5_321	0.331554805489637, 0.104786332701879, 0.530667707601003	Fisher (1932)	Xsq	7.98683	0.23907	0.998127	1
5_325	0.800820380795829, 0.862545556729887	Fisher (1932)	Xsq	0.739972	0.94631	0.998127	1
5_328	0.738033189679134, 0.988789483230314	Fisher (1932)	Xsq	0.630081	0.959663	0.998127	1
5_334	0.765638336121856, 0.368845444902569	Fisher (1932)	Xsq	2.52885	0.639478	0.998127	1
5_336	0.493966208765143, 0.412824746853843, 0.746501090803483, 0.359453093681482	Fisher (1932)	Xsq	5.8111	0.668382	0.998127	1
5_342	0.52127408439557, 0.91150099814648	Fisher (1932)	Xsq	1.48828	0.828715	0.998127	1
5_343	0.885965028759089, 0.104032717180405	Fisher (1932)	Xsq	4.76826	0.311913	0.998127	1
5_346	0.782203670448137, 0.787972914564265	Fisher (1932)	Xsq	0.967863	0.914629	0.998127	1
5_348	0.367136674627633, 0.214655298536898	Fisher (1932)	Xsq	5.08149	0.279038	0.998127	1
5_352	0.212366889217295, 0.441410138307882	Fisher (1932)	Xsq	4.73444	0.315646	0.998127	1
5_367	0.379151909697786, 0.310165632643674	Fisher (1932)	Xsq	4.28093	0.369319	0.998127	1
5_37	0.267600140755623, 0.779087038626497	Fisher (1932)	Xsq	3.13579	0.535364	0.998127	1
5_45	0.737763259876057, 0.137129120132308	Fisher (1932)	Xsq	4.58193	0.332943	0.998127	1
5_47	0.224794238004398, 0.333085833723378	Fisher (1932)	Xsq	5.18385	0.268948	0.998127	1
5_5	0.254626574244172, 0.115004579552623, 0.305311938873232	Fisher (1932)	Xsq	9.43432	0.150585	0.998127	1
5_64	0.403530575466325, 0.414410132179255	Fisher (1932)	Xsq	3.5768	0.466297	0.998127	1
5_79	0.13994834981033, 0.493934961098015	Fisher (1932)	Xsq	5.34367	0.253817	0.998127	1
5_8	0.643711753801453, 0.157582407895959	Fisher (1932)	Xsq	4.57662	0.333559	0.998127	1
5_87	0.0194257142955059, 0.664113946684176	Fisher (1932)	Xsq	8.70092	0.0690257	0.998127	1
5_94	0.843891166267853, 0.689779291107723	Fisher (1932)	Xsq	1.08223	0.897081	0.998127	1
5_96	0.315561799672711, 0.398565946779673	Fisher (1932)	Xsq	4.14657	0.386534	0.998127	1
6_101	0.617673216382463, 0.672194535487074, 0.941235363970241	Fisher (1932)	Xsq	1.87913	0.930472	0.998127	1
6_103	0.847979564078032, 0.861773398263145	Fisher (1932)	Xsq	0.627323	0.95998	0.998127	1
6_105	0.116745157403298, 0.0579641344881149, 0.171251414700663	Fisher (1932)	Xsq	13.5206	0.0354743	0.998127	1
6_111	0.0602060127528294, 0.340008520831273, 0.127255801811294	Fisher (1932)	Xsq	11.9006	0.0642223	0.998127	1
6_114	0.629368052015396, 0.922829997852372	Fisher (1932)	Xsq	1.0867	0.896377	0.998127	1
6_12	0.656003913420681, 0.94645141695055	Fisher (1932)	Xsq	0.953248	0.9168	0.998127	1
6_124	0.308268835479116, 0.141453648570427	Fisher (1932)	Xsq	6.26513	0.180204	0.998127	1
6_125	0.395391558938327, 0.274790561259396, 0.0110583194129028	Fisher (1932)	Xsq	13.4484	0.036443	0.998127	1
6_128	0.95608496205724, 0.0779694572644741	Fisher (1932)	Xsq	5.19269	0.268091	0.998127	1
6_131	0.403910648477969, 0.468238813485745, 0.774320532410461	Fisher (1932)	Xsq	3.84222	0.698019	0.998127	1
6_135	0.507520098471539, 0.791235707084877	Fisher (1932)	Xsq	1.82476	0.76795	0.998127	1
6_136	0.611062512898165, 0.891295730623444	Fisher (1932)	Xsq	1.21527	0.875578	0.998127	1
6_137	0.34106496723269, 0.924371052630396, 0.0368271760194733	Fisher (1932)	Xsq	8.91169	0.178606	0.998127	1
6_139	0.385031591043799, 0.0168246751110148	Fisher (1932)	Xsq	10.0787	0.039123	0.998127	1
6_141	0.366707397611656, 0.339751117533302, 0.546950669819273, 0.603749049253406, 0.774254529188872, 0.747643961166744, 0.960317215027214, 0.632395991548497, 0.030050686353128	Fisher (1932)	Xsq	15.482	0.628648	0.998127	1
6_143	0.458490839578213, 0.584913151175094	Fisher (1932)	Xsq	2.63221	0.621127	0.998127	1
6_145	0.634418372503783, 0.363331456241245, 0.349523112188439, 0.828499804219076, 0.613206809859803, 0.61778224814183	Fisher (1932)	Xsq	7.35497	0.833292	0.998127	1
6_152	0.283558510202546, 0.313032278722867, 0.189950554798858, 0.477268806596209	Fisher (1932)	Xsq	9.64491	0.290838	0.998127	1
6_155	0.5804718423291, 0.594918722603334, 0.715663277722724, 0.0478315018120431	Fisher (1932)	Xsq	8.87572	0.352888	0.998127	1
6_157	0.474782749869577, 0.657309641011402	Fisher (1932)	Xsq	2.329	0.675495	0.998127	1
6_165	0.575383756559531, 0.847150733550424	Fisher (1932)	Xsq	1.43719	0.837706	0.998127	1
6_166	0.0626339670689894, 0.272170874993328	Fisher (1932)	Xsq	8.14355	0.0864592	0.998127	1
6_170	0.500598189982653, 0.825952855182651, 0.755215096075491	Fisher (1932)	Xsq	2.32784	0.887215	0.998127	1
6_174	0.639453601917548, 0.254804930281737, 0.329708188286433, 0.517827219701229, 0.815618075601795, 0.0190991073067268, 0.336824926395226, 0.746855359081005, 0.948765886882862, 0.424745444340283	Fisher (1932)	Xsq	20.0658	0.453818	0.998127	1
6_176	0.420858036566987, 0.392437684616781, 0.949681983127683	Fisher (1932)	Xsq	3.70493	0.716535	0.998127	1
6_178	0.550138090951588, 0.893761539055737	Fisher (1932)	Xsq	1.4198	0.840746	0.998127	1
6_179	0.260667829934211, 0.806815058609168	Fisher (1932)	Xsq	3.11834	0.538221	0.998127	1
6_182	0.362819947307233, 0.236852682147272	Fisher (1932)	Xsq	4.90833	0.296833	0.998127	1
6_184	0.962568565077771, 0.595926254205926	Fisher (1932)	Xsq	1.11158	0.892431	0.998127	1
6_19	0.937277063704971, 0.894854166824148	Fisher (1932)	Xsq	0.351742	0.986234	0.998127	1
6_190	0.249654092136163, 0.41075524181146, 0.415454425543309	Fisher (1932)	Xsq	6.31164	0.389201	0.998127	1
6_191	0.251550981640656, 0.120775506970544, 0.318376257053268	Fisher (1932)	Xsq	9.27691	0.158594	0.998127	1
6_198	0.800275036814407, 0.741528895799942	Fisher (1932)	Xsq	1.04368	0.903102	0.998127	1
6_199	0.803498439721529, 0.409843627573094, 0.387169689097803, 0.383288193041954, 0.430826430820093	Fisher (1932)	Xsq	7.72134	0.656035	0.998127	1
6_201	0.668417639141951, 0.580913854683251	Fisher (1932)	Xsq	1.89199	0.755616	0.998127	1
6_203	0.35177182542587, 0.458539910098355	Fisher (1932)	Xsq	3.64896	0.455593	0.998127	1
6_205	0.604412613348782, 0.892260820040098	Fisher (1932)	Xsq	1.23499	0.872305	0.998127	1
6_219	0.323379898048788, 0.416742231151728, 0.481912892497665	Fisher (1932)	Xsq	5.46841	0.485283	0.998127	1
6_223	0.56528117448911, 0.757595625434402	Fisher (1932)	Xsq	1.69608	0.79143	0.998127	1
6_230	0.640250472311751, 0.251836671711976	Fisher (1932)	Xsq	3.64974	0.455478	0.998127	1
6_231	0.417016232616955, 0.18060142695264	Fisher (1932)	Xsq	5.17219	0.270082	0.998127	1
6_241	0.266540458627362, 0.924346422048985, 0.50829191490826	Fisher (1932)	Xsq	4.15519	0.655684	0.998127	1
6_243	0.1300310195306, 0.178990484613076	Fisher (1932)	Xsq	7.52081	0.110795	0.998127	1
6_247	0.864381580569346, 0.463603346084949, 0.766587654274233	Fisher (1932)	Xsq	2.36055	0.883737	0.998127	1
6_249	0.472349551340196, 0.998267387499653	Fisher (1932)	Xsq	1.50354	0.826014	0.998127	1
6_251	0.229985929036811, 0.250965477130714, 0.166728107473185, 0.617084675248665	Fisher (1932)	Xsq	10.2526	0.24774	0.998127	1
6_256	0.259582602141603, 0.483004803344915, 0.602470006149295, 0.449431451163463, 0.429797512824844	Fisher (1932)	Xsq	8.45468	0.584515	0.998127	1
6_259	0.504960398778263, 0.233169507410724	Fisher (1932)	Xsq	4.27853	0.369621	0.998127	1
6_269	0.464567874873644, 0.517668712925385	Fisher (1932)	Xsq	2.85013	0.58321	0.998127	1
6_276	0.943972204540795, 0.611916907384887, 0.0711783856815991	Fisher (1932)	Xsq	6.38277	0.381705	0.998127	1
6_277	0.59655833126174, 0.179612613342592	Fisher (1932)	Xsq	4.46706	0.346471	0.998127	1
6_278	0.395329274325028, 0.307867665395097	Fisher (1932)	Xsq	4.21224	0.378043	0.998127	1
6_294	0.269206311948633, 0.660452336509496	Fisher (1932)	Xsq	3.45422	0.484874	0.998127	1
6_3	0.739256689763013, 0.77734967525346, 0.94877651640054, 0.855676095795724, 0.843231047555479, 0.481530778556881	Fisher (1932)	Xsq	3.32744	0.992758	0.998127	1
6_30	0.23952685749176, 0.0380165889177309	Fisher (1932)	Xsq	9.39764	0.0518934	0.998127	1
6_304	0.368969961673843, 0.979248423033025	Fisher (1932)	Xsq	2.03602	0.729134	0.998127	1
6_306	0.590883680242555, 0.745488014297644	Fisher (1932)	Xsq	1.6397	0.801639	0.998127	1
6_314	0.324822259282299, 0.862646644654585	Fisher (1932)	Xsq	2.54445	0.636694	0.998127	1
6_323	0.394842563662189, 0.163436081303275	Fisher (1932)	Xsq	5.4812	0.241387	0.998127	1
6_326	0.713653792203313, 0.152074687121137	Fisher (1932)	Xsq	4.44148	0.349543	0.998127	1
6_334	0.940365827309712, 0.75687426859759	Fisher (1932)	Xsq	0.680089	0.953761	0.998127	1
6_336	0.0836610255617397, 0.589083671566558, 0.0678144418765213, 0.322560886978164	Fisher (1932)	Xsq	13.6652	0.0909194	0.998127	1
6_35	0.391644309546531, 0.868905540038351	Fisher (1932)	Xsq	2.15584	0.707121	0.998127	1
6_351	0.0964235344384147, 0.787748980818448	Fisher (1932)	Xsq	5.15516	0.271744	0.998127	1
6_352	0.127289429565363, 0.380907750103002	Fisher (1932)	Xsq	6.05298	0.195226	0.998127	1
6_357	0.475209141611717, 0.971327957634601	Fisher (1932)	Xsq	1.54618	0.81843	0.998127	1
6_360	0.756026941289398, 0.632576104542973	Fisher (1932)	Xsq	1.47527	0.831014	0.998127	1
6_365	0.603156122711736, 0.361212380778762	Fisher (1932)	Xsq	3.04774	0.549869	0.998127	1
6_366	0.676381873238313, 0.561896812376806, 0.580909750542386	Fisher (1932)	Xsq	3.02119	0.806183	0.998127	1
6_37	0.927704880771406, 0.930054019893226	Fisher (1932)	Xsq	0.295108	0.990128	0.998127	1
6_38	0.828681127723757, 0.628504316471014, 0.690450914545265, 0.418721971911336, 0.854229742427897, 0.327904510126623	Fisher (1932)	Xsq	6.33176	0.898444	0.998127	1
6_383	0.07858435303901, 0.722928852435934	Fisher (1932)	Xsq	5.73605	0.219746	0.998127	1
6_391	0.365774511236654, 0.993622373774932	Fisher (1932)	Xsq	2.02427	0.731294	0.998127	1
6_393	0.538385927858134, 0.353291913909806	Fisher (1932)	Xsq	3.31928	0.505883	0.998127	1
6_398	0.396302868193592, 0.85854706341722	Fisher (1932)	Xsq	2.15618	0.707059	0.998127	1
6_4	0.686504750743294, 0.250952009975139	Fisher (1932)	Xsq	3.51727	0.475257	0.998127	1
6_422	0.0852378576940142, 0.688964353983565	Fisher (1932)	Xsq	5.66975	0.225206	0.998127	1
6_424	0.688125817171623, 0.816625338058671, 0.157079391748326	Fisher (1932)	Xsq	4.85472	0.562576	0.998127	1
6_428	0.517983097079517, 0.166409505970672	Fisher (1932)	Xsq	4.90223	0.297477	0.998127	1
6_435	0.409373541678939, 0.235060578000638, 0.731058041150169, 0.0592783462250965	Fisher (1932)	Xsq	10.9596	0.203997	0.998127	1
6_445	0.459834054551217, 0.0717503839849998, 0.538648700591395, 0.214882973886062	Fisher (1932)	Xsq	11.1356	0.194133	0.998127	1
6_446	0.970663074600814, 0.868618646429973	Fisher (1932)	Xsq	0.341254	0.986998	0.998127	1
6_454	0.473319716678949, 0.743105871526605	Fisher (1932)	Xsq	2.0898	0.719246	0.998127	1
6_456	0.436949800003246, 0.827137180352255	Fisher (1932)	Xsq	2.03544	0.72924	0.998127	1
6_468	0.590717971077293, 0.194644546578191	Fisher (1932)	Xsq	4.32599	0.363681	0.998127	1
6_477	0.871688964925012, 0.226701650477213	Fisher (1932)	Xsq	3.24289	0.518032	0.998127	1
6_478	0.284539292742021, 0.116230077927316	Fisher (1932)	Xsq	6.81814	0.145817	0.998127	1
6_483	0.522296025636899, 0.64104753292168	Fisher (1932)	Xsq	2.18834	0.701164	0.998127	1
6_485	0.671565089876668, 0.43030819502616	Fisher (1932)	Xsq	2.4828	0.647719	0.998127	1
6_488	0.323208177302022, 0.450319353881958	Fisher (1932)	Xsq	3.85451	0.426053	0.998127	1
6_493	0.869513301764648, 0.0335139976133808	Fisher (1932)	Xsq	7.07123	0.132172	0.998127	1
6_494	0.27742687084023, 0.45943132114966, 0.0652951146668426	Fisher (1932)	Xsq	9.5776	0.143604	0.998127	1
6_498	0.133641162189246, 0.738543010387458	Fisher (1932)	Xsq	4.63135	0.327256	0.998127	1
6_5	0.0364446435682073, 0.440639678236824	Fisher (1932)	Xsq	8.26298	0.0824063	0.998127	1
6_503	0.906676687307313, 0.36961340156259	Fisher (1932)	Xsq	2.18653	0.701495	0.998127	1
6_65	0.348896755354627, 0.3732345754894	Fisher (1932)	Xsq	4.07705	0.395678	0.998127	1
6_67	0.576167356693106, 0.865921820672226	Fisher (1932)	Xsq	1.39064	0.845821	0.998127	1
6_69	0.242440345226765, 0.0943524490365524, 0.82975792641315	Fisher (1932)	Xsq	7.92868	0.243375	0.998127	1
6_70	0.934856252520985, 0.306742658321378	Fisher (1932)	Xsq	2.49822	0.644955	0.998127	1
6_8	0.145008966438315, 0.397742934343397	Fisher (1932)	Xsq	5.70582	0.222222	0.998127	1
6_89	0.674020605206593, 0.730876592832013, 0.296188221424754	Fisher (1932)	Xsq	3.84953	0.69703	0.998127	1
6_92	0.64030162549125, 0.542293300818258	Fisher (1932)	Xsq	2.11553	0.71452	0.998127	1
6_93	0.615030026207921, 0.842138516925137, 0.223078137714939	Fisher (1932)	Xsq	4.31626	0.633961	0.998127	1
6_95	0.193085464129365, 0.835543503920573	Fisher (1932)	Xsq	3.64859	0.455647	0.998127	1
6_98	0.629572393110639, 0.852670219739214	Fisher (1932)	Xsq	1.24419	0.87077	0.998127	1
7_102	0.631190035363176, 0.343545151760864	Fisher (1932)	Xsq	3.05717	0.548304	0.998127	1
7_107	0.592078630497568, 0.639630746012441, 0.0895605313159479	Fisher (1932)	Xsq	6.76764	0.342871	0.998127	1
7_108	0.936427117227839, 0.062914579540789	Fisher (1932)	Xsq	5.66332	0.225742	0.998127	1
7_111	0.214684643908946, 0.0853899987122613	Fisher (1932)	Xsq	7.99822	0.0916433	0.998127	1
7_113	0.606236148027689, 0.403478574889826	Fisher (1932)	Xsq	2.81624	0.589033	0.998127	1
7_128	0.123928937238958, 0.0509486834216917	Fisher (1932)	Xsq	10.13	0.0382944	0.998127	1
7_130	0.655984527280209, 0.128187826514495, 0.262910552951417	Fisher (1932)	Xsq	7.62364	0.266993	0.998127	1
7_132	0.191072897641451, 0.848855219522894, 0.0792142956235012	Fisher (1932)	Xsq	8.70913	0.190609	0.998127	1
7_152	0.598183425668405, 0.495046443834494	Fisher (1932)	Xsq	2.43392	0.656506	0.998127	1
7_16	0.651202231940588, 0.571837774285668	Fisher (1932)	Xsq	1.97567	0.740234	0.998127	1
7_163	0.194363008609876, 0.557098713302327	Fisher (1932)	Xsq	4.44608	0.348989	0.998127	1
7_167	0.134847252218383, 0.447542256777158, 0.556058522790574	Fisher (1932)	Xsq	6.78896	0.340806	0.998127	1
7_17	0.854055642737688, 0.00609889826238677	Fisher (1932)	Xsq	10.5148	0.0325936	0.998127	1
7_173	0.684101765352014, 0.149651919864634	Fisher (1932)	Xsq	4.55818	0.335704	0.998127	1
7_184	0.466561608964861, 0.322518552922088	Fisher (1932)	Xsq	3.78792	0.435468	0.998127	1
7_188	0.371579596267815, 0.985399545832373, 0.737429970148856	Fisher (1932)	Xsq	2.61857	0.854969	0.998127	1
7_191	0.428451710939955, 0.685852549012532, 0.166228848608641	Fisher (1932)	Xsq	6.03812	0.418934	0.998127	1
7_197	0.135220685739245, 0.343718556810691	Fisher (1932)	Xsq	6.13756	0.189108	0.998127	1
7_2	0.720410607845207, 0.632027909553824, 0.725829265002383, 0.952459229031671	Fisher (1932)	Xsq	2.31181	0.96993	0.998127	1
7_200	0.592355212944931, 0.892586041005718	Fisher (1932)	Xsq	1.27456	0.865676	0.998127	1
7_201	0.310234446728846, 0.121267137302444, 0.281091460496851, 0.354191176237967, 0.721220396420317, 0.221348744229743	Fisher (1932)	Xsq	14.844	0.250078	0.998127	1
7_211	0.212421940749832, 0.23631833268041	Fisher (1932)	Xsq	5.98351	0.200383	0.998127	1
7_212	0.105137312240168, 0.49890677403437, 0.863758949723647, 0.474448468896255	Fisher (1932)	Xsq	7.67978	0.465359	0.998127	1
7_225	0.292676531032197, 0.537535570704751	Fisher (1932)	Xsq	3.6989	0.448287	0.998127	1
7_237	0.176004917953923, 0.323438896934196	Fisher (1932)	Xsq	5.73198	0.220078	0.998127	1
7_245	0.0683222392866884, 0.276278644786812, 0.132917065263033, 0.660934833218379, 0.784945344212313, 0.498468278400837	Fisher (1932)	Xsq	14.6807	0.259364	0.998127	1
7_254	0.449811603833655, 0.280151444325707	Fisher (1932)	Xsq	4.1427	0.387037	0.998127	1
7_255	0.812458844811941, 0.561864177704162	Fisher (1932)	Xsq	1.56837	0.814465	0.998127	1
7_26	0.105214955489886, 0.280313525302786	Fisher (1932)	Xsq	7.04719	0.133415	0.998127	1
7_279	0.491162664663851, 0.451467227473299	Fisher (1932)	Xsq	3.01246	0.555742	0.998127	1
7_283	0.187472226051944, 0.0537182841560362	Fisher (1932)	Xsq	9.19625	0.056377	0.998127	1
7_284	0.825893966355255, 0.974923709830017	Fisher (1932)	Xsq	0.43337	0.979655	0.998127	1
7_318	0.963474566109665, 0.145569839287214	Fisher (1932)	Xsq	3.92862	0.415753	0.998127	1
7_319	0.785411631858153, 0.995969589993187	Fisher (1932)	Xsq	0.491172	0.974355	0.998127	1
7_326	0.53671034944399, 0.02301047417629	Fisher (1932)	Xsq	8.7882	0.0666169	0.998127	1
7_329	0.248088366101916, 0.373450556104162	Fisher (1932)	Xsq	4.75788	0.313055	0.998127	1
7_349	0.72307132384541, 0.104094204996613	Fisher (1932)	Xsq	5.17341	0.269963	0.998127	1
7_354	0.506486940686238, 0.831698647244558	Fisher (1932)	Xsq	1.72908	0.785428	0.998127	1
7_356	0.653885949290166, 0.814789323379794	Fisher (1932)	Xsq	1.2593	0.868243	0.998127	1
7_358	0.881527264599886, 0.964498904778033	Fisher (1932)	Xsq	0.324492	0.988179	0.998127	1
7_359	0.961122184844818, 0.127391282007575	Fisher (1932)	Xsq	4.20029	0.379577	0.998127	1
7_364	0.281146557367808, 0.513062809540465	Fisher (1932)	Xsq	3.87247	0.42354	0.998127	1
7_376	0.669093338216614, 0.103903435241838, 0.977791907585011, 0.265238530816914, 0.818121465258485	Fisher (1932)	Xsq	8.43291	0.586629	0.998127	1
7_378	0.442363890365266, 0.977763864996778, 0.674243335371955	Fisher (1932)	Xsq	2.46455	0.872414	0.998127	1
7_379	0.99756283850425, 0.85901199441424, 0.495157714370235	Fisher (1932)	Xsq	1.71458	0.94399	0.998127	1
7_385	0.329609840252179, 0.935555231646054	Fisher (1932)	Xsq	2.35292	0.671151	0.998127	1
7_387	0.580637313639865, 0.226434803557534	Fisher (1932)	Xsq	4.05785	0.398233	0.998127	1
7_395	0.951489687866628, 0.544851821605778	Fisher (1932)	Xsq	1.31394	0.859007	0.998127	1
7_402	0.670665269832756, 0.697041810317437, 0.394887369273706	Fisher (1932)	Xsq	3.3791	0.759979	0.998127	1
7_42	0.819848714410836, 0.966457550131444, 0.408389990153992	Fisher (1932)	Xsq	2.25657	0.894655	0.998127	1
7_43	0.776862604300502, 0.834796898592167	Fisher (1932)	Xsq	0.866117	0.929371	0.998127	1
7_49	0.281603462516343, 0.107732533779291	Fisher (1932)	Xsq	6.99072	0.13638	0.998127	1
7_5	0.284886197593276, 0.199708252361205	Fisher (1932)	Xsq	5.73313	0.219985	0.998127	1
7_57	0.0475524712237847, 0.437196239368826	Fisher (1932)	Xsq	7.74659	0.101315	0.998127	1
7_6	0.842850854562658, 0.179142387431597	Fisher (1932)	Xsq	3.78108	0.436443	0.998127	1
7_61	0.918578979935654, 0.235782646116297	Fisher (1932)	Xsq	3.05954	0.547911	0.998127	1
7_70	0.64698648934924, 0.609740211387339	Fisher (1932)	Xsq	1.8603	0.761433	0.998127	1
7_74	0.135818414750324, 0.325893071122826	Fisher (1932)	Xsq	6.23524	0.182255	0.998127	1
7_75	0.213188588708408, 0.137896282171521	Fisher (1932)	Xsq	7.05366	0.133079	0.998127	1
7_79	0.937679500170675, 0.857879894539852	Fisher (1932)	Xsq	0.435276	0.979488	0.998127	1
7_8	0.949128774527544, 0.929971007925567	Fisher (1932)	Xsq	0.249625	0.99283	0.998127	1
7_87	0.68340275113539, 0.0813277044900617	Fisher (1932)	Xsq	5.77988	0.216201	0.998127	1
7_89	0.164773368266086, 0.48787179589541, 0.836802006609057	Fisher (1932)	Xsq	5.39811	0.493856	0.998127	1
7_99	0.600028400046991, 0.034172984335527	Fisher (1932)	Xsq	7.7742	0.100209	0.998127	1
8_100	0.540923203830091, 0.464200040833854	Fisher (1932)	Xsq	2.76384	0.598091	0.998127	1
8_101	0.181808085953607, 0.571599092927491	Fisher (1932)	Xsq	4.52824	0.339212	0.998127	1
8_106	0.714152797512089, 0.532638668159013, 0.323416329708516, 0.527621702902878, 0.428742702578312, 0.459995150988478, 0.842932288399875, 0.921848796922099, 0.485634505675227	Fisher (1932)	Xsq	10.6655	0.908009	0.998127	1
8_111	0.52785783976398, 0.223262910600543	Fisher (1932)	Xsq	4.27667	0.369856	0.998127	1
8_117	0.635381258787478, 0.537125154029824, 0.610219883715933, 0.150995239562466	Fisher (1932)	Xsq	6.91899	0.545397	0.998127	1
8_120	0.327889351782618, 0.756154478226168	Fisher (1932)	Xsq	2.78918	0.593702	0.998127	1
8_129	0.318239056169008, 0.779044482035812	Fisher (1932)	Xsq	2.78928	0.593685	0.998127	1
8_139	0.597731343313942, 0.225969823411159	Fisher (1932)	Xsq	4.00394	0.405474	0.998127	1
8_141	0.702058898352174, 0.634942905032685	Fisher (1932)	Xsq	1.61592	0.805929	0.998127	1
8_145	0.997797048446186, 0.0610948362797656	Fisher (1932)	Xsq	5.59507	0.231499	0.998127	1
8_152	0.394992168838877, 0.53883029537003	Fisher (1932)	Xsq	3.09449	0.542139	0.998127	1
8_16	0.640871074732644, 0.328445249533894	Fisher (1932)	Xsq	3.11662	0.538502	0.998127	1
8_164	0.703482520956423, 0.731824647649238	Fisher (1932)	Xsq	1.32785	0.856632	0.998127	1
8_165	0.210254838317609, 0.136001522359955	Fisher (1932)	Xsq	7.10905	0.130237	0.998127	1
8_169	0.943908681105498, 0.944314787149995, 0.325792926615639	Fisher (1932)	Xsq	2.47303	0.871474	0.998127	1
8_170	0.739938872642002, 0.194196359431333	Fisher (1932)	Xsq	3.88015	0.422469	0.998127	1
8_173	0.716037373251098, 0.618966144563557	Fisher (1932)	Xsq	1.62746	0.803849	0.998127	1
8_189	0.97527180297798, 0.343099207774551	Fisher (1932)	Xsq	2.18955	0.700943	0.998127	1
8_193	0.598610234854051, 0.532450352234464	Fisher (1932)	Xsq	2.28682	0.68317	0.998127	1
8_203	0.44359961791436, 0.764675967862535	Fisher (1932)	Xsq	2.16227	0.705942	0.998127	1
8_207	0.899390412967449, 0.59404274343066	Fisher (1932)	Xsq	1.25368	0.869183	0.998127	1
8_214	0.584151435251337, 0.346218599990337, 0.834806243635324	Fisher (1932)	Xsq	3.55767	0.736282	0.998127	1
8_215	0.197437343961823, 0.375668364583054, 0.144779169698773	Fisher (1932)	Xsq	9.06786	0.169798	0.998127	1
8_219	0.970175906198971, 0.40264136713757, 0.183006454412142, 0.196861626754102, 0.12027412644601, 0.174496264825777, 0.132939920016737	Fisher (1932)	Xsq	20.2903	0.12125	0.998127	1
8_220	0.80690240886403, 0.425782174801591	Fisher (1932)	Xsq	2.13676	0.710622	0.998127	1
8_244	0.889348830733318, 0.369574881764771	Fisher (1932)	Xsq	2.22534	0.694394	0.998127	1
8_250	0.99092902589368, 0.554365412485266	Fisher (1932)	Xsq	1.19809	0.878413	0.998127	1
8_253	0.488074659212257, 0.255446992679374	Fisher (1932)	Xsq	4.16405	0.384259	0.998127	1
8_257	0.982517876940882, 0.345700979979777	Fisher (1932)	Xsq	2.15964	0.706426	0.998127	1
8_260	0.624596125153506, 0.241584167319525	Fisher (1932)	Xsq	3.78237	0.436259	0.998127	1
8_273	0.958675908734553, 0.732627556633112	Fisher (1932)	Xsq	0.70664	0.950508	0.998127	1
8_288	0.258574245028734, 0.984901392900887, 0.300594923506606, 0.621308435762272, 0.655732114086963, 0.504587372036304	Fisher (1932)	Xsq	8.30345	0.76099	0.998127	1
8_29	0.665770223117301, 0.0852561752303464	Fisher (1932)	Xsq	5.73781	0.219603	0.998127	1
8_298	0.589218433691259, 0.288660776904062	Fisher (1932)	Xsq	3.54292	0.471382	0.998127	1
8_302	0.560025267206385, 0.340745140189588	Fisher (1932)	Xsq	3.31279	0.506909	0.998127	1
8_304	0.950562374034959, 0.306119763191208	Fisher (1932)	Xsq	2.46896	0.650202	0.998127	1
8_308	0.362678628012232, 0.516106040595261, 0.17027960572809, 0.405765458032944	Fisher (1932)	Xsq	8.69595	0.368591	0.998127	1
8_309	0.452308592360317, 0.120572847549041, 0.597698007173867	Fisher (1932)	Xsq	6.84712	0.335217	0.998127	1
8_315	0.136468239367526, 0.689990383320372, 0.26267842020248	Fisher (1932)	Xsq	7.39913	0.285507	0.998127	1
8_316	0.781639249650433, 0.912126135747207	Fisher (1932)	Xsq	0.676678	0.954174	0.998127	1
8_321	0.0237992721147001, 0.96137380998902	Fisher (1932)	Xsq	7.55498	0.109309	0.998127	1
8_322	0.639471459575975, 0.600061787221255	Fisher (1932)	Xsq	1.91567	0.751265	0.998127	1
8_324	0.968404130799412, 0.11888955213195	Fisher (1932)	Xsq	4.32333	0.364013	0.998127	1
8_330	0.774520692329305, 0.805051037259344	Fisher (1932)	Xsq	0.944721	0.918059	0.998127	1
8_340	0.568329792856054, 0.855523112812889	Fisher (1932)	Xsq	1.44219	0.83683	0.998127	1
8_351	0.48595920599137, 0.773519891540262	Fisher (1932)	Xsq	1.95687	0.743692	0.998127	1
8_356	0.402258815320202, 0.876011503602377, 0.528106772486355	Fisher (1932)	Xsq	3.36298	0.762101	0.998127	1
8_362	0.8662054870128, 0.558127658699818, 0.12483743856112	Fisher (1932)	Xsq	5.61509	0.467657	0.998127	1
8_365	0.699985279611136, 0.468854093345473	Fisher (1932)	Xsq	2.22832	0.693848	0.998127	1
8_38	0.613848092919018, 0.247664501000418	Fisher (1932)	Xsq	3.76738	0.438402	0.998127	1
8_381	0.476718531118533, 0.463676211175003	Fisher (1932)	Xsq	3.0188	0.554685	0.998127	1
8_383	0.432727698234398, 0.20850632024038	Fisher (1932)	Xsq	4.81087	0.30726	0.998127	1
8_388	0.134490602864537, 0.515744266299883	Fisher (1932)	Xsq	5.33681	0.254451	0.998127	1
8_393	0.982094147458006, 0.376303084284336	Fisher (1932)	Xsq	1.99086	0.737441	0.998127	1
8_395	0.25099522546939, 0.247056270891205	Fisher (1932)	Xsq	5.56092	0.234426	0.998127	1
8_401	0.470510650941897, 0.59091692806233	Fisher (1932)	Xsq	2.56003	0.633919	0.998127	1
8_403	0.348581004831177, 0.636460463155494, 0.131379988382628, 0.057929238905459, 0.318697878557906, 0.324687689456903, 0.200628358762737, 0.259826190115572, 0.157891402790634, 0.0518691179688379	Fisher (1932)	Xsq	32.8225	0.035285	0.998127	1
8_405	0.354322766735606, 0.57483271714062	Fisher (1932)	Xsq	3.18245	0.527771	0.998127	1
8_415	0.871940097208975, 0.801210422650748	Fisher (1932)	Xsq	0.717332	0.949174	0.998127	1
8_416	0.647122277804731, 0.835882466480694	Fisher (1932)	Xsq	1.22897	0.873305	0.998127	1
8_418	0.483949772011153, 0.289715192101281	Fisher (1932)	Xsq	3.92926	0.415664	0.998127	1
8_419	0.0987840189561098, 0.856907980821817	Fisher (1932)	Xsq	4.93849	0.293667	0.998127	1
8_420	0.999723773538625, 0.188525647062895, 0.103947589608495	Fisher (1932)	Xsq	7.86533	0.248136	0.998127	1
8_425	0.599342397944904, 0.824093004108548	Fisher (1932)	Xsq	1.41079	0.842318	0.998127	1
8_428	0.465064777080594, 0.518503231398577	Fisher (1932)	Xsq	2.84478	0.584129	0.998127	1
8_429	0.852099039260286, 0.715042148499498, 0.25538078319263, 0.815182215516715	Fisher (1932)	Xsq	4.12962	0.845243	0.998127	1
8_43	0.736119154985433, 0.82497820335175, 0.429484317255311	Fisher (1932)	Xsq	2.68786	0.846879	0.998127	1
8_53	0.329566454924571, 0.954976976125115	Fisher (1932)	Xsq	2.31209	0.678569	0.998127	1
8_6	0.256624119023879, 0.701940773263281, 0.258949134697978	Fisher (1932)	Xsq	6.13035	0.408748	0.998127	1
8_64	0.159206604383737, 0.565127396463088	Fisher (1932)	Xsq	4.81651	0.306648	0.998127	1
8_79	0.193642986217724, 0.224537235292815	Fisher (1932)	Xsq	6.27091	0.17981	0.998127	1
8_86	0.145039993740842, 0.821364139110575	Fisher (1932)	Xsq	4.25507	0.372585	0.998127	1
8_98	0.183613684858316, 0.512120996929761	Fisher (1932)	Xsq	4.72823	0.316336	0.998127	1
8_99	0.417344108869997, 0.86865387613464, 0.21414453643379, 0.412779892401144, 0.827530090203676, 0.728951623708295, 0.647558111961868, 0.991291582988426, 0.913858773397847, 0.993690579304521	Fisher (1932)	Xsq	8.97152	0.983235	0.998127	1
9_102	0.674803260486217, 0.551888282720944	Fisher (1932)	Xsq	1.97549	0.740268	0.998127	1
9_110	0.987038714060857, 0.724961998789047	Fisher (1932)	Xsq	0.669364	0.955053	0.998127	1
9_13	0.750041402154833, 0.559332961212395	Fisher (1932)	Xsq	1.73727	0.783936	0.998127	1
9_138	0.063231951832006, 0.897256025387081	Fisher (1932)	Xsq	5.73872	0.219529	0.998127	1
9_151	0.866896797152176, 0.38830370547405	Fisher (1932)	Xsq	2.17761	0.703131	0.998127	1
9_36	0.992055121778354, 0.430200515008274, 0.0750610110400409	Fisher (1932)	Xsq	6.88187	0.33191	0.998127	1
9_37	0.391173622876206, 0.827629685467438	Fisher (1932)	Xsq	2.25559	0.688866	0.998127	1
9_4	0.987183812452739, 0.01350030584027, 0.666116668464437, 0.510969005161839, 0.349873808819083	Fisher (1932)	Xsq	12.8917	0.229789	0.998127	1
9_42	0.972234555609213, 0.97431387954326, 0.351510972878817, 0.0869526887628781	Fisher (1932)	Xsq	7.08417	0.527579	0.998127	1
9_43	0.987565946831026, 0.581793625812277, 0.240656499708834	Fisher (1932)	Xsq	3.95707	0.682486	0.998127	1
9_49	0.196213672172296, 0.835744521350454, 0.925481104603273	Fisher (1932)	Xsq	3.77085	0.707654	0.998127	1
9_56	0.0342229551972198, 0.347812946252403	Fisher (1932)	Xsq	8.8619	0.0646456	0.998127	1
9_8	0.734601076261142, 0.466551514675891	Fisher (1932)	Xsq	2.14163	0.709729	0.998127	1
9_82	0.131333935487052, 0.941757189120473	Fisher (1932)	Xsq	4.18004	0.382188	0.998127	1
9_89	0.840091675594356, 0.326826679003777	Fisher (1932)	Xsq	2.58514	0.629458	0.998127	1
9_90	0.907820354628102, 0.744078184851009	Fisher (1932)	Xsq	0.784636	0.940496	0.998127	1
9_92	0.581829822047569, 0.123680689019125	Fisher (1932)	Xsq	5.26326	0.261336	0.998127	1
9_96	0.424263195632614, 0.312160196914965	Fisher (1932)	Xsq	4.04328	0.40018	0.998127	1
19_197	0.998283237949831, 0.962025604851547	Fisher (1932)	Xsq	0.0808649	0.999204	0.999949	1
20_72	0.974320682058903, 0.576439222304436, 0.813231003640665, 0.58778901931934, 0.912456913697059, 0.378706882310996, 0.577497872692467, 0.965760745885792, 0.720594868736817, 0.946571741179404, 0.643506072302338	Fisher (1932)	Xsq	7.56987	0.998129	0.999949	1
4_101	0.997676982608415, 0.93131627423702	Fisher (1932)	Xsq	0.146964	0.997429	0.999949	1
4_33	0.916546061099554, 0.950362323851796, 0.886480142330832, 0.946312355016112, 0.818334745199835, 0.891000583420913	Fisher (1932)	Xsq	1.25926	0.999949	0.999949	1
6_354	0.976165955472108, 0.995617883686623	Fisher (1932)	Xsq	0.0570288	0.999601	0.999949	1
